# Supplementary material for: Explainable cluster-based learning for prediction of postprandial glycemic events and insulin dose optimization in type 1 diabetes
Source: PLOS Digit Health. 2025 Sep 16;4(9):e0000996. doi: 10.1371/journal.pdig.0000996 (PMC12440209; doi:10.1371/journal.pdig.0000996)
Supplement: S1 Dataset — These datasets were used to train, validate, and evaluate the proposed ML framework for the prediction of postprandial glycemic events and insulin dose optimization. (ZIP) [file pdig.0000996.s001.zip]

Archive with 14 entries (12 files):
- S1_Datasets/Replace BG dataset/
- S1_Datasets/Replace BG dataset/Readme.txt
- S1_Datasets/Simulated patient dataset/
- S1_Datasets/Simulated patient dataset/adult#001.csv
- S1_Datasets/Simulated patient dataset/adult#002.csv
- S1_Datasets/Simulated patient dataset/adult#003.csv
- S1_Datasets/Simulated patient dataset/adult#004.csv
- S1_Datasets/Simulated patient dataset/adult#005.csv
- S1_Datasets/Simulated patient dataset/adult#006.csv
- S1_Datasets/Simulated patient dataset/adult#007.csv
- S1_Datasets/Simulated patient dataset/adult#008.csv
- S1_Datasets/Simulated patient dataset/adult#009.csv
- S1_Datasets/Simulated patient dataset/adult#010.csv
- S1_Datasets/Simulated patient dataset/Readme.txt
