# Supplementary material for: Explainable cluster-based learning for prediction of postprandial glycemic events and insulin dose optimization in type 1 diabetes
Source: PLOS Digit Health. 2025 Sep 16;4(9):e0000996. doi: 10.1371/journal.pdig.0000996 (PMC12440209; doi:10.1371/journal.pdig.0000996)
Supplement: S1 Dataset — These datasets were used to train, validate, and evaluate the proposed ML framework for the prediction of postprandial glycemic events and insulin dose optimization. (ZIP) [file pdig.0000996.s001.zip › S1_Datasets/Replace BG dataset/Readme.txt]

# REPLACE-BG Dataset

This folder contains the link for the **REPLACE-BG clinical trial** [Aleppo et al., Diabetes Care, 2017].  
The dataset includes continuous glucose monitoring (CGM) values, carbohydrate intake, and insulin bolus records from adults with type 1 diabetes.

## Study Overview
- **Population:** 227 adults with type 1 diabetes.
- **Duration:** 26-week clinical trial in free-living conditions.
- **Insulin therapy:** All participants used insulin pumps.
- **Collected variables:**
  - CGM data with timestamps
  - Estimated meal carbohydrate intake (grams)
  - Meal insulin bolus (units)

## Preprocessing
- Participants with >50% missing data or lacking meal information were excluded.
- Final dataset: **179 patients** with sufficient CGM and meal records.
- Extracted variables were aligned around meal events for prediction of postprandial outcomes.

## Usage
This dataset was used to train and evaluate our **cluster-based machine learning framework** for predicting:
- Postprandial **hypoglycemia**
- Postprandial **hyperglycemia**

## Link 

- https://clinicaltrials.gov/study/NCT02258373
