# Supplementary material for: Explainable cluster-based learning for prediction of postprandial glycemic events and insulin dose optimization in type 1 diabetes
Source: PLOS Digit Health. 2025 Sep 16;4(9):e0000996. doi: 10.1371/journal.pdig.0000996 (PMC12440209; doi:10.1371/journal.pdig.0000996)
Supplement: S1 Dataset — These datasets were used to train, validate, and evaluate the proposed ML framework for the prediction of postprandial glycemic events and insulin dose optimization. (ZIP) [file pdig.0000996.s001.zip › S1_Datasets/Simulated patient dataset/adult#001.csv]

time	CGM	meal_inGrams	u6_Umin
01/01/2022 00:00	122.021066	0	0
01/01/2022 00:05	121.6216315	0	0
01/01/2022 00:10	122.6015214	0	0
01/01/2022 00:15	122.8416834	0	0
01/01/2022 00:20	122.1535056	0	0
01/01/2022 00:25	120.6675766	0	0
01/01/2022 00:30	119.2938515	0	0
01/01/2022 00:35	118.1984197	0	0
01/01/2022 00:40	117.3617273	0	0
01/01/2022 00:45	116.491657	0	0
01/01/2022 00:50	115.5685227	0	0
01/01/2022 00:55	114.5548956	0	0
01/01/2022 01:00	113.0613955	0	0
01/01/2022 01:05	111.0410456	0	0
01/01/2022 01:10	108.681588	0	0
01/01/2022 01:15	107.0944911	0	0
01/01/2022 01:20	106.4608835	0	0
01/01/2022 01:25	106.5085288	0	0
01/01/2022 01:30	105.4855752	0	0
01/01/2022 01:35	103.1163149	0	0
01/01/2022 01:40	99.6753325	0	0
01/01/2022 01:45	96.89993315	0	0
01/01/2022 01:50	95.06300802	0	0
01/01/2022 01:55	94.09377292	0	0
01/01/2022 02:00	93.55481039	0	0
01/01/2022 02:05	93.37456303	0	0
01/01/2022 02:10	93.46976523	0	0
01/01/2022 02:15	93.32963699	0	0
01/01/2022 02:20	92.87064246	0	0
01/01/2022 02:25	92.20705321	0	0
01/01/2022 02:30	92.08102473	0	0
01/01/2022 02:35	92.60685677	0	0
01/01/2022 02:40	93.59242247	0	0
01/01/2022 02:45	93.83897652	0	0
01/01/2022 02:50	93.15457537	0	0
01/01/2022 02:55	91.78120532	0	0
01/01/2022 03:00	91.26794926	0	0
01/01/2022 03:05	91.85705979	0	0
01/01/2022 03:10	93.33527877	0	0
01/01/2022 03:15	94.36630995	0	0
01/01/2022 03:20	94.73718521	0	0
01/01/2022 03:25	94.55517884	0	0
01/01/2022 03:30	94.51171739	0	0
01/01/2022 03:35	94.71435052	0	0
01/01/2022 03:40	95.1824886	0	0
01/01/2022 03:45	96.04890902	0	0
01/01/2022 03:50	97.33326341	0	0
01/01/2022 03:55	98.98167035	0	0
01/01/2022 04:00	100.6608286	0	0
01/01/2022 04:05	102.317058	0	0
01/01/2022 04:10	103.9067047	0	0
01/01/2022 04:15	105.159664	0	0
01/01/2022 04:20	106.0324458	0	0
01/01/2022 04:25	106.5764858	0	0
01/01/2022 04:30	107.1226277	0	0
01/01/2022 04:35	107.7224403	0	0
01/01/2022 04:40	108.4080185	0	0
01/01/2022 04:45	109.386672	0	0
01/01/2022 04:50	110.6906054	0	0
01/01/2022 04:55	112.1733208	0	0
01/01/2022 05:00	112.9101778	0	0
01/01/2022 05:05	112.7547705	0	0
01/01/2022 05:10	111.9572231	0	0
01/01/2022 05:15	112.1041105	0	0
01/01/2022 05:20	113.445635	0	0
01/01/2022 05:25	115.6169524	0	0
01/01/2022 05:30	116.3092213	0	0
01/01/2022 05:35	115.1576636	0	0
01/01/2022 05:40	112.5075094	0	0
01/01/2022 05:45	110.5465329	0	0
01/01/2022 05:50	109.6200192	0	0
01/01/2022 05:55	109.6406723	0	0
01/01/2022 06:00	110.0565048	0	0
01/01/2022 06:05	110.780265	0	0
01/01/2022 06:10	111.7078249	0	0
01/01/2022 06:15	112.1802508	0	0
01/01/2022 06:20	112.0934487	0	0
01/01/2022 06:25	111.6242661	0	0
01/01/2022 06:30	111.8930656	0	0
01/01/2022 06:35	113.0771006	0	0
01/01/2022 06:40	114.9665558	0	0
01/01/2022 06:45	116.2294817	0	0
01/01/2022 06:50	116.655845	0	0
01/01/2022 06:55	116.4606891	0	0
01/01/2022 07:00	117.0046846	66	5.000397861
01/01/2022 07:05	119.3789615	0	0
01/01/2022 07:10	123.7886878	0	0
01/01/2022 07:15	128.3524387	0	0
01/01/2022 07:20	132.5211784	0	0
01/01/2022 07:25	136.2517508	0	0
01/01/2022 07:30	140.6287687	0	0
01/01/2022 07:35	145.6724	0	0
01/01/2022 07:40	151.0933198	0	0
01/01/2022 07:45	155.8955578	0	0
01/01/2022 07:50	159.8580751	0	0
01/01/2022 07:55	163.0230633	0	0
01/01/2022 08:00	165.9662128	0	0
01/01/2022 08:05	168.7723262	0	0
01/01/2022 08:10	171.3918199	0	0
01/01/2022 08:15	173.5008736	0	0
01/01/2022 08:20	175.0687993	0	0
01/01/2022 08:25	176.0932059	0	0
01/01/2022 08:30	176.4121156	0	0
01/01/2022 08:35	176.0283198	0	0
01/01/2022 08:40	175.0379509	0	0
01/01/2022 08:45	173.8681989	0	0
01/01/2022 08:50	172.6151607	0	0
01/01/2022 08:55	171.2982247	0	0
01/01/2022 09:00	169.8586037	0	0
01/01/2022 09:05	168.3219009	0	0
01/01/2022 09:10	166.7864265	0	0
01/01/2022 09:15	165.6282795	0	0
01/01/2022 09:20	165.0724109	0	0
01/01/2022 09:25	165.1732061	0	0
01/01/2022 09:30	164.8660881	0	0
01/01/2022 09:35	163.7292736	0	0
01/01/2022 09:40	161.7470631	0	0
01/01/2022 09:45	160.0931383	0	0
01/01/2022 09:50	158.9316542	0	0
01/01/2022 09:55	158.188235	0	0
01/01/2022 10:00	157.3835572	0	0
01/01/2022 10:05	156.4755402	0	0
01/01/2022 10:10	155.5173271	0	0
01/01/2022 10:15	154.629604	0	0
01/01/2022 10:20	153.8602454	0	0
01/01/2022 10:25	153.070795	0	0
01/01/2022 10:30	151.2162448	0	0
01/01/2022 10:35	148.1499264	0	0
01/01/2022 10:40	144.1336139	0	0
01/01/2022 10:45	140.7213064	0	0
01/01/2022 10:50	138.1686582	0	0
01/01/2022 10:55	136.3333139	0	0
01/01/2022 11:00	134.2568209	0	0
01/01/2022 11:05	131.7928214	0	0
01/01/2022 11:10	129.013828	0	0
01/01/2022 11:15	126.352799	0	0
01/01/2022 11:20	123.8797707	0	0
01/01/2022 11:25	121.6233126	0	0
01/01/2022 11:30	119.7569142	0	0
01/01/2022 11:35	118.307689	0	0
01/01/2022 11:40	117.3577401	0	0
01/01/2022 11:45	117.4304604	0	0
01/01/2022 11:50	118.60708	0	0
01/01/2022 11:55	120.7506235	0	0
01/01/2022 12:00	123.0042924	0	0
01/01/2022 12:05	125.2305782	0	0
01/01/2022 12:10	127.2893674	0	0
01/01/2022 12:15	128.307518	0	0
01/01/2022 12:20	128.1449897	0	0
01/01/2022 12:25	126.848534	0	0
01/01/2022 12:30	124.7277518	0	0
01/01/2022 12:35	121.829565	0	0
01/01/2022 12:40	118.409374	0	0
01/01/2022 12:45	116.0968658	0	0
01/01/2022 12:50	115.1475931	0	0
01/01/2022 12:55	115.4154239	0	0
01/01/2022 13:00	115.9858125	69	2.880433804
01/01/2022 13:05	117.6834239	0	0
01/01/2022 13:10	121.3491765	0	0
01/01/2022 13:15	126.6137514	0	0
01/01/2022 13:20	133.4939555	0	0
01/01/2022 13:25	141.760632	0	0
01/01/2022 13:30	151.0439913	0	0
01/01/2022 13:35	160.7406951	0	0
01/01/2022 13:40	170.4537699	0	0
01/01/2022 13:45	181.0750811	0	0
01/01/2022 13:50	192.3669436	0	0
01/01/2022 13:55	203.7919688	0	0
01/01/2022 14:00	213.9374079	0	0
01/01/2022 14:05	222.4677477	0	0
01/01/2022 14:10	229.3439833	0	0
01/01/2022 14:15	234.7387137	0	0
01/01/2022 14:20	238.762377	0	0
01/01/2022 14:25	241.6100096	0	0
01/01/2022 14:30	243.7318666	0	0
01/01/2022 14:35	245.7045235	0	0
01/01/2022 14:40	248.2208782	0	0
01/01/2022 14:45	251.7861532	0	0
01/01/2022 14:50	255.856491	0	0
01/01/2022 14:55	259.543326	0	0
01/01/2022 15:00	261.1363317	0	0
01/01/2022 15:05	260.2725971	0	0
01/01/2022 15:10	257.157868	0	0
01/01/2022 15:15	253.0116727	0	0
01/01/2022 15:20	248.2131829	0	0
01/01/2022 15:25	242.7891781	0	0
01/01/2022 15:30	235.6946701	0	0
01/01/2022 15:35	226.926198	0	0
01/01/2022 15:40	216.9974758	0	0
01/01/2022 15:45	208.2310259	0	0
01/01/2022 15:50	201.0876959	0	0
01/01/2022 15:55	195.5391609	0	0
01/01/2022 16:00	190.8873053	0	0
01/01/2022 16:05	187.0649599	0	0
01/01/2022 16:10	183.929457	0	0
01/01/2022 16:15	180.3675291	0	0
01/01/2022 16:20	176.2186667	0	0
01/01/2022 16:25	171.5124063	0	0
01/01/2022 16:30	166.362999	0	0
01/01/2022 16:35	160.7892646	0	0
01/01/2022 16:40	154.8613392	0	0
01/01/2022 16:45	149.0309536	0	0
01/01/2022 16:50	143.3630944	0	0
01/01/2022 16:55	137.9377207	0	0
01/01/2022 17:00	133.3067052	0	0
01/01/2022 17:05	129.5481013	0	0
01/01/2022 17:10	126.6729471	0	0
01/01/2022 17:15	124.8101156	0	0
01/01/2022 17:20	123.9704322	0	0
01/01/2022 17:25	123.8893837	0	0
01/01/2022 17:30	122.9510576	0	0
01/01/2022 17:35	120.8904803	0	0
01/01/2022 17:40	117.8173646	0	0
01/01/2022 17:45	114.488541	0	0
01/01/2022 17:50	111.0151115	0	0
01/01/2022 17:55	107.4708195	0	0
01/01/2022 18:00	104.3726858	0	0
01/01/2022 18:05	101.7962005	0	0
01/01/2022 18:10	99.75913599	0	0
01/01/2022 18:15	98.41051327	0	0
01/01/2022 18:20	97.76926762	0	0
01/01/2022 18:25	97.77790439	0	0
01/01/2022 18:30	98.0999098	0	0
01/01/2022 18:35	98.67847994	0	0
01/01/2022 18:40	99.51971502	0	0
01/01/2022 18:45	100.6846132	0	0
01/01/2022 18:50	102.1797006	0	0
01/01/2022 18:55	103.91868	0	0
01/01/2022 19:00	105.3740921	0	0
01/01/2022 19:05	106.459935	0	0
01/01/2022 19:10	106.9946886	0	0
01/01/2022 19:15	105.845518	0	0
01/01/2022 19:20	102.8311371	0	0
01/01/2022 19:25	98.32853675	0	0
01/01/2022 19:30	94.74027989	0	0
01/01/2022 19:35	92.44356007	0	0
01/01/2022 19:40	91.38080205	0	0
01/01/2022 19:45	91.20071327	0	0
01/01/2022 19:50	91.8459017	0	0
01/01/2022 19:55	93.20021095	0	0
01/01/2022 20:00	94.53988192	0	0
01/01/2022 20:05	95.74884632	0	0
01/01/2022 20:10	96.82733894	0	0
01/01/2022 20:15	97.78747284	0	0
01/01/2022 20:20	98.62966955	0	0
01/01/2022 20:25	99.34910882	0	0
01/01/2022 20:30	99.92450528	0	0
01/01/2022 20:35	100.3511712	0	0
01/01/2022 20:40	100.6767107	0	0
01/01/2022 20:45	101.2107908	0	0
01/01/2022 20:50	102.0011529	0	0
01/01/2022 20:55	102.8931664	0	0
01/01/2022 21:00	102.9145825	60	2.021182058
01/01/2022 21:05	103.5480496	0	0
01/01/2022 21:10	105.7339364	0	0
01/01/2022 21:15	110.0026664	0	0
01/01/2022 21:20	115.999661	0	0
01/01/2022 21:25	123.0231751	0	0
01/01/2022 21:30	129.4493393	0	0
01/01/2022 21:35	134.7027987	0	0
01/01/2022 21:40	138.6549297	0	0
01/01/2022 21:45	142.1663006	0	0
01/01/2022 21:50	145.2846903	0	0
01/01/2022 21:55	148.0068074	0	0
01/01/2022 22:00	150.6465281	0	0
01/01/2022 22:05	153.296994	0	0
01/01/2022 22:10	155.9711979	0	0
01/01/2022 22:15	158.3590038	0	0
01/01/2022 22:20	160.5886083	0	0
01/01/2022 22:25	163.0480452	0	0
01/01/2022 22:30	166.5661171	0	0
01/01/2022 22:35	171.4165643	0	0
01/01/2022 22:40	176.5357282	0	0
01/01/2022 22:45	179.3928254	0	0
01/01/2022 22:50	179.2910866	0	0
01/01/2022 22:55	176.486633	0	0
01/01/2022 23:00	173.2656834	0	0
01/01/2022 23:05	170.1484158	0	0
01/01/2022 23:10	167.105219	0	0
01/01/2022 23:15	162.9071423	0	0
01/01/2022 23:20	157.4929204	0	0
01/01/2022 23:25	151.2385656	0	0
01/01/2022 23:30	145.7739486	0	0
01/01/2022 23:35	141.4273439	0	0
01/01/2022 23:40	137.9717387	0	0
01/01/2022 23:45	133.58576	0	0
01/01/2022 23:50	128.0121575	0	0
01/01/2022 23:55	121.653994	0	0
02/01/2022 00:00	116.9086187	0	0
02/01/2022 00:05	114.1630637	0	0
02/01/2022 00:10	113.1406739	0	0
02/01/2022 00:15	112.0536696	0	0
02/01/2022 00:20	110.6176504	0	0
02/01/2022 00:25	108.9118179	0	0
02/01/2022 00:30	107.4638033	0	0
02/01/2022 00:35	106.348941	0	0
02/01/2022 00:40	105.512838	0	0
02/01/2022 00:45	104.6620612	0	0
02/01/2022 00:50	103.7430021	0	0
02/01/2022 00:55	102.7071149	0	0
02/01/2022 01:00	101.2909829	0	0
02/01/2022 01:05	99.44711294	0	0
02/01/2022 01:10	97.33433106	0	0
02/01/2022 01:15	95.99452962	0	0
02/01/2022 01:20	95.58716383	0	0
02/01/2022 01:25	96.01113651	0	0
02/01/2022 01:30	96.65739155	0	0
02/01/2022 01:35	97.42522226	0	0
02/01/2022 01:40	98.17968877	0	0
02/01/2022 01:45	98.09435954	0	0
02/01/2022 01:50	97.03462408	0	0
02/01/2022 01:55	95.25383883	0	0
02/01/2022 02:00	94.38214617	0	0
02/01/2022 02:05	94.67324262	0	0
02/01/2022 02:10	95.87664287	0	0
02/01/2022 02:15	96.42875474	0	0
02/01/2022 02:20	96.0794563	0	0
02/01/2022 02:25	94.97365812	0	0
02/01/2022 02:30	94.04904318	0	0
02/01/2022 02:35	93.45086877	0	0
02/01/2022 02:40	93.16261877	0	0
02/01/2022 02:45	93.0968509	0	0
02/01/2022 02:50	93.23737131	0	0
02/01/2022 02:55	93.53579481	0	0
02/01/2022 03:00	93.70028971	0	0
02/01/2022 03:05	93.68275852	0	0
02/01/2022 03:10	93.40782899	0	0
02/01/2022 03:15	92.41048173	0	0
02/01/2022 03:20	90.61559429	0	0
02/01/2022 03:25	88.4564415	0	0
02/01/2022 03:30	88.68746733	0	0
02/01/2022 03:35	91.74216256	0	0
02/01/2022 03:40	97.04670859	0	0
02/01/2022 03:45	100.9755878	0	0
02/01/2022 03:50	102.9551703	0	0
02/01/2022 03:55	103.3045699	0	0
02/01/2022 04:00	104.0520172	0	0
02/01/2022 04:05	105.5167493	0	0
02/01/2022 04:10	107.5232572	0	0
02/01/2022 04:15	108.9658852	0	0
02/01/2022 04:20	109.6692884	0	0
02/01/2022 04:25	109.6577485	0	0
02/01/2022 04:30	109.0897031	0	0
02/01/2022 04:35	107.9895577	0	0
02/01/2022 04:40	106.4855314	0	0
02/01/2022 04:45	105.3933495	0	0
02/01/2022 04:50	104.8413422	0	0
02/01/2022 04:55	104.745099	0	0
02/01/2022 05:00	104.5728165	0	0
02/01/2022 05:05	104.240177	0	0
02/01/2022 05:10	103.8391665	0	0
02/01/2022 05:15	103.9544294	0	0
02/01/2022 05:20	104.6780264	0	0
02/01/2022 05:25	105.9942949	0	0
02/01/2022 05:30	107.8055193	0	0
02/01/2022 05:35	110.0960956	0	0
02/01/2022 05:40	112.7168338	0	0
02/01/2022 05:45	114.7238914	0	0
02/01/2022 05:50	115.9681229	0	0
02/01/2022 05:55	116.5162643	0	0
02/01/2022 06:00	116.7916599	0	0
02/01/2022 06:05	116.8610782	0	0
02/01/2022 06:10	116.7704434	0	0
02/01/2022 06:15	116.8110397	0	0
02/01/2022 06:20	117.0288146	0	0
02/01/2022 06:25	117.4381482	0	0
02/01/2022 06:30	118.1303652	0	0
02/01/2022 06:35	119.1198618	0	0
02/01/2022 06:40	120.2833685	0	0
02/01/2022 06:45	120.8403079	0	0
02/01/2022 06:50	120.6676228	0	0
02/01/2022 06:55	119.8881576	0	0
02/01/2022 07:00	119.2769402	46	3.657230745
02/01/2022 07:05	119.2527189	0	0
02/01/2022 07:10	120.7219893	0	0
02/01/2022 07:15	124.2022993	0	0
02/01/2022 07:20	129.4347748	0	0
02/01/2022 07:25	135.7915582	0	0
02/01/2022 07:30	142.8690845	0	0
02/01/2022 07:35	150.2641682	0	0
02/01/2022 07:40	157.6185999	0	0
02/01/2022 07:45	164.2913081	0	0
02/01/2022 07:50	170.1083395	0	0
02/01/2022 07:55	175.0119412	0	0
02/01/2022 08:00	178.9325719	0	0
02/01/2022 08:05	181.8716626	0	0
02/01/2022 08:10	183.9241202	0	0
02/01/2022 08:15	185.561426	0	0
02/01/2022 08:20	186.8948729	0	0
02/01/2022 08:25	187.933177	0	0
02/01/2022 08:30	188.4854641	0	0
02/01/2022 08:35	188.5615692	0	0
02/01/2022 08:40	188.1982785	0	0
02/01/2022 08:45	187.3805449	0	0
02/01/2022 08:50	186.1403187	0	0
02/01/2022 08:55	184.6653133	0	0
02/01/2022 09:00	183.9387925	0	0
02/01/2022 09:05	184.1422419	0	0
02/01/2022 09:10	185.0702924	0	0
02/01/2022 09:15	185.2654227	0	0
02/01/2022 09:20	184.5168427	0	0
02/01/2022 09:25	182.9213493	0	0
02/01/2022 09:30	180.9778937	0	0
02/01/2022 09:35	178.77874	0	0
02/01/2022 09:40	176.362405	0	0
02/01/2022 09:45	173.8941087	0	0
02/01/2022 09:50	171.4088814	0	0
02/01/2022 09:55	168.8692581	0	0
02/01/2022 10:00	165.9863114	0	0
02/01/2022 10:05	162.7200185	0	0
02/01/2022 10:10	159.2955932	0	0
02/01/2022 10:15	157.1075265	0	0
02/01/2022 10:20	156.3792219	0	0
02/01/2022 10:25	156.8356118	0	0
02/01/2022 10:30	156.716698	0	0
02/01/2022 10:35	155.746174	0	0
02/01/2022 10:40	153.922397	0	0
02/01/2022 10:45	151.226579	0	0
02/01/2022 10:50	147.6562619	0	0
02/01/2022 10:55	143.4188269	0	0
02/01/2022 11:00	139.8255421	0	0
02/01/2022 11:05	137.0832827	0	0
02/01/2022 11:10	135.1973145	0	0
02/01/2022 11:15	134.2026817	0	0
02/01/2022 11:20	134.1043712	0	0
02/01/2022 11:25	134.7533663	0	0
02/01/2022 11:30	135.2096633	0	0
02/01/2022 11:35	135.3241443	0	0
02/01/2022 11:40	135.0699606	0	0
02/01/2022 11:45	134.2815122	0	0
02/01/2022 11:50	132.9320194	0	0
02/01/2022 11:55	131.0436647	0	0
02/01/2022 12:00	128.7606649	0	0
02/01/2022 12:05	126.1055228	0	0
02/01/2022 12:10	123.326039	0	0
02/01/2022 12:15	121.9924538	0	0
02/01/2022 12:20	122.3535457	0	0
02/01/2022 12:25	124.2448881	0	0
02/01/2022 12:30	126.6169943	0	0
02/01/2022 12:35	129.309584	0	0
02/01/2022 12:40	132.1398305	0	0
02/01/2022 12:45	133.9013278	0	0
02/01/2022 12:50	134.4392433	0	0
02/01/2022 12:55	133.9435952	0	0
02/01/2022 13:00	133.3983845	86	6.158837892
02/01/2022 13:05	133.3009753	0	0
02/01/2022 13:10	134.7977768	0	0
02/01/2022 13:15	138.9512783	0	0
02/01/2022 13:20	145.1448989	0	0
02/01/2022 13:25	152.0601897	0	0
02/01/2022 13:30	157.4162118	0	0
02/01/2022 13:35	160.4877547	0	0
02/01/2022 13:40	161.3291666	0	0
02/01/2022 13:45	161.6348009	0	0
02/01/2022 13:50	161.7755339	0	0
02/01/2022 13:55	161.7123644	0	0
02/01/2022 14:00	160.3291421	0	0
02/01/2022 14:05	157.464259	0	0
02/01/2022 14:10	153.50069	0	0
02/01/2022 14:15	149.9040154	0	0
02/01/2022 14:20	147.1967138	0	0
02/01/2022 14:25	145.5490038	0	0
02/01/2022 14:30	144.7756975	0	0
02/01/2022 14:35	144.7158418	0	0
02/01/2022 14:40	145.105834	0	0
02/01/2022 14:45	145.0026396	0	0
02/01/2022 14:50	144.2313807	0	0
02/01/2022 14:55	142.6559979	0	0
02/01/2022 15:00	139.4724822	0	0
02/01/2022 15:05	134.5743488	0	0
02/01/2022 15:10	128.2358799	0	0
02/01/2022 15:15	122.0651787	0	0
02/01/2022 15:20	116.321031	0	0
02/01/2022 15:25	111.0552339	0	0
02/01/2022 15:30	106.5830869	0	0
02/01/2022 15:35	102.9515587	0	0
02/01/2022 15:40	100.0915224	0	0
02/01/2022 15:45	97.58438962	0	0
02/01/2022 15:50	95.3619421	0	0
02/01/2022 15:55	93.28958113	0	0
02/01/2022 16:00	90.5246548	0	0
02/01/2022 16:05	86.93545969	0	0
02/01/2022 16:10	82.6132722	0	0
02/01/2022 16:15	78.12190657	0	0
02/01/2022 16:20	73.55626634	0	0
02/01/2022 16:25	69.09200374	0	0
02/01/2022 16:30	65.79831611	0	0
02/01/2022 16:35	63.8539441	0	0
02/01/2022 16:40	63.05289999	0	0
02/01/2022 16:45	62.02392081	0	0
02/01/2022 16:50	60.56208968	0	0
02/01/2022 16:55	58.64261212	0	0
02/01/2022 17:00	56.0504837	0	0
02/01/2022 17:05	52.81048152	0	0
02/01/2022 17:10	49.12110577	0	0
02/01/2022 17:15	45.95198124	0	0
02/01/2022 17:20	43.45035316	0	0
02/01/2022 17:25	41.62402909	0	0
02/01/2022 17:30	40.59405831	0	0
02/01/2022 17:35	40.36220138	0	0
02/01/2022 17:40	40.92610412	0	0
02/01/2022 17:45	42.37719692	0	0
02/01/2022 17:50	44.71670568	0	0
02/01/2022 17:55	47.72000084	0	0
02/01/2022 18:00	50.04145847	0	0
02/01/2022 18:05	51.45986859	0	0
02/01/2022 18:10	52.06988521	0	0
02/01/2022 18:15	52.52167832	0	0
02/01/2022 18:20	52.91212781	0	0
02/01/2022 18:25	53.23388004	0	0
02/01/2022 18:30	53.47411945	0	0
02/01/2022 18:35	53.62682746	0	0
02/01/2022 18:40	53.79446876	0	0
02/01/2022 18:45	54.64958131	0	0
02/01/2022 18:50	56.29544111	0	0
02/01/2022 18:55	58.47905141	0	0
02/01/2022 19:00	59.61550357	0	0
02/01/2022 19:05	59.45230879	0	0
02/01/2022 19:10	58.17538141	0	0
02/01/2022 19:15	56.97569415	0	0
02/01/2022 19:20	56.03949117	0	0
02/01/2022 19:25	55.397579	0	0
02/01/2022 19:30	55.25604688	0	0
02/01/2022 19:35	55.6459232	0	0
02/01/2022 19:40	56.54760257	0	0
02/01/2022 19:45	57.84618953	0	0
02/01/2022 19:50	59.52223205	0	0
02/01/2022 19:55	61.46208244	0	0
02/01/2022 20:00	62.95419977	0	0
02/01/2022 20:05	63.82645389	0	0
02/01/2022 20:10	64.07750622	0	0
02/01/2022 20:15	63.79394529	0	0
02/01/2022 20:20	63.00122788	0	0
02/01/2022 20:25	61.80273612	0	0
02/01/2022 20:30	60.80825741	0	0
02/01/2022 20:35	60.11332665	0	0
02/01/2022 20:40	59.77544276	0	0
02/01/2022 20:45	60.16697614	0	0
02/01/2022 20:50	61.34462449	0	0
02/01/2022 20:55	63.31113218	0	0
02/01/2022 21:00	66.09721059	47	0.400310849
02/01/2022 21:05	69.90121758	0	0
02/01/2022 21:10	75.25020833	0	0
02/01/2022 21:15	81.57420263	0	0
02/01/2022 21:20	88.7163064	0	0
02/01/2022 21:25	96.29539498	0	0
02/01/2022 21:30	104.0175782	0	0
02/01/2022 21:35	111.5562178	0	0
02/01/2022 21:40	118.9075415	0	0
02/01/2022 21:45	127.4451343	0	0
02/01/2022 21:50	137.2931021	0	0
02/01/2022 21:55	148.1732677	0	0
02/01/2022 22:00	158.8009903	0	0
02/01/2022 22:05	168.9509456	0	0
02/01/2022 22:10	178.392237	0	0
02/01/2022 22:15	185.6720001	0	0
02/01/2022 22:20	190.5619413	0	0
02/01/2022 22:25	193.4438422	0	0
02/01/2022 22:30	197.0429102	0	0
02/01/2022 22:35	201.701483	0	0
02/01/2022 22:40	207.1547248	0	0
02/01/2022 22:45	212.1607947	0	0
02/01/2022 22:50	216.513353	0	0
02/01/2022 22:55	220.4482942	0	0
02/01/2022 23:00	225.4598731	0	0
02/01/2022 23:05	231.8061648	0	0
02/01/2022 23:10	239.2177566	0	0
02/01/2022 23:15	245.8319913	0	0
02/01/2022 23:20	251.3831433	0	0
02/01/2022 23:25	255.6363096	0	0
02/01/2022 23:30	256.9248268	0	0
02/01/2022 23:35	255.0116911	0	0
02/01/2022 23:40	250.3396956	0	0
02/01/2022 23:45	245.5527603	0	0
02/01/2022 23:50	241.090328	0	0
02/01/2022 23:55	237.12837	0	0
03/01/2022 00:00	234.6478251	0	0
03/01/2022 00:05	233.8214233	0	0
03/01/2022 00:10	234.206963	0	0
03/01/2022 00:15	232.8958836	0	0
03/01/2022 00:20	229.4431837	0	0
03/01/2022 00:25	224.2220864	0	0
03/01/2022 00:30	219.5103849	0	0
03/01/2022 00:35	215.6789728	0	0
03/01/2022 00:40	212.7394109	0	0
03/01/2022 00:45	210.6972321	0	0
03/01/2022 00:50	209.5620871	0	0
03/01/2022 00:55	209.2670717	0	0
03/01/2022 01:00	209.3357415	0	0
03/01/2022 01:05	209.6996368	0	0
03/01/2022 01:10	210.148728	0	0
03/01/2022 01:15	209.312288	0	0
03/01/2022 01:20	206.9790264	0	0
03/01/2022 01:25	203.4625969	0	0
03/01/2022 01:30	200.7188042	0	0
03/01/2022 01:35	199.0602848	0	0
03/01/2022 01:40	198.4112821	0	0
03/01/2022 01:45	198.2692977	0	0
03/01/2022 01:50	198.5577322	0	0
03/01/2022 01:55	199.0611687	0	0
03/01/2022 02:00	198.4028842	0	0
03/01/2022 02:05	196.3671079	0	0
03/01/2022 02:10	193.0969187	0	0
03/01/2022 02:15	189.4883031	0	0
03/01/2022 02:20	185.6840522	0	0
03/01/2022 02:25	181.7965594	0	0
03/01/2022 02:30	178.5299502	0	0
03/01/2022 02:35	175.9962405	0	0
03/01/2022 02:40	174.0503902	0	0
03/01/2022 02:45	171.7690905	0	0
03/01/2022 02:50	169.0069869	0	0
03/01/2022 02:55	166.003263	0	0
03/01/2022 03:00	164.2704831	0	0
03/01/2022 03:05	164.0475846	0	0
03/01/2022 03:10	164.9555805	0	0
03/01/2022 03:15	164.5938741	0	0
03/01/2022 03:20	162.5832903	0	0
03/01/2022 03:25	159.2518059	0	0
03/01/2022 03:30	156.6777196	0	0
03/01/2022 03:35	155.1888677	0	0
03/01/2022 03:40	154.6549651	0	0
03/01/2022 03:45	154.2530715	0	0
03/01/2022 03:50	153.8528003	0	0
03/01/2022 03:55	153.4099281	0	0
03/01/2022 04:00	152.6473554	0	0
03/01/2022 04:05	151.5084416	0	0
03/01/2022 04:10	150.0934965	0	0
03/01/2022 04:15	149.0593561	0	0
03/01/2022 04:20	148.5117528	0	0
03/01/2022 04:25	148.2912051	0	0
03/01/2022 04:30	147.3809524	0	0
03/01/2022 04:35	145.6199427	0	0
03/01/2022 04:40	143.2514355	0	0
03/01/2022 04:45	141.8199869	0	0
03/01/2022 04:50	141.5686817	0	0
03/01/2022 04:55	142.2841331	0	0
03/01/2022 05:00	142.6199717	0	0
03/01/2022 05:05	142.3628102	0	0
03/01/2022 05:10	141.4395965	0	0
03/01/2022 05:15	139.3927129	0	0
03/01/2022 05:20	136.1491368	0	0
03/01/2022 05:25	132.1963959	0	0
03/01/2022 05:30	130.6269675	0	0
03/01/2022 05:35	131.9284146	0	0
03/01/2022 05:40	135.4829867	0	0
03/01/2022 05:45	137.3827825	0	0
03/01/2022 05:50	137.0100878	0	0
03/01/2022 05:55	134.8301368	0	0
03/01/2022 06:00	133.7936419	0	0
03/01/2022 06:05	134.3658733	0	0
03/01/2022 06:10	136.3131216	0	0
03/01/2022 06:15	138.1591721	0	0
03/01/2022 06:20	139.6703503	0	0
03/01/2022 06:25	140.8220852	0	0
03/01/2022 06:30	141.4624279	0	0
03/01/2022 06:35	141.5668406	0	0
03/01/2022 06:40	141.1643085	0	0
03/01/2022 06:45	140.4418025	0	0
03/01/2022 06:50	139.4283394	0	0
03/01/2022 06:55	138.1656349	0	0
03/01/2022 07:00	136.9210337	50	2.77905906
03/01/2022 07:05	136.6094825	0	0
03/01/2022 07:10	137.6863943	0	0
03/01/2022 07:15	140.0605949	0	0
03/01/2022 07:20	143.3582966	0	0
03/01/2022 07:25	147.1260344	0	0
03/01/2022 07:30	150.2779144	0	0
03/01/2022 07:35	152.5440399	0	0
03/01/2022 07:40	153.9276206	0	0
03/01/2022 07:45	154.8589828	0	0
03/01/2022 07:50	155.4169406	0	0
03/01/2022 07:55	155.5355145	0	0
03/01/2022 08:00	154.6706146	0	0
03/01/2022 08:05	152.7707357	0	0
03/01/2022 08:10	149.9891171	0	0
03/01/2022 08:15	147.0766481	0	0
03/01/2022 08:20	144.1828414	0	0
03/01/2022 08:25	141.4425919	0	0
03/01/2022 08:30	139.5250407	0	0
03/01/2022 08:35	138.5583847	0	0
03/01/2022 08:40	138.4628316	0	0
03/01/2022 08:45	138.60072	0	0
03/01/2022 08:50	138.8877786	0	0
03/01/2022 08:55	139.2612213	0	0
03/01/2022 09:00	139.2225904	0	0
03/01/2022 09:05	138.7148231	0	0
03/01/2022 09:10	137.860619	0	0
03/01/2022 09:15	137.2733479	0	0
03/01/2022 09:20	137.2035673	0	0
03/01/2022 09:25	137.8877884	0	0
03/01/2022 09:30	139.4874004	0	0
03/01/2022 09:35	141.7648091	0	0
03/01/2022 09:40	144.3516944	0	0
03/01/2022 09:45	146.2431227	0	0
03/01/2022 09:50	147.2528944	0	0
03/01/2022 09:55	147.4329907	0	0
03/01/2022 10:00	147.1423939	0	0
03/01/2022 10:05	146.4662881	0	0
03/01/2022 10:10	145.5025142	0	0
03/01/2022 10:15	144.6859087	0	0
03/01/2022 10:20	144.1098703	0	0
03/01/2022 10:25	143.7745093	0	0
03/01/2022 10:30	143.5367049	0	0
03/01/2022 10:35	143.389318	0	0
03/01/2022 10:40	143.2388485	0	0
03/01/2022 10:45	142.4058164	0	0
03/01/2022 10:50	140.7915095	0	0
03/01/2022 10:55	138.5170634	0	0
03/01/2022 11:00	136.3022644	0	0
03/01/2022 11:05	134.2649743	0	0
03/01/2022 11:10	132.4164855	0	0
03/01/2022 11:15	130.8058352	0	0
03/01/2022 11:20	129.4423618	0	0
03/01/2022 11:25	128.2666147	0	0
03/01/2022 11:30	126.8944176	0	0
03/01/2022 11:35	125.2652	0	0
03/01/2022 11:40	123.4980939	0	0
03/01/2022 11:45	122.3484022	0	0
03/01/2022 11:50	121.9346512	0	0
03/01/2022 11:55	122.0921969	0	0
03/01/2022 12:00	121.7836374	0	0
03/01/2022 12:05	120.844035	0	0
03/01/2022 12:10	119.3872815	0	0
03/01/2022 12:15	118.1421991	0	0
03/01/2022 12:20	117.2225713	0	0
03/01/2022 12:25	116.6255726	0	0
03/01/2022 12:30	116.341616	0	0
03/01/2022 12:35	116.3680173	0	0
03/01/2022 12:40	116.5998081	0	0
03/01/2022 12:45	116.379541	0	0
03/01/2022 12:50	115.6022565	0	0
03/01/2022 12:55	114.4270177	0	0
03/01/2022 13:00	113.8684607	121	4.739270339
03/01/2022 13:05	114.7658299	0	0
03/01/2022 13:10	117.8586168	0	0
03/01/2022 13:15	122.7779857	0	0
03/01/2022 13:20	129.5381618	0	0
03/01/2022 13:25	137.9636216	0	0
03/01/2022 13:30	148.14692	0	0
03/01/2022 13:35	159.5388396	0	0
03/01/2022 13:40	171.3240992	0	0
03/01/2022 13:45	181.8243918	0	0
03/01/2022 13:50	190.4131709	0	0
03/01/2022 13:55	196.8762031	0	0
03/01/2022 14:00	201.7003675	0	0
03/01/2022 14:05	204.8939765	0	0
03/01/2022 14:10	206.1987998	0	0
03/01/2022 14:15	204.1011102	0	0
03/01/2022 14:20	198.5090922	0	0
03/01/2022 14:25	190.7340484	0	0
03/01/2022 14:30	187.7920674	0	0
03/01/2022 14:35	191.1515712	0	0
03/01/2022 14:40	199.7172962	0	0
03/01/2022 14:45	205.9288911	0	0
03/01/2022 14:50	208.2960709	0	0
03/01/2022 14:55	206.9658975	0	0
03/01/2022 15:00	204.1009832	0	0
03/01/2022 15:05	200.1260311	0	0
03/01/2022 15:10	195.1292155	0	0
03/01/2022 15:15	188.9229106	0	0
03/01/2022 15:20	181.6228707	0	0
03/01/2022 15:25	173.644843	0	0
03/01/2022 15:30	166.7393608	0	0
03/01/2022 15:35	161.279702	0	0
03/01/2022 15:40	157.1893841	0	0
03/01/2022 15:45	153.4493407	0	0
03/01/2022 15:50	149.9426918	0	0
03/01/2022 15:55	146.5439774	0	0
03/01/2022 16:00	142.2335487	0	0
03/01/2022 16:05	136.8617011	0	0
03/01/2022 16:10	130.6129976	0	0
03/01/2022 16:15	124.6109358	0	0
03/01/2022 16:20	119.0172585	0	0
03/01/2022 16:25	113.9238694	0	0
03/01/2022 16:30	110.0377413	0	0
03/01/2022 16:35	107.4505111	0	0
03/01/2022 16:40	106.0416834	0	0
03/01/2022 16:45	105.1623082	0	0
03/01/2022 16:50	104.6994119	0	0
03/01/2022 16:55	104.3484886	0	0
03/01/2022 17:00	102.236804	0	0
03/01/2022 17:05	98.06448058	0	0
03/01/2022 17:10	92.27023235	0	0
03/01/2022 17:15	87.65418007	0	0
03/01/2022 17:20	84.65669558	0	0
03/01/2022 17:25	83.10863159	0	0
03/01/2022 17:30	81.94883114	0	0
03/01/2022 17:35	81.00808906	0	0
03/01/2022 17:40	80.17778757	0	0
03/01/2022 17:45	78.78140939	0	0
03/01/2022 17:50	76.70957379	0	0
03/01/2022 17:55	74.23936625	0	0
03/01/2022 18:00	73.14334907	0	0
03/01/2022 18:05	73.69777809	0	0
03/01/2022 18:10	75.45831841	0	0
03/01/2022 18:15	75.63501668	0	0
03/01/2022 18:20	73.78296151	0	0
03/01/2022 18:25	70.24378737	0	0
03/01/2022 18:30	67.20967264	0	0
03/01/2022 18:35	65.02202314	0	0
03/01/2022 18:40	63.71896417	0	0
03/01/2022 18:45	63.57199423	0	0
03/01/2022 18:50	64.61933386	0	0
03/01/2022 18:55	66.52659586	0	0
03/01/2022 19:00	67.20507871	0	0
03/01/2022 19:05	66.32069299	0	0
03/01/2022 19:10	64.23630787	0	0
03/01/2022 19:15	63.27666929	0	0
03/01/2022 19:20	63.80506681	0	0
03/01/2022 19:25	65.59010237	0	0
03/01/2022 19:30	67.189412	0	0
03/01/2022 19:35	68.37205752	0	0
03/01/2022 19:40	69.17546508	0	0
03/01/2022 19:45	69.8561486	0	0
03/01/2022 19:50	70.45197517	0	0
03/01/2022 19:55	71.03681211	0	0
03/01/2022 20:00	72.09447476	0	0
03/01/2022 20:05	73.69915688	0	0
03/01/2022 20:10	75.71074042	0	0
03/01/2022 20:15	77.25476716	0	0
03/01/2022 20:20	78.19148251	0	0
03/01/2022 20:25	78.6402634	0	0
03/01/2022 20:30	79.36733465	0	0
03/01/2022 20:35	80.49235306	0	0
03/01/2022 20:40	81.9048636	0	0
03/01/2022 20:45	82.91327471	0	0
03/01/2022 20:50	83.40737829	0	0
03/01/2022 20:55	83.38905218	0	0
03/01/2022 21:00	82.87620042	64	1.762836352
03/01/2022 21:05	83.5116974	0	0
03/01/2022 21:10	86.28765793	0	0
03/01/2022 21:15	91.81563509	0	0
03/01/2022 21:20	99.84942558	0	0
03/01/2022 21:25	109.7199777	0	0
03/01/2022 21:30	119.5136565	0	0
03/01/2022 21:35	128.606463	0	0
03/01/2022 21:40	136.8476622	0	0
03/01/2022 21:45	145.1041448	0	0
03/01/2022 21:50	153.3579317	0	0
03/01/2022 21:55	161.3831045	0	0
03/01/2022 22:00	168.5319694	0	0
03/01/2022 22:05	174.6786095	0	0
03/01/2022 22:10	179.9884791	0	0
03/01/2022 22:15	185.5184629	0	0
03/01/2022 22:20	191.5714386	0	0
03/01/2022 22:25	198.1380715	0	0
03/01/2022 22:30	203.7482024	0	0
03/01/2022 22:35	208.3051329	0	0
03/01/2022 22:40	211.3311536	0	0
03/01/2022 22:45	213.9908719	0	0
03/01/2022 22:50	216.179931	0	0
03/01/2022 22:55	217.5882758	0	0
03/01/2022 23:00	216.8851291	0	0
03/01/2022 23:05	214.0188728	0	0
03/01/2022 23:10	209.3980257	0	0
03/01/2022 23:15	204.5660428	0	0
03/01/2022 23:20	199.906816	0	0
03/01/2022 23:25	195.5011434	0	0
03/01/2022 23:30	191.0502564	0	0
03/01/2022 23:35	186.5918582	0	0
03/01/2022 23:40	182.2604744	0	0
03/01/2022 23:45	178.4440574	0	0
03/01/2022 23:50	175.2486518	0	0
03/01/2022 23:55	172.6069011	0	0
04/01/2022 00:00	169.8451285	0	0
04/01/2022 00:05	166.8784802	0	0
04/01/2022 00:10	163.742196	0	0
04/01/2022 00:15	160.5454843	0	0
04/01/2022 00:20	157.3133763	0	0
04/01/2022 00:25	154.2183116	0	0
04/01/2022 00:30	152.3155396	0	0
04/01/2022 00:35	151.7719728	0	0
04/01/2022 00:40	152.1252977	0	0
04/01/2022 00:45	150.4521215	0	0
04/01/2022 00:50	146.287397	0	0
04/01/2022 00:55	140.0700834	0	0
04/01/2022 01:00	134.6051232	0	0
04/01/2022 01:05	130.3303413	0	0
04/01/2022 01:10	127.1946591	0	0
04/01/2022 01:15	124.9076326	0	0
04/01/2022 01:20	123.4179238	0	0
04/01/2022 01:25	122.5163217	0	0
04/01/2022 01:30	120.9124896	0	0
04/01/2022 01:35	118.3974243	0	0
04/01/2022 01:40	115.1448793	0	0
04/01/2022 01:45	112.2879031	0	0
04/01/2022 01:50	110.0005337	0	0
04/01/2022 01:55	108.242519	0	0
04/01/2022 02:00	106.7889888	0	0
04/01/2022 02:05	105.6002338	0	0
04/01/2022 02:10	104.5867309	0	0
04/01/2022 02:15	103.207175	0	0
04/01/2022 02:20	101.3725646	0	0
04/01/2022 02:25	99.25333351	0	0
04/01/2022 02:30	97.95048952	0	0
04/01/2022 02:35	97.63488165	0	0
04/01/2022 02:40	98.14070618	0	0
04/01/2022 02:45	98.43622511	0	0
04/01/2022 02:50	98.3559649	0	0
04/01/2022 02:55	97.94629876	0	0
04/01/2022 03:00	97.51668875	0	0
04/01/2022 03:05	97.11378117	0	0
04/01/2022 03:10	96.83331551	0	0
04/01/2022 03:15	97.29525992	0	0
04/01/2022 03:20	98.59559062	0	0
04/01/2022 03:25	100.5104037	0	0
04/01/2022 03:30	101.6333905	0	0
04/01/2022 03:35	101.7408481	0	0
04/01/2022 03:40	101.0086574	0	0
04/01/2022 03:45	100.5608973	0	0
04/01/2022 03:50	100.5736228	0	0
04/01/2022 03:55	101.0381841	0	0
04/01/2022 04:00	101.9085902	0	0
04/01/2022 04:05	103.176301	0	0
04/01/2022 04:10	104.7808194	0	0
04/01/2022 04:15	106.3466186	0	0
04/01/2022 04:20	107.8133519	0	0
04/01/2022 04:25	109.0513747	0	0
04/01/2022 04:30	109.2460864	0	0
04/01/2022 04:35	108.267954	0	0
04/01/2022 04:40	106.5275248	0	0
04/01/2022 04:45	106.6305232	0	0
04/01/2022 04:50	108.9875993	0	0
04/01/2022 04:55	113.1064258	0	0
04/01/2022 05:00	115.8737071	0	0
04/01/2022 05:05	116.797207	0	0
04/01/2022 05:10	116.1207925	0	0
04/01/2022 05:15	115.3930117	0	0
04/01/2022 05:20	114.8578123	0	0
04/01/2022 05:25	114.6024315	0	0
04/01/2022 05:30	115.1827937	0	0
04/01/2022 05:35	116.6862075	0	0
04/01/2022 05:40	119.0026246	0	0
04/01/2022 05:45	121.4379306	0	0
04/01/2022 05:50	123.8821398	0	0
04/01/2022 05:55	126.2478001	0	0
04/01/2022 06:00	127.9834091	0	0
04/01/2022 06:05	129.0015695	0	0
04/01/2022 06:10	129.2864292	0	0
04/01/2022 06:15	128.7395201	0	0
04/01/2022 06:20	127.3450377	0	0
04/01/2022 06:25	125.3706268	0	0
04/01/2022 06:30	124.5129472	0	0
04/01/2022 06:35	125.0399466	0	0
04/01/2022 06:40	126.6318783	0	0
04/01/2022 06:45	127.2622787	0	0
04/01/2022 06:50	126.6112789	0	0
04/01/2022 06:55	124.9187786	0	0
04/01/2022 07:00	123.7038792	28	1.937110072
04/01/2022 07:05	124.2805218	0	0
04/01/2022 07:10	127.0582947	0	0
04/01/2022 07:15	131.0404064	0	0
04/01/2022 07:20	135.7791044	0	0
04/01/2022 07:25	140.8801334	0	0
04/01/2022 07:30	145.6382503	0	0
04/01/2022 07:35	149.7504078	0	0
04/01/2022 07:40	153.2070846	0	0
04/01/2022 07:45	156.9602127	0	0
04/01/2022 07:50	161.1003643	0	0
04/01/2022 07:55	165.5734723	0	0
04/01/2022 08:00	170.2904135	0	0
04/01/2022 08:05	175.2538766	0	0
04/01/2022 08:10	180.424822	0	0
04/01/2022 08:15	185.3733746	0	0
04/01/2022 08:20	190.1541213	0	0
04/01/2022 08:25	194.7556572	0	0
04/01/2022 08:30	197.6376075	0	0
04/01/2022 08:35	198.4272957	0	0
04/01/2022 08:40	196.8997799	0	0
04/01/2022 08:45	195.0067657	0	0
04/01/2022 08:50	192.9375843	0	0
04/01/2022 08:55	190.6632041	0	0
04/01/2022 09:00	188.142806	0	0
04/01/2022 09:05	185.4722122	0	0
04/01/2022 09:10	182.6584826	0	0
04/01/2022 09:15	179.097032	0	0
04/01/2022 09:20	174.772912	0	0
04/01/2022 09:25	169.9717989	0	0
04/01/2022 09:30	166.044853	0	0
04/01/2022 09:35	163.2504657	0	0
04/01/2022 09:40	161.4662877	0	0
04/01/2022 09:45	159.6696098	0	0
04/01/2022 09:50	157.7204891	0	0
04/01/2022 09:55	155.6710916	0	0
04/01/2022 10:00	153.7373758	0	0
04/01/2022 10:05	151.9615989	0	0
04/01/2022 10:10	150.326673	0	0
04/01/2022 10:15	148.6845512	0	0
04/01/2022 10:20	147.0129734	0	0
04/01/2022 10:25	145.2388967	0	0
04/01/2022 10:30	142.8985648	0	0
04/01/2022 10:35	139.9164687	0	0
04/01/2022 10:40	136.4654719	0	0
04/01/2022 10:45	133.6574585	0	0
04/01/2022 10:50	131.6643052	0	0
04/01/2022 10:55	130.4620344	0	0
04/01/2022 11:00	129.9229743	0	0
04/01/2022 11:05	130.0229326	0	0
04/01/2022 11:10	130.7374851	0	0
04/01/2022 11:15	131.9374516	0	0
04/01/2022 11:20	133.5985697	0	0
04/01/2022 11:25	135.5790934	0	0
04/01/2022 11:30	137.0053331	0	0
04/01/2022 11:35	137.7358657	0	0
04/01/2022 11:40	137.8190362	0	0
04/01/2022 11:45	137.5824168	0	0
04/01/2022 11:50	137.0747235	0	0
04/01/2022 11:55	136.2300935	0	0
04/01/2022 12:00	134.6498097	0	0
04/01/2022 12:05	132.2683726	0	0
04/01/2022 12:10	129.4069626	0	0
04/01/2022 12:15	128.1152523	0	0
04/01/2022 12:20	128.7147529	0	0
04/01/2022 12:25	130.7971919	0	0
04/01/2022 12:30	131.7897632	0	0
04/01/2022 12:35	131.2844902	0	0
04/01/2022 12:40	129.641733	0	0
04/01/2022 12:45	129.1541018	0	0
04/01/2022 12:50	130.1822414	0	0
04/01/2022 12:55	132.2462443	0	0
04/01/2022 13:00	132.3149439	56	3.75775008
04/01/2022 13:05	130.3046869	0	0
04/01/2022 13:10	127.9468655	0	0
04/01/2022 13:15	129.3242286	0	0
04/01/2022 13:20	134.6094533	0	0
04/01/2022 13:25	142.6359233	0	0
04/01/2022 13:30	150.5540019	0	0
04/01/2022 13:35	157.505723	0	0
04/01/2022 13:40	163.4574719	0	0
04/01/2022 13:45	170.1662527	0	0
04/01/2022 13:50	177.8175065	0	0
04/01/2022 13:55	186.095351	0	0
04/01/2022 14:00	193.3851212	0	0
04/01/2022 14:05	199.4618422	0	0
04/01/2022 14:10	204.3752722	0	0
04/01/2022 14:15	208.1150106	0	0
04/01/2022 14:20	210.8591515	0	0
04/01/2022 14:25	212.7665738	0	0
04/01/2022 14:30	214.0704094	0	0
04/01/2022 14:35	214.6783411	0	0
04/01/2022 14:40	214.570567	0	0
04/01/2022 14:45	214.2836676	0	0
04/01/2022 14:50	213.8937964	0	0
04/01/2022 14:55	213.4333277	0	0
04/01/2022 15:00	213.0563425	0	0
04/01/2022 15:05	212.8262382	0	0
04/01/2022 15:10	212.6822398	0	0
04/01/2022 15:15	211.9772377	0	0
04/01/2022 15:20	210.6506549	0	0
04/01/2022 15:25	208.7779519	0	0
04/01/2022 15:30	206.5822276	0	0
04/01/2022 15:35	204.1323835	0	0
04/01/2022 15:40	201.5268269	0	0
04/01/2022 15:45	199.1874231	0	0
04/01/2022 15:50	197.2057819	0	0
04/01/2022 15:55	195.4453181	0	0
04/01/2022 16:00	192.8922897	0	0
04/01/2022 16:05	189.4027488	0	0
04/01/2022 16:10	185.1378031	0	0
04/01/2022 16:15	181.0188692	0	0
04/01/2022 16:20	177.2034375	0	0
04/01/2022 16:25	173.696679	0	0
04/01/2022 16:30	170.4612981	0	0
04/01/2022 16:35	167.4992707	0	0
04/01/2022 16:40	164.7336368	0	0
04/01/2022 16:45	161.6318272	0	0
04/01/2022 16:50	158.1144757	0	0
04/01/2022 16:55	154.2130908	0	0
04/01/2022 17:00	150.1007176	0	0
04/01/2022 17:05	145.8071323	0	0
04/01/2022 17:10	141.493272	0	0
04/01/2022 17:15	138.1652754	0	0
04/01/2022 17:20	135.9828729	0	0
04/01/2022 17:25	134.7124682	0	0
04/01/2022 17:30	132.8707747	0	0
04/01/2022 17:35	130.2233856	0	0
04/01/2022 17:40	127.0144698	0	0
04/01/2022 17:45	124.7928004	0	0
04/01/2022 17:50	123.8020273	0	0
04/01/2022 17:55	123.8770391	0	0
04/01/2022 18:00	123.9784615	0	0
04/01/2022 18:05	123.9409085	0	0
04/01/2022 18:10	123.8306877	0	0
04/01/2022 18:15	124.0758008	0	0
04/01/2022 18:20	124.7415914	0	0
04/01/2022 18:25	125.5756254	0	0
04/01/2022 18:30	124.9942637	0	0
04/01/2022 18:35	122.74514	0	0
04/01/2022 18:40	119.2348627	0	0
04/01/2022 18:45	117.0525882	0	0
04/01/2022 18:50	116.6053886	0	0
04/01/2022 18:55	117.5903114	0	0
04/01/2022 19:00	118.0989587	0	0
04/01/2022 19:05	117.8287406	0	0
04/01/2022 19:10	116.8019545	0	0
04/01/2022 19:15	115.1673514	0	0
04/01/2022 19:20	112.9474423	0	0
04/01/2022 19:25	110.2433137	0	0
04/01/2022 19:30	107.7011095	0	0
04/01/2022 19:35	105.4220206	0	0
04/01/2022 19:40	103.4171961	0	0
04/01/2022 19:45	101.7624074	0	0
04/01/2022 19:50	100.4688406	0	0
04/01/2022 19:55	99.56681561	0	0
04/01/2022 20:00	99.25326211	0	0
04/01/2022 20:05	99.49785471	0	0
04/01/2022 20:10	100.1008854	0	0
04/01/2022 20:15	99.89838368	0	0
04/01/2022 20:20	98.71875797	0	0
04/01/2022 20:25	96.91971969	0	0
04/01/2022 20:30	96.71788463	0	0
04/01/2022 20:35	98.46349951	0	0
04/01/2022 20:40	101.6558522	0	0
04/01/2022 20:45	103.125588	0	0
04/01/2022 20:50	102.3710531	0	0
04/01/2022 20:55	99.77432301	0	0
04/01/2022 21:00	97.76344467	103	4.183958204
04/01/2022 21:05	97.40042968	0	0
04/01/2022 21:10	99.45810536	0	0
04/01/2022 21:15	103.8048069	0	0
04/01/2022 21:20	110.563954	0	0
04/01/2022 21:25	119.4757408	0	0
04/01/2022 21:30	129.5865049	0	0
04/01/2022 21:35	140.1816454	0	0
04/01/2022 21:40	150.7424754	0	0
04/01/2022 21:45	161.54298	0	0
04/01/2022 21:50	172.2332165	0	0
04/01/2022 21:55	182.3513104	0	0
04/01/2022 22:00	191.0683564	0	0
04/01/2022 22:05	198.1429679	0	0
04/01/2022 22:10	203.5006484	0	0
04/01/2022 22:15	207.058412	0	0
04/01/2022 22:20	208.9192142	0	0
04/01/2022 22:25	209.4366063	0	0
04/01/2022 22:30	209.7306236	0	0
04/01/2022 22:35	210.3283576	0	0
04/01/2022 22:40	211.2169131	0	0
04/01/2022 22:45	211.7310485	0	0
04/01/2022 22:50	211.4732847	0	0
04/01/2022 22:55	210.1427312	0	0
04/01/2022 23:00	207.0290734	0	0
04/01/2022 23:05	202.1143196	0	0
04/01/2022 23:10	195.657023	0	0
04/01/2022 23:15	188.4712726	0	0
04/01/2022 23:20	180.8469401	0	0
04/01/2022 23:25	173.0292535	0	0
04/01/2022 23:30	165.5853118	0	0
04/01/2022 23:35	158.7173895	0	0
04/01/2022 23:40	152.3668735	0	0
04/01/2022 23:45	145.5312702	0	0
04/01/2022 23:50	138.1082387	0	0
04/01/2022 23:55	130.2070153	0	0
05/01/2022 00:00	122.2254856	0	0
05/01/2022 00:05	114.2423206	0	0
05/01/2022 00:10	106.398745	0	0
05/01/2022 00:15	99.57404257	0	0
05/01/2022 00:20	93.87456661	0	0
05/01/2022 00:25	89.31638074	0	0
05/01/2022 00:30	86.21180638	0	0
05/01/2022 00:35	84.58592509	0	0
05/01/2022 00:40	84.27004138	0	0
05/01/2022 00:45	84.32547512	0	0
05/01/2022 00:50	84.59673356	0	0
05/01/2022 00:55	85.07588011	0	0
05/01/2022 01:00	85.73968375	0	0
05/01/2022 01:05	86.58916783	0	0
05/01/2022 01:10	87.54122191	0	0
05/01/2022 01:15	88.0292453	0	0
05/01/2022 01:20	87.97414896	0	0
05/01/2022 01:25	87.2362739	0	0
05/01/2022 01:30	84.76992432	0	0
05/01/2022 01:35	80.44421545	0	0
05/01/2022 01:40	74.66745876	0	0
05/01/2022 01:45	69.93793509	0	0
05/01/2022 01:50	66.63017067	0	0
05/01/2022 01:55	64.61035622	0	0
05/01/2022 02:00	63.17068019	0	0
05/01/2022 02:05	62.17763192	0	0
05/01/2022 02:10	61.48793358	0	0
05/01/2022 02:15	60.32404722	0	0
05/01/2022 02:20	58.54773577	0	0
05/01/2022 02:25	56.26022428	0	0
05/01/2022 02:30	54.19258824	0	0
05/01/2022 02:35	52.45004777	0	0
05/01/2022 02:40	51.0396109	0	0
05/01/2022 02:45	50.06497315	0	0
05/01/2022 02:50	49.5357252	0	0
05/01/2022 02:55	49.36462373	0	0
05/01/2022 03:00	49.03871777	0	0
05/01/2022 03:05	48.47236655	0	0
05/01/2022 03:10	47.78632168	0	0
05/01/2022 03:15	47.77271166	0	0
05/01/2022 03:20	48.55327518	0	0
05/01/2022 03:25	50.03914628	0	0
05/01/2022 03:30	51.68734432	0	0
05/01/2022 03:35	53.40961689	0	0
05/01/2022 03:40	55.26833696	0	0
05/01/2022 03:45	57.67557215	0	0
05/01/2022 03:50	60.70106112	0	0
05/01/2022 03:55	64.14394778	0	0
05/01/2022 04:00	66.70567165	0	0
05/01/2022 04:05	68.18004907	0	0
05/01/2022 04:10	68.69155076	0	0
05/01/2022 04:15	69.04091225	0	0
05/01/2022 04:20	69.35112234	0	0
05/01/2022 04:25	69.67237117	0	0
05/01/2022 04:30	70.34491925	0	0
05/01/2022 04:35	71.41906027	0	0
05/01/2022 04:40	72.87070724	0	0
05/01/2022 04:45	74.56838903	0	0
05/01/2022 04:50	76.48849981	0	0
05/01/2022 04:55	78.47430103	0	0
05/01/2022 05:00	79.55026674	0	0
05/01/2022 05:05	79.5601798	0	0
05/01/2022 05:10	78.66060114	0	0
05/01/2022 05:15	77.85609669	0	0
05/01/2022 05:20	77.30369231	0	0
05/01/2022 05:25	77.04888603	0	0
05/01/2022 05:30	77.38919389	0	0
05/01/2022 05:35	78.37049364	0	0
05/01/2022 05:40	79.92905491	0	0
05/01/2022 05:45	81.6676504	0	0
05/01/2022 05:50	83.52284245	0	0
05/01/2022 05:55	85.45725444	0	0
05/01/2022 06:00	87.2382923	0	0
05/01/2022 06:05	88.82879555	0	0
05/01/2022 06:10	90.23257474	0	0
05/01/2022 06:15	91.47621457	0	0
05/01/2022 06:20	92.56368009	0	0
05/01/2022 06:25	93.48569656	0	0
05/01/2022 06:30	94.18478227	0	0
05/01/2022 06:35	94.65177043	0	0
05/01/2022 06:40	94.98108623	0	0
05/01/2022 06:45	95.77118176	0	0
05/01/2022 06:50	97.11655672	0	0
05/01/2022 06:55	99.03946324	0	0
05/01/2022 07:00	101.6806831	66	3.548034741
05/01/2022 07:05	105.9735049	0	0
05/01/2022 07:10	113.5892511	0	0
05/01/2022 07:15	122.4165488	0	0
05/01/2022 07:20	130.3826454	0	0
05/01/2022 07:25	136.7253487	0	0
05/01/2022 07:30	142.2323779	0	0
05/01/2022 07:35	146.9918646	0	0
05/01/2022 07:40	151.0057138	0	0
05/01/2022 07:45	154.3132071	0	0
05/01/2022 07:50	156.944118	0	0
05/01/2022 07:55	158.9409131	0	0
05/01/2022 08:00	160.427442	0	0
05/01/2022 08:05	161.4500362	0	0
05/01/2022 08:10	162.0262725	0	0
05/01/2022 08:15	162.0866108	0	0
05/01/2022 08:20	161.6535549	0	0
05/01/2022 08:25	160.9371261	0	0
05/01/2022 08:30	161.0517811	0	0
05/01/2022 08:35	162.2068649	0	0
05/01/2022 08:40	164.1566741	0	0
05/01/2022 08:45	165.138781	0	0
05/01/2022 08:50	164.9031462	0	0
05/01/2022 08:55	163.6911217	0	0
05/01/2022 09:00	162.8610457	0	0
05/01/2022 09:05	162.6489839	0	0
05/01/2022 09:10	162.9115789	0	0
05/01/2022 09:15	162.6127961	0	0
05/01/2022 09:20	161.6044854	0	0
05/01/2022 09:25	160.0701934	0	0
05/01/2022 09:30	159.0818614	0	0
05/01/2022 09:35	158.8192122	0	0
05/01/2022 09:40	159.2089113	0	0
05/01/2022 09:45	159.7257304	0	0
05/01/2022 09:50	160.2934884	0	0
05/01/2022 09:55	160.8285888	0	0
05/01/2022 10:00	160.7628436	0	0
05/01/2022 10:05	160.0106323	0	0
05/01/2022 10:10	158.5688276	0	0
05/01/2022 10:15	156.3944836	0	0
05/01/2022 10:20	153.4831075	0	0
05/01/2022 10:25	149.9298882	0	0
05/01/2022 10:30	146.3249844	0	0
05/01/2022 10:35	142.7628146	0	0
05/01/2022 10:40	139.3607564	0	0
05/01/2022 10:45	136.8551169	0	0
05/01/2022 10:50	135.3632891	0	0
05/01/2022 10:55	134.7791676	0	0
05/01/2022 11:00	134.4226068	0	0
05/01/2022 11:05	134.1890905	0	0
05/01/2022 11:10	133.8319541	0	0
05/01/2022 11:15	131.7658621	0	0
05/01/2022 11:20	127.7506997	0	0
05/01/2022 11:25	122.2322709	0	0
05/01/2022 11:30	117.9489711	0	0
05/01/2022 11:35	115.382047	0	0
05/01/2022 11:40	114.5394367	0	0
05/01/2022 11:45	115.0074927	0	0
05/01/2022 11:50	116.6531019	0	0
05/01/2022 11:55	119.1236602	0	0
05/01/2022 12:00	121.084855	0	0
05/01/2022 12:05	122.2379769	0	0
05/01/2022 12:10	122.656226	0	0
05/01/2022 12:15	123.1106142	0	0
05/01/2022 12:20	123.7527938	0	0
05/01/2022 12:25	124.4101741	0	0
05/01/2022 12:30	123.7639996	0	0
05/01/2022 12:35	121.6402497	0	0
05/01/2022 12:40	118.2668324	0	0
05/01/2022 12:45	114.8931474	0	0
05/01/2022 12:50	111.7337142	0	0
05/01/2022 12:55	108.9840423	0	0
05/01/2022 13:00	107.7921352	113	4.83740814
05/01/2022 13:05	109.3159088	0	0
05/01/2022 13:10	114.2504648	0	0
05/01/2022 13:15	121.2553707	0	0
05/01/2022 13:20	130.2001092	0	0
05/01/2022 13:25	140.8277864	0	0
05/01/2022 13:30	152.5613498	0	0
05/01/2022 13:35	164.7598496	0	0
05/01/2022 13:40	177.0142618	0	0
05/01/2022 13:45	190.2032744	0	0
05/01/2022 13:50	204.0758539	0	0
05/01/2022 13:55	217.8957242	0	0
05/01/2022 14:00	229.0828217	0	0
05/01/2022 14:05	237.1051345	0	0
05/01/2022 14:10	242.1738318	0	0
05/01/2022 14:15	246.1317712	0	0
05/01/2022 14:20	249.3452953	0	0
05/01/2022 14:25	251.8967411	0	0
05/01/2022 14:30	253.556249	0	0
05/01/2022 14:35	254.7954679	0	0
05/01/2022 14:40	256.2487095	0	0
05/01/2022 14:45	258.0267703	0	0
05/01/2022 14:50	259.527403	0	0
05/01/2022 14:55	260.1135901	0	0
05/01/2022 15:00	259.6421776	0	0
05/01/2022 15:05	258.0084914	0	0
05/01/2022 15:10	255.1012263	0	0
05/01/2022 15:15	250.0484893	0	0
05/01/2022 15:20	242.918107	0	0
05/01/2022 15:25	234.1306705	0	0
05/01/2022 15:30	225.0130507	0	0
05/01/2022 15:35	215.9538399	0	0
05/01/2022 15:40	206.9999069	0	0
05/01/2022 15:45	197.4122958	0	0
05/01/2022 15:50	187.17437	0	0
05/01/2022 15:55	176.4172827	0	0
05/01/2022 16:00	165.41859	0	0
05/01/2022 16:05	154.2707973	0	0
05/01/2022 16:10	143.2932212	0	0
05/01/2022 16:15	134.2538658	0	0
05/01/2022 16:20	127.4468687	0	0
05/01/2022 16:25	122.7093394	0	0
05/01/2022 16:30	118.9457692	0	0
05/01/2022 16:35	115.9791897	0	0
05/01/2022 16:40	113.6843062	0	0
05/01/2022 16:45	111.3306411	0	0
05/01/2022 16:50	108.7674766	0	0
05/01/2022 16:55	105.9761086	0	0
05/01/2022 17:00	103.0663488	0	0
05/01/2022 17:05	100.0279712	0	0
05/01/2022 17:10	96.80721558	0	0
05/01/2022 17:15	93.21628833	0	0
05/01/2022 17:20	89.2133679	0	0
05/01/2022 17:25	84.98667357	0	0
05/01/2022 17:30	81.7883991	0	0
05/01/2022 17:35	79.81488224	0	0
05/01/2022 17:40	78.81077601	0	0
05/01/2022 17:45	77.15733231	0	0
05/01/2022 17:50	74.60353616	0	0
05/01/2022 17:55	71.31755743	0	0
05/01/2022 18:00	68.33733513	0	0
05/01/2022 18:05	65.87163512	0	0
05/01/2022 18:10	63.86179754	0	0
05/01/2022 18:15	61.64136478	0	0
05/01/2022 18:20	59.10381144	0	0
05/01/2022 18:25	56.38257981	0	0
05/01/2022 18:30	54.37538742	0	0
05/01/2022 18:35	53.20590009	0	0
05/01/2022 18:40	52.67401759	0	0
05/01/2022 18:45	51.62660646	0	0
05/01/2022 18:50	49.86625649	0	0
05/01/2022 18:55	47.53650174	0	0
05/01/2022 19:00	45.63713959	0	0
05/01/2022 19:05	44.3152812	0	0
05/01/2022 19:10	43.65324089	0	0
05/01/2022 19:15	44.23516237	0	0
05/01/2022 19:20	46.14599757	0	0
05/01/2022 19:25	49.15616183	0	0
05/01/2022 19:30	51.85418708	0	0
05/01/2022 19:35	54.0122166	0	0
05/01/2022 19:40	55.6069017	0	0
05/01/2022 19:45	56.51969548	0	0
05/01/2022 19:50	56.72836707	0	0
05/01/2022 19:55	56.34961924	0	0
05/01/2022 20:00	56.14333276	0	0
05/01/2022 20:05	56.22685444	0	0
05/01/2022 20:10	56.53003365	0	0
05/01/2022 20:15	56.62386427	0	0
05/01/2022 20:20	56.43870071	0	0
05/01/2022 20:25	56.05305894	0	0
05/01/2022 20:30	55.97569719	0	0
05/01/2022 20:35	56.28543687	0	0
05/01/2022 20:40	57.02624204	0	0
05/01/2022 20:45	58.48567881	0	0
05/01/2022 20:50	60.70792807	0	0
05/01/2022 20:55	63.38153515	0	0
05/01/2022 21:00	64.54155025	58	0.99215071
05/01/2022 21:05	64.78736242	0	0
05/01/2022 21:10	66.47052698	0	0
05/01/2022 21:15	71.97654109	0	0
05/01/2022 21:20	79.92977113	0	0
05/01/2022 21:25	89.045779	0	0
05/01/2022 21:30	96.73199276	0	0
05/01/2022 21:35	102.5759641	0	0
05/01/2022 21:40	106.9074662	0	0
05/01/2022 21:45	111.6581511	0	0
05/01/2022 21:50	117.1663109	0	0
05/01/2022 21:55	123.0969515	0	0
05/01/2022 22:00	127.1465536	0	0
05/01/2022 22:05	128.9796055	0	0
05/01/2022 22:10	128.9683592	0	0
05/01/2022 22:15	129.2731955	0	0
05/01/2022 22:20	130.2717038	0	0
05/01/2022 22:25	131.7812745	0	0
05/01/2022 22:30	132.4150127	0	0
05/01/2022 22:35	131.9865421	0	0
05/01/2022 22:40	130.6632632	0	0
05/01/2022 22:45	129.3089309	0	0
05/01/2022 22:50	128.0843291	0	0
05/01/2022 22:55	126.9376952	0	0
05/01/2022 23:00	125.3978493	0	0
05/01/2022 23:05	123.4068538	0	0
05/01/2022 23:10	121.1301413	0	0
05/01/2022 23:15	119.5203778	0	0
05/01/2022 23:20	118.7382782	0	0
05/01/2022 23:25	118.7070823	0	0
05/01/2022 23:30	118.8820213	0	0
05/01/2022 23:35	119.1830781	0	0
05/01/2022 23:40	119.5213565	0	0
05/01/2022 23:45	119.3002236	0	0
05/01/2022 23:50	118.4286859	0	0
05/01/2022 23:55	117.0345528	0	0
06/01/2022 00:00	115.9095854	0	0
06/01/2022 00:05	115.1802143	0	0
06/01/2022 00:10	114.862276	0	0
06/01/2022 00:15	115.0488801	0	0
06/01/2022 00:20	115.7551421	0	0
06/01/2022 00:25	116.9099744	0	0
06/01/2022 00:30	118.0612594	0	0
06/01/2022 00:35	119.1377132	0	0
06/01/2022 00:40	120.2311788	0	0
06/01/2022 00:45	121.9225771	0	0
06/01/2022 00:50	124.304198	0	0
06/01/2022 00:55	127.0493783	0	0
06/01/2022 01:00	128.0841033	0	0
06/01/2022 01:05	127.0836066	0	0
06/01/2022 01:10	124.4532572	0	0
06/01/2022 01:15	122.7378848	0	0
06/01/2022 01:20	122.3496357	0	0
06/01/2022 01:25	123.0528579	0	0
06/01/2022 01:30	123.2688716	0	0
06/01/2022 01:35	122.7976945	0	0
06/01/2022 01:40	121.9211347	0	0
06/01/2022 01:45	121.9569939	0	0
06/01/2022 01:50	123.0461822	0	0
06/01/2022 01:55	124.9045402	0	0
06/01/2022 02:00	126.6277146	0	0
06/01/2022 02:05	127.9851797	0	0
06/01/2022 02:10	129.0506071	0	0
06/01/2022 02:15	130.5957639	0	0
06/01/2022 02:20	132.772351	0	0
06/01/2022 02:25	135.5151135	0	0
06/01/2022 02:30	138.1859874	0	0
06/01/2022 02:35	140.7183279	0	0
06/01/2022 02:40	142.8865357	0	0
06/01/2022 02:45	143.068049	0	0
06/01/2022 02:50	141.0241349	0	0
06/01/2022 02:55	137.0409582	0	0
06/01/2022 03:00	132.8389943	0	0
06/01/2022 03:05	128.696461	0	0
06/01/2022 03:10	124.8076886	0	0
06/01/2022 03:15	122.3709189	0	0
06/01/2022 03:20	121.576729	0	0
06/01/2022 03:25	122.1951238	0	0
06/01/2022 03:30	122.7645258	0	0
06/01/2022 03:35	123.0535317	0	0
06/01/2022 03:40	123.034776	0	0
06/01/2022 03:45	122.5401624	0	0
06/01/2022 03:50	121.5419208	0	0
06/01/2022 03:55	120.2050623	0	0
06/01/2022 04:00	119.5826978	0	0
06/01/2022 04:05	119.8397047	0	0
06/01/2022 04:10	120.9983704	0	0
06/01/2022 04:15	123.2080521	0	0
06/01/2022 04:20	126.4911319	0	0
06/01/2022 04:25	130.5882213	0	0
06/01/2022 04:30	133.8640177	0	0
06/01/2022 04:35	136.0592302	0	0
06/01/2022 04:40	137.033038	0	0
06/01/2022 04:45	135.9002594	0	0
06/01/2022 04:50	132.5201862	0	0
06/01/2022 04:55	127.3327661	0	0
06/01/2022 05:00	123.1301219	0	0
06/01/2022 05:05	120.3523061	0	0
06/01/2022 05:10	118.9238781	0	0
06/01/2022 05:15	118.3720075	0	0
06/01/2022 05:20	118.6213475	0	0
06/01/2022 05:25	119.536354	0	0
06/01/2022 05:30	120.2628003	0	0
06/01/2022 05:35	120.6652248	0	0
06/01/2022 05:40	120.7853423	0	0
06/01/2022 05:45	120.8909219	0	0
06/01/2022 05:50	121.0239156	0	0
06/01/2022 05:55	121.2757457	0	0
06/01/2022 06:00	122.2265266	0	0
06/01/2022 06:05	123.9676598	0	0
06/01/2022 06:10	126.4172322	0	0
06/01/2022 06:15	129.0578959	0	0
06/01/2022 06:20	131.8076723	0	0
06/01/2022 06:25	134.5368078	0	0
06/01/2022 06:30	136.4254174	0	0
06/01/2022 06:35	137.343749	0	0
06/01/2022 06:40	137.5150813	0	0
06/01/2022 06:45	138.3553669	0	0
06/01/2022 06:50	140.0879063	0	0
06/01/2022 06:55	142.3789007	0	0
06/01/2022 07:00	143.1159675	55	3.056964966
06/01/2022 07:05	142.3977804	0	0
06/01/2022 07:10	141.9265802	0	0
06/01/2022 07:15	144.8455584	0	0
06/01/2022 07:20	151.0184123	0	0
06/01/2022 07:25	159.3274153	0	0
06/01/2022 07:30	168.4068226	0	0
06/01/2022 07:35	177.6198574	0	0
06/01/2022 07:40	186.5201196	0	0
06/01/2022 07:45	194.1855608	0	0
06/01/2022 07:50	200.4166228	0	0
06/01/2022 07:55	205.436361	0	0
06/01/2022 08:00	210.7858347	0	0
06/01/2022 08:05	216.7817246	0	0
06/01/2022 08:10	223.2653043	0	0
06/01/2022 08:15	228.6049762	0	0
06/01/2022 08:20	232.7227798	0	0
06/01/2022 08:25	235.6908166	0	0
06/01/2022 08:30	237.5574159	0	0
06/01/2022 08:35	238.1752459	0	0
06/01/2022 08:40	237.6647083	0	0
06/01/2022 08:45	237.5107907	0	0
06/01/2022 08:50	237.9608296	0	0
06/01/2022 08:55	238.5857424	0	0
06/01/2022 09:00	236.4655411	0	0
06/01/2022 09:05	231.2013479	0	0
06/01/2022 09:10	223.3580322	0	0
06/01/2022 09:15	216.116661	0	0
06/01/2022 09:20	210.0339097	0	0
06/01/2022 09:25	205.068017	0	0
06/01/2022 09:30	200.6324797	0	0
06/01/2022 09:35	196.6719613	0	0
06/01/2022 09:40	193.1029684	0	0
06/01/2022 09:45	189.1807302	0	0
06/01/2022 09:50	184.8086566	0	0
06/01/2022 09:55	180.1614553	0	0
06/01/2022 10:00	176.2215175	0	0
06/01/2022 10:05	173.156886	0	0
06/01/2022 10:10	170.7949076	0	0
06/01/2022 10:15	167.9700556	0	0
06/01/2022 10:20	164.5048161	0	0
06/01/2022 10:25	160.5816335	0	0
06/01/2022 10:30	157.3212143	0	0
06/01/2022 10:35	154.9028861	0	0
06/01/2022 10:40	153.0930573	0	0
06/01/2022 10:45	150.4013134	0	0
06/01/2022 10:50	146.5921741	0	0
06/01/2022 10:55	141.9276225	0	0
06/01/2022 11:00	138.0702111	0	0
06/01/2022 11:05	135.280852	0	0
06/01/2022 11:10	133.5184462	0	0
06/01/2022 11:15	132.5340881	0	0
06/01/2022 11:20	132.2861361	0	0
06/01/2022 11:25	132.6638956	0	0
06/01/2022 11:30	132.9817118	0	0
06/01/2022 11:35	133.1286787	0	0
06/01/2022 11:40	133.164545	0	0
06/01/2022 11:45	133.4846227	0	0
06/01/2022 11:50	134.1486494	0	0
06/01/2022 11:55	134.8958712	0	0
06/01/2022 12:00	134.0917254	0	0
06/01/2022 12:05	131.4755616	0	0
06/01/2022 12:10	127.4405908	0	0
06/01/2022 12:15	124.4931371	0	0
06/01/2022 12:20	123.0265744	0	0
06/01/2022 12:25	122.9430336	0	0
06/01/2022 12:30	123.6373346	0	0
06/01/2022 12:35	125.0117964	0	0
06/01/2022 12:40	126.8486575	0	0
06/01/2022 12:45	127.7819068	0	0
06/01/2022 12:50	127.5939753	0	0
06/01/2022 12:55	126.3595622	0	0
06/01/2022 13:00	124.5633788	48	2.279419914
06/01/2022 13:05	122.6724776	0	0
06/01/2022 13:10	121.9885485	0	0
06/01/2022 13:15	124.1366763	0	0
06/01/2022 13:20	128.7553308	0	0
06/01/2022 13:25	134.8102227	0	0
06/01/2022 13:30	140.9531414	0	0
06/01/2022 13:35	146.5972286	0	0
06/01/2022 13:40	151.5119789	0	0
06/01/2022 13:45	155.8450668	0	0
06/01/2022 13:50	159.6218976	0	0
06/01/2022 13:55	162.7910728	0	0
06/01/2022 14:00	164.8128342	0	0
06/01/2022 14:05	165.7058768	0	0
06/01/2022 14:10	165.6394894	0	0
06/01/2022 14:15	164.944341	0	0
06/01/2022 14:20	163.8869338	0	0
06/01/2022 14:25	162.7440047	0	0
06/01/2022 14:30	162.3269799	0	0
06/01/2022 14:35	162.6371838	0	0
06/01/2022 14:40	163.4499916	0	0
06/01/2022 14:45	164.0107134	0	0
06/01/2022 14:50	164.1852499	0	0
06/01/2022 14:55	163.8935715	0	0
06/01/2022 15:00	162.6226561	0	0
06/01/2022 15:05	160.3204109	0	0
06/01/2022 15:10	157.2562399	0	0
06/01/2022 15:15	154.9439699	0	0
06/01/2022 15:20	153.6505076	0	0
06/01/2022 15:25	153.2370589	0	0
06/01/2022 15:30	152.6597253	0	0
06/01/2022 15:35	151.7723248	0	0
06/01/2022 15:40	150.5491166	0	0
06/01/2022 15:45	148.7206866	0	0
06/01/2022 15:50	146.255332	0	0
06/01/2022 15:55	143.323333	0	0
06/01/2022 16:00	140.9426377	0	0
06/01/2022 16:05	139.279613	0	0
06/01/2022 16:10	138.3082398	0	0
06/01/2022 16:15	137.8330818	0	0
06/01/2022 16:20	137.8257567	0	0
06/01/2022 16:25	138.0589332	0	0
06/01/2022 16:30	137.0801219	0	0
06/01/2022 16:35	134.6606452	0	0
06/01/2022 16:40	131.1788736	0	0
06/01/2022 16:45	129.0285861	0	0
06/01/2022 16:50	128.5874365	0	0
06/01/2022 16:55	129.3665589	0	0
06/01/2022 17:00	128.2725976	0	0
06/01/2022 17:05	124.8163452	0	0
06/01/2022 17:10	119.4867862	0	0
06/01/2022 17:15	115.3861364	0	0
06/01/2022 17:20	113.0032845	0	0
06/01/2022 17:25	112.144732	0	0
06/01/2022 17:30	111.5909729	0	0
06/01/2022 17:35	111.1482611	0	0
06/01/2022 17:40	110.8850394	0	0
06/01/2022 17:45	111.2423209	0	0
06/01/2022 17:50	112.2887204	0	0
06/01/2022 17:55	113.8506575	0	0
06/01/2022 18:00	114.8348286	0	0
06/01/2022 18:05	115.0678822	0	0
06/01/2022 18:10	114.708364	0	0
06/01/2022 18:15	114.7646636	0	0
06/01/2022 18:20	115.3954784	0	0
06/01/2022 18:25	116.3618879	0	0
06/01/2022 18:30	116.1538486	0	0
06/01/2022 18:35	114.532519	0	0
06/01/2022 18:40	111.7838565	0	0
06/01/2022 18:45	109.7214585	0	0
06/01/2022 18:50	108.6313132	0	0
06/01/2022 18:55	108.3818388	0	0
06/01/2022 19:00	108.1420022	0	0
06/01/2022 19:05	107.7802236	0	0
06/01/2022 19:10	107.284229	0	0
06/01/2022 19:15	106.5786009	0	0
06/01/2022 19:20	105.6510512	0	0
06/01/2022 19:25	104.5431115	0	0
06/01/2022 19:30	103.5202564	0	0
06/01/2022 19:35	102.623995	0	0
06/01/2022 19:40	101.8545813	0	0
06/01/2022 19:45	101.2162495	0	0
06/01/2022 19:50	100.7092281	0	0
06/01/2022 19:55	100.2606388	0	0
06/01/2022 20:00	99.41175137	0	0
06/01/2022 20:05	98.02905369	0	0
06/01/2022 20:10	96.28863804	0	0
06/01/2022 20:15	95.40319894	0	0
06/01/2022 20:20	95.57684381	0	0
06/01/2022 20:25	96.61044559	0	0
06/01/2022 20:30	97.19172911	0	0
06/01/2022 20:35	97.11396473	0	0
06/01/2022 20:40	96.53663911	0	0
06/01/2022 20:45	96.47035088	0	0
06/01/2022 20:50	97.07363595	0	0
06/01/2022 20:55	98.2388824	0	0
06/01/2022 21:00	99.29151553	45	2.501153154
06/01/2022 21:05	100.9003028	0	0
06/01/2022 21:10	103.9787648	0	0
06/01/2022 21:15	108.3243755	0	0
06/01/2022 21:20	113.7845734	0	0
06/01/2022 21:25	120.222013	0	0
06/01/2022 21:30	129.0161865	0	0
06/01/2022 21:35	139.8554865	0	0
06/01/2022 21:40	151.9257858	0	0
06/01/2022 21:45	163.1229734	0	0
06/01/2022 21:50	172.8498983	0	0
06/01/2022 21:55	181.0661341	0	0
06/01/2022 22:00	188.8558285	0	0
06/01/2022 22:05	196.3460428	0	0
06/01/2022 22:10	203.3463624	0	0
06/01/2022 22:15	208.7082401	0	0
06/01/2022 22:20	212.4422714	0	0
06/01/2022 22:25	215.140687	0	0
06/01/2022 22:30	217.8190158	0	0
06/01/2022 22:35	220.3208242	0	0
06/01/2022 22:40	221.9667027	0	0
06/01/2022 22:45	221.7218933	0	0
06/01/2022 22:50	219.406545	0	0
06/01/2022 22:55	215.2925357	0	0
06/01/2022 23:00	210.7039477	0	0
06/01/2022 23:05	206.0063907	0	0
06/01/2022 23:10	201.2634168	0	0
06/01/2022 23:15	195.9146688	0	0
06/01/2022 23:20	189.9837842	0	0
06/01/2022 23:25	183.6391621	0	0
06/01/2022 23:30	177.3156	0	0
06/01/2022 23:35	171.1457068	0	0
06/01/2022 23:40	165.1013888	0	0
06/01/2022 23:45	158.6517363	0	0
06/01/2022 23:50	151.7435502	0	0
06/01/2022 23:55	144.5396065	0	0
07/01/2022 00:00	137.9091276	0	0
07/01/2022 00:05	132.0000663	0	0
07/01/2022 00:10	126.9520706	0	0
07/01/2022 00:15	123.5998369	0	0
07/01/2022 00:20	122.0750477	0	0
07/01/2022 00:25	121.9970651	0	0
07/01/2022 00:30	120.9650962	0	0
07/01/2022 00:35	118.5948224	0	0
07/01/2022 00:40	115.3160857	0	0
07/01/2022 00:45	113.8882692	0	0
07/01/2022 00:50	114.737631	0	0
07/01/2022 00:55	117.289999	0	0
07/01/2022 01:00	117.9708978	0	0
07/01/2022 01:05	116.2070463	0	0
07/01/2022 01:10	112.3798942	0	0
07/01/2022 01:15	108.9583502	0	0
07/01/2022 01:20	106.3256792	0	0
07/01/2022 01:25	104.4355091	0	0
07/01/2022 01:30	103.0331817	0	0
07/01/2022 01:35	102.0734715	0	0
07/01/2022 01:40	101.4859731	0	0
07/01/2022 01:45	100.8551979	0	0
07/01/2022 01:50	100.1113298	0	0
07/01/2022 01:55	99.34347175	0	0
07/01/2022 02:00	99.14193585	0	0
07/01/2022 02:05	99.59614	0	0
07/01/2022 02:10	100.5119916	0	0
07/01/2022 02:15	100.6838236	0	0
07/01/2022 02:20	99.91776756	0	0
07/01/2022 02:25	98.50578638	0	0
07/01/2022 02:30	98.31878833	0	0
07/01/2022 02:35	99.64895715	0	0
07/01/2022 02:40	102.2566826	0	0
07/01/2022 02:45	104.6444475	0	0
07/01/2022 02:50	106.5728911	0	0
07/01/2022 02:55	108.0941399	0	0
07/01/2022 03:00	109.5563461	0	0
07/01/2022 03:05	111.0118944	0	0
07/01/2022 03:10	112.2871979	0	0
07/01/2022 03:15	112.2988122	0	0
07/01/2022 03:20	110.8734156	0	0
07/01/2022 03:25	108.2339792	0	0
07/01/2022 03:30	105.8064716	0	0
07/01/2022 03:35	103.8141201	0	0
07/01/2022 03:40	102.2516927	0	0
07/01/2022 03:45	101.097835	0	0
07/01/2022 03:50	100.3475498	0	0
07/01/2022 03:55	100.0419261	0	0
07/01/2022 04:00	100.4511219	0	0
07/01/2022 04:05	101.6163293	0	0
07/01/2022 04:10	103.4555148	0	0
07/01/2022 04:15	105.4575431	0	0
07/01/2022 04:20	107.540598	0	0
07/01/2022 04:25	109.5016737	0	0
07/01/2022 04:30	110.061885	0	0
07/01/2022 04:35	109.0183627	0	0
07/01/2022 04:40	106.6983003	0	0
07/01/2022 04:45	105.1796493	0	0
07/01/2022 04:50	104.7897303	0	0
07/01/2022 04:55	105.5045782	0	0
07/01/2022 05:00	107.177139	0	0
07/01/2022 05:05	109.7835573	0	0
07/01/2022 05:10	112.9919475	0	0
07/01/2022 05:15	114.7042303	0	0
07/01/2022 05:20	114.5886146	0	0
07/01/2022 05:25	113.0908652	0	0
07/01/2022 05:30	113.0372773	0	0
07/01/2022 05:35	114.8736975	0	0
07/01/2022 05:40	118.1324753	0	0
07/01/2022 05:45	119.8542998	0	0
07/01/2022 05:50	119.5715913	0	0
07/01/2022 05:55	117.7015881	0	0
07/01/2022 06:00	116.8887162	0	0
07/01/2022 06:05	117.5502748	0	0
07/01/2022 06:10	119.6018969	0	0
07/01/2022 06:15	122.5106975	0	0
07/01/2022 06:20	126.1923613	0	0
07/01/2022 06:25	130.2370144	0	0
07/01/2022 06:30	132.0498207	0	0
07/01/2022 06:35	131.2209493	0	0
07/01/2022 06:40	128.3058621	0	0
07/01/2022 06:45	126.8231812	0	0
07/01/2022 06:50	127.3284035	0	0
07/01/2022 06:55	129.4319367	0	0
07/01/2022 07:00	130.6667881	44	3.740950645
07/01/2022 07:05	130.8467686	0	0
07/01/2022 07:10	130.7819243	0	0
07/01/2022 07:15	131.711158	0	0
07/01/2022 07:20	133.5483027	0	0
07/01/2022 07:25	136.0178154	0	0
07/01/2022 07:30	139.5775821	0	0
07/01/2022 07:35	144.1228031	0	0
07/01/2022 07:40	149.3754829	0	0
07/01/2022 07:45	154.5534944	0	0
07/01/2022 07:50	159.438143	0	0
07/01/2022 07:55	163.8716825	0	0
07/01/2022 08:00	167.3737947	0	0
07/01/2022 08:05	169.8433527	0	0
07/01/2022 08:10	171.4969519	0	0
07/01/2022 08:15	173.7409381	0	0
07/01/2022 08:20	176.8542215	0	0
07/01/2022 08:25	180.678517	0	0
07/01/2022 08:30	184.0533033	0	0
07/01/2022 08:35	186.7413474	0	0
07/01/2022 08:40	188.734152	0	0
07/01/2022 08:45	190.240592	0	0
07/01/2022 08:50	191.3043823	0	0
07/01/2022 08:55	191.8283011	0	0
07/01/2022 09:00	191.0664274	0	0
07/01/2022 09:05	188.9399447	0	0
07/01/2022 09:10	185.6624311	0	0
07/01/2022 09:15	182.3330914	0	0
07/01/2022 09:20	179.1629012	0	0
07/01/2022 09:25	176.1707504	0	0
07/01/2022 09:30	173.2506698	0	0
07/01/2022 09:35	170.4137724	0	0
07/01/2022 09:40	167.6367494	0	0
07/01/2022 09:45	164.6089204	0	0
07/01/2022 09:50	161.2996961	0	0
07/01/2022 09:55	157.8192027	0	0
07/01/2022 10:00	154.7586946	0	0
07/01/2022 10:05	152.222787	0	0
07/01/2022 10:10	150.1621576	0	0
07/01/2022 10:15	148.2008114	0	0
07/01/2022 10:20	146.2855961	0	0
07/01/2022 10:25	144.4287341	0	0
07/01/2022 10:30	142.6734593	0	0
07/01/2022 10:35	141.0294593	0	0
07/01/2022 10:40	139.5879882	0	0
07/01/2022 10:45	138.9122289	0	0
07/01/2022 10:50	139.0918237	0	0
07/01/2022 10:55	139.990578	0	0
07/01/2022 11:00	140.7434634	0	0
07/01/2022 11:05	141.213306	0	0
07/01/2022 11:10	141.2760011	0	0
07/01/2022 11:15	140.1505212	0	0
07/01/2022 11:20	137.7122048	0	0
07/01/2022 11:25	134.2339029	0	0
07/01/2022 11:30	131.4528299	0	0
07/01/2022 11:35	129.6415561	0	0
07/01/2022 11:40	128.8031005	0	0
07/01/2022 11:45	128.9678214	0	0
07/01/2022 11:50	130.1386331	0	0
07/01/2022 11:55	132.0842698	0	0
07/01/2022 12:00	133.3520192	0	0
07/01/2022 12:05	133.7106268	0	0
07/01/2022 12:10	133.2039005	0	0
07/01/2022 12:15	132.1209078	0	0
07/01/2022 12:20	130.505458	0	0
07/01/2022 12:25	128.6165778	0	0
07/01/2022 12:30	128.1063419	0	0
07/01/2022 12:35	129.2338889	0	0
07/01/2022 12:40	131.4843569	0	0
07/01/2022 12:45	131.6075451	0	0
07/01/2022 12:50	129.0887597	0	0
07/01/2022 12:55	124.3958012	0	0
07/01/2022 13:00	120.5006593	76	3.957139889
07/01/2022 13:05	118.8413422	0	0
07/01/2022 13:10	120.2129788	0	0
07/01/2022 13:15	123.9939982	0	0
07/01/2022 13:20	130.1220869	0	0
07/01/2022 13:25	138.4300167	0	0
07/01/2022 13:30	149.1449305	0	0
07/01/2022 13:35	161.7511249	0	0
07/01/2022 13:40	175.3364411	0	0
07/01/2022 13:45	187.540625	0	0
07/01/2022 13:50	197.6256467	0	0
07/01/2022 13:55	205.5874293	0	0
07/01/2022 14:00	213.297336	0	0
07/01/2022 14:05	220.9521655	0	0
07/01/2022 14:10	228.1455492	0	0
07/01/2022 14:15	232.6036053	0	0
07/01/2022 14:20	234.0715642	0	0
07/01/2022 14:25	233.09028	0	0
07/01/2022 14:30	232.1750722	0	0
07/01/2022 14:35	232.2418272	0	0
07/01/2022 14:40	233.8662445	0	0
07/01/2022 14:45	236.7429058	0	0
07/01/2022 14:50	240.2002496	0	0
07/01/2022 14:55	243.3583768	0	0
07/01/2022 15:00	244.5653211	0	0
07/01/2022 15:05	243.4716715	0	0
07/01/2022 15:10	240.1733742	0	0
07/01/2022 15:15	235.1575503	0	0
07/01/2022 15:20	228.6947281	0	0
07/01/2022 15:25	221.0787084	0	0
07/01/2022 15:30	212.9161407	0	0
07/01/2022 15:35	204.4662446	0	0
07/01/2022 15:40	196.0259106	0	0
07/01/2022 15:45	188.5392181	0	0
07/01/2022 15:50	182.2413536	0	0
07/01/2022 15:55	176.9059591	0	0
07/01/2022 16:00	170.6241279	0	0
07/01/2022 16:05	163.1334655	0	0
07/01/2022 16:10	154.9754582	0	0
07/01/2022 16:15	149.3801613	0	0
07/01/2022 16:20	146.8676058	0	0
07/01/2022 16:25	146.7389303	0	0
07/01/2022 16:30	144.5297858	0	0
07/01/2022 16:35	139.5308326	0	0
07/01/2022 16:40	132.2499891	0	0
07/01/2022 16:45	125.9434745	0	0
07/01/2022 16:50	121.1136355	0	0
07/01/2022 16:55	117.5527667	0	0
07/01/2022 17:00	114.038131	0	0
07/01/2022 17:05	110.3585243	0	0
07/01/2022 17:10	106.5779216	0	0
07/01/2022 17:15	103.2107184	0	0
07/01/2022 17:20	100.3257681	0	0
07/01/2022 17:25	97.98133662	0	0
07/01/2022 17:30	96.61648932	0	0
07/01/2022 17:35	96.29338941	0	0
07/01/2022 17:40	96.81399845	0	0
07/01/2022 17:45	96.96475488	0	0
07/01/2022 17:50	96.54954124	0	0
07/01/2022 17:55	95.50485043	0	0
07/01/2022 18:00	93.45503511	0	0
07/01/2022 18:05	90.33728125	0	0
07/01/2022 18:10	86.29566259	0	0
07/01/2022 18:15	82.26429128	0	0
07/01/2022 18:20	78.38736081	0	0
07/01/2022 18:25	74.81342337	0	0
07/01/2022 18:30	72.50422715	0	0
07/01/2022 18:35	71.60826413	0	0
07/01/2022 18:40	72.12567276	0	0
07/01/2022 18:45	74.07874938	0	0
07/01/2022 18:50	77.46759154	0	0
07/01/2022 18:55	81.78768977	0	0
07/01/2022 19:00	83.86549407	0	0
07/01/2022 19:05	83.19654914	0	0
07/01/2022 19:10	80.36812376	0	0
07/01/2022 19:15	79.12074175	0	0
07/01/2022 19:20	80.04182776	0	0
07/01/2022 19:25	82.74169928	0	0
07/01/2022 19:30	84.77218736	0	0
07/01/2022 19:35	85.74384015	0	0
07/01/2022 19:40	85.70340745	0	0
07/01/2022 19:45	84.96491882	0	0
07/01/2022 19:50	83.57538406	0	0
07/01/2022 19:55	81.73743156	0	0
07/01/2022 20:00	80.75022648	0	0
07/01/2022 20:05	80.81658598	0	0
07/01/2022 20:10	81.83848368	0	0
07/01/2022 20:15	83.20886416	0	0
07/01/2022 20:20	84.82998944	0	0
07/01/2022 20:25	86.81393326	0	0
07/01/2022 20:30	89.88207899	0	0
07/01/2022 20:35	94.14672611	0	0
07/01/2022 20:40	99.37346686	0	0
07/01/2022 20:45	104.0875008	0	0
07/01/2022 20:50	108.0546323	0	0
07/01/2022 20:55	110.9116237	0	0
07/01/2022 21:00	110.3660707	49	2.723477879
07/01/2022 21:05	106.2448957	0	0
07/01/2022 21:10	99.94644968	0	0
07/01/2022 21:15	96.8150577	0	0
07/01/2022 21:20	97.45811927	0	0
07/01/2022 21:25	101.0071419	0	0
07/01/2022 21:30	104.5737794	0	0
07/01/2022 21:35	107.4796876	0	0
07/01/2022 21:40	109.7764671	0	0
07/01/2022 21:45	112.8740214	0	0
07/01/2022 21:50	116.9282212	0	0
07/01/2022 21:55	121.6796889	0	0
07/01/2022 22:00	125.7771827	0	0
07/01/2022 22:05	129.0381336	0	0
07/01/2022 22:10	131.5242602	0	0
07/01/2022 22:15	133.2708066	0	0
07/01/2022 22:20	134.3414394	0	0
07/01/2022 22:25	134.7795795	0	0
07/01/2022 22:30	134.828536	0	0
[truncated: 32,561 more rows]
