# Supplementary material for: Explainable cluster-based learning for prediction of postprandial glycemic events and insulin dose optimization in type 1 diabetes
Source: PLOS Digit Health. 2025 Sep 16;4(9):e0000996. doi: 10.1371/journal.pdig.0000996 (PMC12440209; doi:10.1371/journal.pdig.0000996)
Supplement: S1 Dataset — These datasets were used to train, validate, and evaluate the proposed ML framework for the prediction of postprandial glycemic events and insulin dose optimization. (ZIP) [file pdig.0000996.s001.zip › S1_Datasets/Simulated patient dataset/adult#002.csv]

time	CGM	meal_inGrams	u6_Umin
01/01/2022 00:00	123.4421331	0	0
01/01/2022 00:05	119.0947254	0	0
01/01/2022 00:10	119.251629	0	0
01/01/2022 00:15	118.6960354	0	0
01/01/2022 00:20	117.3192756	0	0
01/01/2022 00:25	115.3123196	0	0
01/01/2022 00:30	113.9087509	0	0
01/01/2022 00:35	113.3207397	0	0
01/01/2022 00:40	113.4068961	0	0
01/01/2022 00:45	113.1333339	0	0
01/01/2022 00:50	112.3612247	0	0
01/01/2022 00:55	111.1626304	0	0
01/01/2022 01:00	109.8498261	0	0
01/01/2022 01:05	108.4870966	0	0
01/01/2022 01:10	106.9003117	0	0
01/01/2022 01:15	103.904577	0	0
01/01/2022 01:20	99.31949788	0	0
01/01/2022 01:25	93.60316793	0	0
01/01/2022 01:30	89.62255066	0	0
01/01/2022 01:35	87.83200457	0	0
01/01/2022 01:40	88.05631649	0	0
01/01/2022 01:45	89.17979046	0	0
01/01/2022 01:50	91.02510065	0	0
01/01/2022 01:55	93.39840397	0	0
01/01/2022 02:00	95.08197249	0	0
01/01/2022 02:05	95.88082551	0	0
01/01/2022 02:10	96.03492959	0	0
01/01/2022 02:15	97.08252284	0	0
01/01/2022 02:20	99.26306052	0	0
01/01/2022 02:25	102.3533366	0	0
01/01/2022 02:30	104.961792	0	0
01/01/2022 02:35	106.8651205	0	0
01/01/2022 02:40	108.1117894	0	0
01/01/2022 02:45	109.0315055	0	0
01/01/2022 02:50	109.6727902	0	0
01/01/2022 02:55	110.2021438	0	0
01/01/2022 03:00	111.6962779	0	0
01/01/2022 03:05	114.3218482	0	0
01/01/2022 03:10	117.738585	0	0
01/01/2022 03:15	119.8123628	0	0
01/01/2022 03:20	120.2031178	0	0
01/01/2022 03:25	119.0610622	0	0
01/01/2022 03:30	117.356769	0	0
01/01/2022 03:35	115.2407099	0	0
01/01/2022 03:40	112.9528544	0	0
01/01/2022 03:45	112.030103	0	0
01/01/2022 03:50	112.7127646	0	0
01/01/2022 03:55	114.8365549	0	0
01/01/2022 04:00	117.3753115	0	0
01/01/2022 04:05	120.1651744	0	0
01/01/2022 04:10	122.9114969	0	0
01/01/2022 04:15	123.7590363	0	0
01/01/2022 04:20	122.4136196	0	0
01/01/2022 04:25	119.2665668	0	0
01/01/2022 04:30	116.8032938	0	0
01/01/2022 04:35	115.4155818	0	0
01/01/2022 04:40	114.9121551	0	0
01/01/2022 04:45	114.0850137	0	0
01/01/2022 04:50	112.7432706	0	0
01/01/2022 04:55	110.9632244	0	0
01/01/2022 05:00	109.2284863	0	0
01/01/2022 05:05	107.6156358	0	0
01/01/2022 05:10	106.3523018	0	0
01/01/2022 05:15	106.8783698	0	0
01/01/2022 05:20	109.4216367	0	0
01/01/2022 05:25	113.6002885	0	0
01/01/2022 05:30	116.9931477	0	0
01/01/2022 05:35	119.2184726	0	0
01/01/2022 05:40	120.3527496	0	0
01/01/2022 05:45	120.8768616	0	0
01/01/2022 05:50	120.8672979	0	0
01/01/2022 05:55	120.4296419	0	0
01/01/2022 06:00	120.2290743	0	0
01/01/2022 06:05	120.371139	0	0
01/01/2022 06:10	120.8663641	0	0
01/01/2022 06:15	121.778254	0	0
01/01/2022 06:20	123.1172767	0	0
01/01/2022 06:25	124.7213153	0	0
01/01/2022 06:30	125.5609436	0	0
01/01/2022 06:35	125.4739788	0	0
01/01/2022 06:40	124.6941544	0	0
01/01/2022 06:45	124.6996255	0	0
01/01/2022 06:50	125.7240629	0	0
01/01/2022 06:55	127.5158351	0	0
01/01/2022 07:00	128.4796158	66	4.523889635
01/01/2022 07:05	129.3220737	0	0
01/01/2022 07:10	130.5783623	0	0
01/01/2022 07:15	133.054582	0	0
01/01/2022 07:20	136.5394448	0	0
01/01/2022 07:25	140.49319	0	0
01/01/2022 07:30	143.2582984	0	0
01/01/2022 07:35	144.437728	0	0
01/01/2022 07:40	144.1028487	0	0
01/01/2022 07:45	143.3377815	0	0
01/01/2022 07:50	142.3158029	0	0
01/01/2022 07:55	141.0951272	0	0
01/01/2022 08:00	139.921518	0	0
01/01/2022 08:05	138.8892218	0	0
01/01/2022 08:10	138.0775167	0	0
01/01/2022 08:15	137.6175675	0	0
01/01/2022 08:20	137.5878766	0	0
01/01/2022 08:25	137.9027695	0	0
01/01/2022 08:30	137.6710617	0	0
01/01/2022 08:35	136.7939003	0	0
01/01/2022 08:40	135.1960529	0	0
01/01/2022 08:45	132.1591563	0	0
01/01/2022 08:50	127.5963882	0	0
01/01/2022 08:55	121.7814455	0	0
01/01/2022 09:00	116.2919052	0	0
01/01/2022 09:05	111.3981262	0	0
01/01/2022 09:10	107.28587	0	0
01/01/2022 09:15	104.9834189	0	0
01/01/2022 09:20	104.8078352	0	0
01/01/2022 09:25	106.6494017	0	0
01/01/2022 09:30	108.5000702	0	0
01/01/2022 09:35	109.7587234	0	0
01/01/2022 09:40	110.1253329	0	0
01/01/2022 09:45	109.0039625	0	0
01/01/2022 09:50	106.2943836	0	0
01/01/2022 09:55	102.3795985	0	0
01/01/2022 10:00	99.60518236	0	0
01/01/2022 10:05	98.37425228	0	0
01/01/2022 10:10	98.59810923	0	0
01/01/2022 10:15	99.5175965	0	0
01/01/2022 10:20	101.034893	0	0
01/01/2022 10:25	102.9624999	0	0
01/01/2022 10:30	103.9891803	0	0
01/01/2022 10:35	103.9195539	0	0
01/01/2022 10:40	102.9463586	0	0
01/01/2022 10:45	102.2269156	0	0
01/01/2022 10:50	101.9489266	0	0
01/01/2022 10:55	101.9830128	0	0
01/01/2022 11:00	101.4849369	0	0
01/01/2022 11:05	100.3221127	0	0
01/01/2022 11:10	98.74045247	0	0
01/01/2022 11:15	98.29710656	0	0
01/01/2022 11:20	99.23597795	0	0
01/01/2022 11:25	101.2719207	0	0
01/01/2022 11:30	102.6139162	0	0
01/01/2022 11:35	102.9757245	0	0
01/01/2022 11:40	102.5008855	0	0
01/01/2022 11:45	102.1216317	0	0
01/01/2022 11:50	101.981007	0	0
01/01/2022 11:55	102.0815921	0	0
01/01/2022 12:00	102.46639	0	0
01/01/2022 12:05	103.1379731	0	0
01/01/2022 12:10	104.0745819	0	0
01/01/2022 12:15	105.164826	0	0
01/01/2022 12:20	106.3872414	0	0
01/01/2022 12:25	107.671991	0	0
01/01/2022 12:30	108.6006682	0	0
01/01/2022 12:35	109.1038729	0	0
01/01/2022 12:40	109.2730151	0	0
01/01/2022 12:45	109.7073731	0	0
01/01/2022 12:50	110.4988243	0	0
01/01/2022 12:55	111.606691	0	0
01/01/2022 13:00	112.7899759	69	2.339683788
01/01/2022 13:05	115.0706528	0	0
01/01/2022 13:10	119.4272176	0	0
01/01/2022 13:15	126.6804268	0	0
01/01/2022 13:20	136.895384	0	0
01/01/2022 13:25	149.3898905	0	0
01/01/2022 13:30	161.7817174	0	0
01/01/2022 13:35	173.1434667	0	0
01/01/2022 13:40	183.1719823	0	0
01/01/2022 13:45	193.174266	0	0
01/01/2022 13:50	203.078244	0	0
01/01/2022 13:55	212.4857124	0	0
01/01/2022 14:00	220.2043986	0	0
01/01/2022 14:05	226.0237258	0	0
01/01/2022 14:10	230.049291	0	0
01/01/2022 14:15	232.8474769	0	0
01/01/2022 14:20	234.6380733	0	0
01/01/2022 14:25	235.5921652	0	0
01/01/2022 14:30	235.7649863	0	0
01/01/2022 14:35	235.6817313	0	0
01/01/2022 14:40	236.0452816	0	0
01/01/2022 14:45	237.5155337	0	0
01/01/2022 14:50	239.4899426	0	0
01/01/2022 14:55	241.1949824	0	0
01/01/2022 15:00	241.7538323	0	0
01/01/2022 15:05	241.0033495	0	0
01/01/2022 15:10	239.1261719	0	0
01/01/2022 15:15	236.838154	0	0
01/01/2022 15:20	234.4428191	0	0
01/01/2022 15:25	231.9093821	0	0
01/01/2022 15:30	227.8704145	0	0
01/01/2022 15:35	222.2442754	0	0
01/01/2022 15:40	215.3798787	0	0
01/01/2022 15:45	208.7380898	0	0
01/01/2022 15:50	202.6161704	0	0
01/01/2022 15:55	196.9923313	0	0
01/01/2022 16:00	191.3839389	0	0
01/01/2022 16:05	185.7392573	0	0
01/01/2022 16:10	180.1793336	0	0
01/01/2022 16:15	175.3493674	0	0
01/01/2022 16:20	171.3551852	0	0
01/01/2022 16:25	168.0146697	0	0
01/01/2022 16:30	164.1668804	0	0
01/01/2022 16:35	159.6225617	0	0
01/01/2022 16:40	154.5454681	0	0
01/01/2022 16:45	150.0176673	0	0
01/01/2022 16:50	146.2002997	0	0
01/01/2022 16:55	143.1653313	0	0
01/01/2022 17:00	141.4320682	0	0
01/01/2022 17:05	141.0721133	0	0
01/01/2022 17:10	141.8035216	0	0
01/01/2022 17:15	141.9059708	0	0
01/01/2022 17:20	141.0981679	0	0
01/01/2022 17:25	139.430597	0	0
01/01/2022 17:30	137.2826618	0	0
01/01/2022 17:35	134.7058762	0	0
01/01/2022 17:40	131.851491	0	0
01/01/2022 17:45	129.7287474	0	0
01/01/2022 17:50	128.4899914	0	0
01/01/2022 17:55	128.0357573	0	0
01/01/2022 18:00	127.7786893	0	0
01/01/2022 18:05	127.620341	0	0
01/01/2022 18:10	127.5781241	0	0
01/01/2022 18:15	127.7968519	0	0
01/01/2022 18:20	128.294826	0	0
01/01/2022 18:25	128.9365619	0	0
01/01/2022 18:30	128.8915294	0	0
01/01/2022 18:35	128.0249932	0	0
01/01/2022 18:40	126.5475873	0	0
01/01/2022 18:45	125.8149871	0	0
01/01/2022 18:50	126.0384433	0	0
01/01/2022 18:55	127.2970149	0	0
01/01/2022 19:00	130.1086419	0	0
01/01/2022 19:05	134.5541533	0	0
01/01/2022 19:10	140.0798847	0	0
01/01/2022 19:15	143.1852777	0	0
01/01/2022 19:20	143.3162964	0	0
01/01/2022 19:25	140.7792866	0	0
01/01/2022 19:30	137.5232351	0	0
01/01/2022 19:35	133.8544234	0	0
01/01/2022 19:40	129.9242972	0	0
01/01/2022 19:45	126.7010517	0	0
01/01/2022 19:50	124.3363143	0	0
01/01/2022 19:55	122.7394585	0	0
01/01/2022 20:00	121.3440075	0	0
01/01/2022 20:05	120.059495	0	0
01/01/2022 20:10	118.8743471	0	0
01/01/2022 20:15	117.7207608	0	0
01/01/2022 20:20	116.5874115	0	0
01/01/2022 20:25	115.5325978	0	0
01/01/2022 20:30	114.9291464	0	0
01/01/2022 20:35	114.8355399	0	0
01/01/2022 20:40	115.1253765	0	0
01/01/2022 20:45	115.0002674	0	0
01/01/2022 20:50	114.3339563	0	0
01/01/2022 20:55	113.3137129	0	0
01/01/2022 21:00	113.1266089	60	1.767885907
01/01/2022 21:05	115.7540522	0	0
01/01/2022 21:10	121.6266867	0	0
01/01/2022 21:15	128.9517226	0	0
01/01/2022 21:20	137.0248926	0	0
01/01/2022 21:25	145.4185346	0	0
01/01/2022 21:30	154.1395964	0	0
01/01/2022 21:35	162.8920874	0	0
01/01/2022 21:40	171.2185928	0	0
01/01/2022 21:45	177.7807038	0	0
01/01/2022 21:50	182.2874165	0	0
01/01/2022 21:55	184.8312233	0	0
01/01/2022 22:00	186.289527	0	0
01/01/2022 22:05	186.8485403	0	0
01/01/2022 22:10	186.5650887	0	0
01/01/2022 22:15	185.3807598	0	0
01/01/2022 22:20	183.4697647	0	0
01/01/2022 22:25	181.2649569	0	0
01/01/2022 22:30	179.8127701	0	0
01/01/2022 22:35	179.3050577	0	0
01/01/2022 22:40	178.8675412	0	0
01/01/2022 22:45	178.0342964	0	0
01/01/2022 22:50	176.5379292	0	0
01/01/2022 22:55	174.4001799	0	0
01/01/2022 23:00	171.8073891	0	0
01/01/2022 23:05	168.9800635	0	0
01/01/2022 23:10	166.0088661	0	0
01/01/2022 23:15	162.3098282	0	0
01/01/2022 23:20	157.9169911	0	0
01/01/2022 23:25	152.9732714	0	0
01/01/2022 23:30	147.6863492	0	0
01/01/2022 23:35	142.1495637	0	0
01/01/2022 23:40	136.5051293	0	0
01/01/2022 23:45	131.3335706	0	0
01/01/2022 23:50	126.7486821	0	0
01/01/2022 23:55	122.8093178	0	0
02/01/2022 00:00	119.781759	0	0
02/01/2022 00:05	117.7111267	0	0
02/01/2022 00:10	116.4534961	0	0
02/01/2022 00:15	115.095989	0	0
02/01/2022 00:20	113.4852781	0	0
02/01/2022 00:25	111.6086828	0	0
02/01/2022 00:30	109.4481127	0	0
02/01/2022 00:35	106.9913272	0	0
02/01/2022 00:40	104.3083874	0	0
02/01/2022 00:45	101.8997308	0	0
02/01/2022 00:50	99.83676706	0	0
02/01/2022 00:55	98.0640369	0	0
02/01/2022 01:00	96.27687243	0	0
02/01/2022 01:05	94.42043827	0	0
02/01/2022 01:10	92.77210352	0	0
02/01/2022 01:15	93.13055204	0	0
02/01/2022 01:20	95.77341704	0	0
02/01/2022 01:25	100.2154096	0	0
02/01/2022 01:30	103.4230141	0	0
02/01/2022 01:35	104.9111843	0	0
02/01/2022 01:40	104.8557807	0	0
02/01/2022 01:45	104.4085538	0	0
02/01/2022 01:50	103.7457239	0	0
02/01/2022 01:55	102.8642944	0	0
02/01/2022 02:00	101.7801942	0	0
02/01/2022 02:05	100.4908586	0	0
02/01/2022 02:10	99.02813325	0	0
02/01/2022 02:15	97.62517854	0	0
02/01/2022 02:20	96.31427806	0	0
02/01/2022 02:25	95.14360661	0	0
02/01/2022 02:30	94.44621098	0	0
02/01/2022 02:35	94.27072896	0	0
02/01/2022 02:40	94.61402131	0	0
02/01/2022 02:45	95.48043381	0	0
02/01/2022 02:50	96.86729624	0	0
02/01/2022 02:55	98.58995593	0	0
02/01/2022 03:00	99.49941936	0	0
02/01/2022 03:05	99.41150633	0	0
02/01/2022 03:10	98.49589691	0	0
02/01/2022 03:15	97.84392013	0	0
02/01/2022 03:20	97.62573352	0	0
02/01/2022 03:25	97.84838524	0	0
02/01/2022 03:30	98.56938152	0	0
02/01/2022 03:35	99.79624377	0	0
02/01/2022 03:40	101.4030839	0	0
02/01/2022 03:45	102.6017068	0	0
02/01/2022 03:50	103.2666711	0	0
02/01/2022 03:55	103.5379061	0	0
02/01/2022 04:00	104.3071949	0	0
02/01/2022 04:05	105.7148105	0	0
02/01/2022 04:10	107.7753242	0	0
02/01/2022 04:15	110.583511	0	0
02/01/2022 04:20	114.1542631	0	0
02/01/2022 04:25	118.1508339	0	0
02/01/2022 04:30	120.4405257	0	0
02/01/2022 04:35	120.6868118	0	0
02/01/2022 04:40	118.9784178	0	0
02/01/2022 04:45	115.8756078	0	0
02/01/2022 04:50	111.467247	0	0
02/01/2022 04:55	106.1231369	0	0
02/01/2022 05:00	102.1826358	0	0
02/01/2022 05:05	100.0156127	0	0
02/01/2022 05:10	99.50259344	0	0
02/01/2022 05:15	99.88370119	0	0
02/01/2022 05:20	101.0394747	0	0
02/01/2022 05:25	102.8962169	0	0
02/01/2022 05:30	104.9839045	0	0
02/01/2022 05:35	107.2288169	0	0
02/01/2022 05:40	109.6147226	0	0
02/01/2022 05:45	112.0357572	0	0
02/01/2022 05:50	114.4756451	0	0
02/01/2022 05:55	116.8984666	0	0
02/01/2022 06:00	119.0740299	0	0
02/01/2022 06:05	120.9663622	0	0
02/01/2022 06:10	122.4659133	0	0
02/01/2022 06:15	122.8765926	0	0
02/01/2022 06:20	122.0887956	0	0
02/01/2022 06:25	120.4605406	0	0
02/01/2022 06:30	120.2574384	0	0
02/01/2022 06:35	121.8374567	0	0
02/01/2022 06:40	124.7735059	0	0
02/01/2022 06:45	126.3592489	0	0
02/01/2022 06:50	126.1675511	0	0
02/01/2022 06:55	124.3301921	0	0
02/01/2022 07:00	121.6806905	46	3.068069237
02/01/2022 07:05	118.6711488	0	0
02/01/2022 07:10	116.3791876	0	0
02/01/2022 07:15	116.3212887	0	0
02/01/2022 07:20	118.047606	0	0
02/01/2022 07:25	120.6979606	0	0
02/01/2022 07:30	123.9741133	0	0
02/01/2022 07:35	127.5744892	0	0
02/01/2022 07:40	131.1841452	0	0
02/01/2022 07:45	133.6251765	0	0
02/01/2022 07:50	134.8221729	0	0
02/01/2022 07:55	134.9386221	0	0
02/01/2022 08:00	134.1780003	0	0
02/01/2022 08:05	132.7138391	0	0
02/01/2022 08:10	130.6922864	0	0
02/01/2022 08:15	128.2008045	0	0
02/01/2022 08:20	125.3420615	0	0
02/01/2022 08:25	122.3237265	0	0
02/01/2022 08:30	119.9708044	0	0
02/01/2022 08:35	118.4454054	0	0
02/01/2022 08:40	117.571684	0	0
02/01/2022 08:45	116.099297	0	0
02/01/2022 08:50	113.834713	0	0
02/01/2022 08:55	110.8496827	0	0
02/01/2022 09:00	107.581936	0	0
02/01/2022 09:05	104.1018613	0	0
02/01/2022 09:10	100.5602759	0	0
02/01/2022 09:15	97.90405617	0	0
02/01/2022 09:20	96.28370306	0	0
02/01/2022 09:25	95.62953046	0	0
02/01/2022 09:30	95.49557503	0	0
02/01/2022 09:35	95.81041219	0	0
02/01/2022 09:40	96.54068947	0	0
02/01/2022 09:45	97.48547534	0	0
02/01/2022 09:50	98.60883477	0	0
02/01/2022 09:55	99.72346763	0	0
02/01/2022 10:00	99.67418304	0	0
02/01/2022 10:05	98.27145049	0	0
02/01/2022 10:10	95.82655534	0	0
02/01/2022 10:15	94.35922716	0	0
02/01/2022 10:20	94.17945483	0	0
02/01/2022 10:25	95.12767434	0	0
02/01/2022 10:30	96.25087705	0	0
02/01/2022 10:35	97.38947859	0	0
02/01/2022 10:40	98.54328208	0	0
02/01/2022 10:45	99.76780159	0	0
02/01/2022 10:50	101.0637974	0	0
02/01/2022 10:55	102.541056	0	0
02/01/2022 11:00	104.9434872	0	0
02/01/2022 11:05	108.3822565	0	0
02/01/2022 11:10	112.4611629	0	0
02/01/2022 11:15	114.7084232	0	0
02/01/2022 11:20	114.729193	0	0
02/01/2022 11:25	112.8652809	0	0
02/01/2022 11:30	111.3082788	0	0
02/01/2022 11:35	110.4011203	0	0
02/01/2022 11:40	110.1356556	0	0
02/01/2022 11:45	110.4782893	0	0
02/01/2022 11:50	111.4217658	0	0
02/01/2022 11:55	112.8624334	0	0
02/01/2022 12:00	114.1548243	0	0
02/01/2022 12:05	115.1961232	0	0
02/01/2022 12:10	116.0561992	0	0
02/01/2022 12:15	117.1817211	0	0
02/01/2022 12:20	118.643842	0	0
02/01/2022 12:25	120.3412445	0	0
02/01/2022 12:30	121.6257351	0	0
02/01/2022 12:35	122.4030374	0	0
02/01/2022 12:40	122.6747819	0	0
02/01/2022 12:45	122.3834093	0	0
02/01/2022 12:50	121.5572055	0	0
02/01/2022 12:55	120.4103065	0	0
02/01/2022 13:00	120.0870878	86	4.03281271
02/01/2022 13:05	121.1468443	0	0
02/01/2022 13:10	124.6893282	0	0
02/01/2022 13:15	130.8635835	0	0
02/01/2022 13:20	138.8074576	0	0
02/01/2022 13:25	147.2158626	0	0
02/01/2022 13:30	154.2406465	0	0
02/01/2022 13:35	159.2603163	0	0
02/01/2022 13:40	162.1768665	0	0
02/01/2022 13:45	163.5282625	0	0
02/01/2022 13:50	163.5126136	0	0
02/01/2022 13:55	162.3486718	0	0
02/01/2022 14:00	160.5110034	0	0
02/01/2022 14:05	158.0739314	0	0
02/01/2022 14:10	155.2668612	0	0
02/01/2022 14:15	152.4260889	0	0
02/01/2022 14:20	149.8826371	0	0
02/01/2022 14:25	147.8268205	0	0
02/01/2022 14:30	146.3652175	0	0
02/01/2022 14:35	145.3805996	0	0
02/01/2022 14:40	144.6868919	0	0
02/01/2022 14:45	143.7639562	0	0
02/01/2022 14:50	142.5192168	0	0
02/01/2022 14:55	140.9366939	0	0
02/01/2022 15:00	138.9011055	0	0
02/01/2022 15:05	136.4131701	0	0
02/01/2022 15:10	133.5906648	0	0
02/01/2022 15:15	131.0635483	0	0
02/01/2022 15:20	128.9430655	0	0
02/01/2022 15:25	127.2698235	0	0
02/01/2022 15:30	126.239608	0	0
02/01/2022 15:35	125.8864365	0	0
02/01/2022 15:40	126.1220984	0	0
02/01/2022 15:45	126.3766683	0	0
02/01/2022 15:50	126.5583528	0	0
02/01/2022 15:55	126.7497234	0	0
02/01/2022 16:00	127.4890075	0	0
02/01/2022 16:05	128.8573549	0	0
02/01/2022 16:10	130.6061833	0	0
02/01/2022 16:15	131.1865733	0	0
02/01/2022 16:20	130.3497004	0	0
02/01/2022 16:25	128.3738004	0	0
02/01/2022 16:30	127.0478103	0	0
02/01/2022 16:35	126.6502796	0	0
02/01/2022 16:40	127.1305176	0	0
02/01/2022 16:45	128.1915048	0	0
02/01/2022 16:50	129.7830753	0	0
02/01/2022 16:55	131.6767281	0	0
02/01/2022 17:00	132.4450547	0	0
02/01/2022 17:05	131.8601116	0	0
02/01/2022 17:10	130.0523091	0	0
02/01/2022 17:15	127.8629122	0	0
02/01/2022 17:20	125.4228374	0	0
02/01/2022 17:25	122.9802685	0	0
02/01/2022 17:30	122.1183857	0	0
02/01/2022 17:35	123.0857953	0	0
02/01/2022 17:40	125.5436574	0	0
02/01/2022 17:45	127.3540304	0	0
02/01/2022 17:50	128.1784079	0	0
02/01/2022 17:55	128.10317	0	0
02/01/2022 18:00	127.6808398	0	0
02/01/2022 18:05	126.9980499	0	0
02/01/2022 18:10	126.1543852	0	0
02/01/2022 18:15	125.784041	0	0
02/01/2022 18:20	125.9867867	0	0
02/01/2022 18:25	126.5960777	0	0
02/01/2022 18:30	126.5591948	0	0
02/01/2022 18:35	125.7097245	0	0
02/01/2022 18:40	124.1438275	0	0
02/01/2022 18:45	122.4715738	0	0
02/01/2022 18:50	120.7892148	0	0
02/01/2022 18:55	119.2945125	0	0
02/01/2022 19:00	119.240316	0	0
02/01/2022 19:05	120.8244486	0	0
02/01/2022 19:10	123.7660453	0	0
02/01/2022 19:15	126.2861812	0	0
02/01/2022 19:20	128.1040316	0	0
02/01/2022 19:25	129.3067539	0	0
02/01/2022 19:30	130.4459221	0	0
02/01/2022 19:35	131.6087194	0	0
02/01/2022 19:40	132.6725478	0	0
02/01/2022 19:45	132.8603338	0	0
02/01/2022 19:50	132.0494956	0	0
02/01/2022 19:55	130.3676009	0	0
02/01/2022 20:00	128.6218357	0	0
02/01/2022 20:05	126.873445	0	0
02/01/2022 20:10	125.2184722	0	0
02/01/2022 20:15	124.3056129	0	0
02/01/2022 20:20	124.2478386	0	0
02/01/2022 20:25	124.7921222	0	0
02/01/2022 20:30	124.2966452	0	0
02/01/2022 20:35	122.5020436	0	0
02/01/2022 20:40	119.7073627	0	0
02/01/2022 20:45	117.8055692	0	0
02/01/2022 20:50	117.0966638	0	0
02/01/2022 20:55	117.4541921	0	0
02/01/2022 21:00	118.0729818	47	2.226246854
02/01/2022 21:05	119.0347086	0	0
02/01/2022 21:10	120.848109	0	0
02/01/2022 21:15	122.862211	0	0
02/01/2022 21:20	124.6356409	0	0
02/01/2022 21:25	125.8670742	0	0
02/01/2022 21:30	127.9003139	0	0
02/01/2022 21:35	130.711245	0	0
02/01/2022 21:40	134.141654	0	0
02/01/2022 21:45	138.2577204	0	0
02/01/2022 21:50	143.0422757	0	0
02/01/2022 21:55	148.2144638	0	0
02/01/2022 22:00	152.0417257	0	0
02/01/2022 22:05	154.3107618	0	0
02/01/2022 22:10	155.2727569	0	0
02/01/2022 22:15	155.9907881	0	0
02/01/2022 22:20	156.6980609	0	0
02/01/2022 22:25	157.3201687	0	0
02/01/2022 22:30	157.3400216	0	0
02/01/2022 22:35	156.6435504	0	0
02/01/2022 22:40	155.2590933	0	0
02/01/2022 22:45	153.4603696	0	0
02/01/2022 22:50	151.3204088	0	0
02/01/2022 22:55	148.863635	0	0
02/01/2022 23:00	146.0228064	0	0
02/01/2022 23:05	142.8261063	0	0
02/01/2022 23:10	139.4434691	0	0
02/01/2022 23:15	136.7159849	0	0
02/01/2022 23:20	134.8037275	0	0
02/01/2022 23:25	133.5292486	0	0
02/01/2022 23:30	131.6141196	0	0
02/01/2022 23:35	128.8688682	0	0
02/01/2022 23:40	125.4987807	0	0
02/01/2022 23:45	122.7481062	0	0
02/01/2022 23:50	120.8154637	0	0
02/01/2022 23:55	119.5134451	0	0
03/01/2022 00:00	117.6451028	0	0
03/01/2022 00:05	115.0221838	0	0
03/01/2022 00:10	111.7656803	0	0
03/01/2022 00:15	108.6375107	0	0
03/01/2022 00:20	105.7584345	0	0
03/01/2022 00:25	103.1541063	0	0
03/01/2022 00:30	100.9847243	0	0
03/01/2022 00:35	99.2753976	0	0
03/01/2022 00:40	98.1215649	0	0
03/01/2022 00:45	98.13001639	0	0
03/01/2022 00:50	99.39540587	0	0
03/01/2022 00:55	101.6350093	0	0
03/01/2022 01:00	103.0669357	0	0
03/01/2022 01:05	103.407672	0	0
03/01/2022 01:10	102.8888266	0	0
03/01/2022 01:15	102.992145	0	0
03/01/2022 01:20	103.9486326	0	0
03/01/2022 01:25	105.4014043	0	0
03/01/2022 01:30	105.1096851	0	0
03/01/2022 01:35	102.7162647	0	0
03/01/2022 01:40	98.69077729	0	0
03/01/2022 01:45	96.02935493	0	0
03/01/2022 01:50	95.20158143	0	0
03/01/2022 01:55	95.88095553	0	0
03/01/2022 02:00	96.02171677	0	0
03/01/2022 02:05	95.29745303	0	0
03/01/2022 02:10	93.81674653	0	0
03/01/2022 02:15	92.28853302	0	0
03/01/2022 02:20	90.82160363	0	0
03/01/2022 02:25	89.52060772	0	0
03/01/2022 02:30	89.0678415	0	0
03/01/2022 02:35	89.56821447	0	0
03/01/2022 02:40	90.99747415	0	0
03/01/2022 02:45	93.21944277	0	0
03/01/2022 02:50	96.21013741	0	0
03/01/2022 02:55	99.87013599	0	0
03/01/2022 03:00	103.5850307	0	0
03/01/2022 03:05	107.2556693	0	0
03/01/2022 03:10	111.1513384	0	0
03/01/2022 03:15	116.9906224	0	0
03/01/2022 03:20	125.0430864	0	0
03/01/2022 03:25	134.3939268	0	0
03/01/2022 03:30	139.2602503	0	0
03/01/2022 03:35	138.7275489	0	0
03/01/2022 03:40	133.5814746	0	0
03/01/2022 03:45	128.8063082	0	0
03/01/2022 03:50	125.1880112	0	0
03/01/2022 03:55	122.5984014	0	0
03/01/2022 04:00	120.2316604	0	0
03/01/2022 04:05	117.9464018	0	0
03/01/2022 04:10	115.7981166	0	0
03/01/2022 04:15	114.1487268	0	0
03/01/2022 04:20	113.0573653	0	0
03/01/2022 04:25	112.4893042	0	0
03/01/2022 04:30	112.2174602	0	0
03/01/2022 04:35	112.2058804	0	0
03/01/2022 04:40	112.3125236	0	0
03/01/2022 04:45	111.6385617	0	0
03/01/2022 04:50	110.0420206	0	0
03/01/2022 04:55	107.8205051	0	0
03/01/2022 05:00	106.8589377	0	0
03/01/2022 05:05	107.4550709	0	0
03/01/2022 05:10	109.2831996	0	0
03/01/2022 05:15	110.2794585	0	0
03/01/2022 05:20	110.1182514	0	0
03/01/2022 05:25	109.0123272	0	0
03/01/2022 05:30	108.3072023	0	0
03/01/2022 05:35	108.215683	0	0
03/01/2022 05:40	108.5422452	0	0
03/01/2022 05:45	108.0462576	0	0
03/01/2022 05:50	106.532211	0	0
03/01/2022 05:55	104.2408653	0	0
03/01/2022 06:00	102.6946307	0	0
03/01/2022 06:05	102.1342525	0	0
03/01/2022 06:10	102.4848132	0	0
03/01/2022 06:15	103.2695675	0	0
03/01/2022 06:20	104.4135662	0	0
03/01/2022 06:25	105.8448856	0	0
03/01/2022 06:30	107.1060032	0	0
03/01/2022 06:35	108.1249556	0	0
03/01/2022 06:40	108.9346252	0	0
03/01/2022 06:45	109.7415814	0	0
03/01/2022 06:50	110.5786654	0	0
03/01/2022 06:55	111.5042861	0	0
03/01/2022 07:00	112.8870095	50	2.857153242
03/01/2022 07:05	115.7423304	0	0
03/01/2022 07:10	120.285357	0	0
03/01/2022 07:15	125.3700942	0	0
03/01/2022 07:20	130.4473864	0	0
03/01/2022 07:25	135.2475297	0	0
03/01/2022 07:30	139.9179539	0	0
03/01/2022 07:35	144.375302	0	0
03/01/2022 07:40	148.4963869	0	0
03/01/2022 07:45	151.9211309	0	0
03/01/2022 07:50	154.6250671	0	0
03/01/2022 07:55	156.5918881	0	0
03/01/2022 08:00	157.4311522	0	0
03/01/2022 08:05	157.1450513	0	0
03/01/2022 08:10	155.7637557	0	0
03/01/2022 08:15	153.0797163	0	0
03/01/2022 08:20	149.1114331	0	0
03/01/2022 08:25	144.125411	0	0
03/01/2022 08:30	139.512361	0	0
03/01/2022 08:35	135.5230257	0	0
03/01/2022 08:40	132.1747713	0	0
03/01/2022 08:45	129.4033436	0	0
03/01/2022 08:50	127.2158518	0	0
03/01/2022 08:55	125.6068174	0	0
03/01/2022 09:00	124.4422013	0	0
03/01/2022 09:05	123.7187657	0	0
03/01/2022 09:10	123.3325896	0	0
03/01/2022 09:15	122.4917389	0	0
03/01/2022 09:20	121.2232016	0	0
03/01/2022 09:25	120.0248812	0	0
03/01/2022 09:30	120.7628614	0	0
03/01/2022 09:35	123.4418191	0	0
03/01/2022 09:40	127.529189	0	0
03/01/2022 09:45	130.9816917	0	0
03/01/2022 09:50	133.4698927	0	0
03/01/2022 09:55	134.834851	0	0
03/01/2022 10:00	133.9936904	0	0
03/01/2022 10:05	130.8072889	0	0
03/01/2022 10:10	125.7974569	0	0
03/01/2022 10:15	122.0781793	0	0
03/01/2022 10:20	120.1617668	0	0
03/01/2022 10:25	119.8849675	0	0
03/01/2022 10:30	120.0994153	0	0
03/01/2022 10:35	120.6339976	0	0
03/01/2022 10:40	121.4390688	0	0
03/01/2022 10:45	122.1456377	0	0
03/01/2022 10:50	122.6994402	0	0
03/01/2022 10:55	123.1291139	0	0
03/01/2022 11:00	123.5963761	0	0
03/01/2022 11:05	124.1273126	0	0
03/01/2022 11:10	124.6377697	0	0
03/01/2022 11:15	124.5943442	0	0
03/01/2022 11:20	123.9115494	0	0
03/01/2022 11:25	122.6666637	0	0
03/01/2022 11:30	121.3586089	0	0
03/01/2022 11:35	120.0640335	0	0
03/01/2022 11:40	118.9208685	0	0
03/01/2022 11:45	118.8168362	0	0
03/01/2022 11:50	119.8896285	0	0
03/01/2022 11:55	121.9052389	0	0
03/01/2022 12:00	123.3974574	0	0
03/01/2022 12:05	124.1322824	0	0
03/01/2022 12:10	124.3109404	0	0
03/01/2022 12:15	125.2235235	0	0
03/01/2022 12:20	127.071395	0	0
03/01/2022 12:25	129.488806	0	0
03/01/2022 12:30	130.1738429	0	0
03/01/2022 12:35	128.7609619	0	0
03/01/2022 12:40	125.6457539	0	0
03/01/2022 12:45	123.3464459	0	0
03/01/2022 12:50	122.2588761	0	0
03/01/2022 12:55	122.156126	0	0
03/01/2022 13:00	121.6113528	121	5.731401474
03/01/2022 13:05	121.1426484	0	0
03/01/2022 13:10	121.6728805	0	0
03/01/2022 13:15	124.13286	0	0
03/01/2022 13:20	128.5293193	0	0
03/01/2022 13:25	134.3708369	0	0
03/01/2022 13:30	140.9951604	0	0
03/01/2022 13:35	147.7353407	0	0
03/01/2022 13:40	154.1499166	0	0
03/01/2022 13:45	160.6070329	0	0
03/01/2022 13:50	166.9566611	0	0
03/01/2022 13:55	172.9770419	0	0
03/01/2022 14:00	178.134342	0	0
03/01/2022 14:05	182.4018599	0	0
03/01/2022 14:10	185.6951093	0	0
03/01/2022 14:15	186.8838652	0	0
03/01/2022 14:20	185.9928948	0	0
03/01/2022 14:25	183.5761604	0	0
03/01/2022 14:30	181.5798432	0	0
03/01/2022 14:35	180.6434573	0	0
03/01/2022 14:40	180.643167	0	0
03/01/2022 14:45	180.6222285	0	0
03/01/2022 14:50	180.1226561	0	0
03/01/2022 14:55	178.9068158	0	0
03/01/2022 15:00	176.616493	0	0
03/01/2022 15:05	173.2949922	0	0
03/01/2022 15:10	169.0336499	0	0
03/01/2022 15:15	163.6238982	0	0
03/01/2022 15:20	157.1590896	0	0
03/01/2022 15:25	149.8729358	0	0
03/01/2022 15:30	142.5251	0	0
03/01/2022 15:35	135.2990584	0	0
03/01/2022 15:40	128.4075759	0	0
03/01/2022 15:45	122.8704415	0	0
03/01/2022 15:50	118.8597712	0	0
03/01/2022 15:55	116.1558885	0	0
03/01/2022 16:00	113.3645158	0	0
03/01/2022 16:05	110.2527347	0	0
03/01/2022 16:10	106.7607933	0	0
03/01/2022 16:15	102.5877745	0	0
03/01/2022 16:20	97.67748147	0	0
03/01/2022 16:25	92.3089549	0	0
03/01/2022 16:30	88.29937975	0	0
03/01/2022 16:35	85.92910374	0	0
03/01/2022 16:40	85.14367727	0	0
03/01/2022 16:45	85.64019252	0	0
03/01/2022 16:50	87.3632708	0	0
03/01/2022 16:55	90.12606487	0	0
03/01/2022 17:00	92.79529493	0	0
03/01/2022 17:05	95.18286293	0	0
03/01/2022 17:10	97.17189648	0	0
03/01/2022 17:15	98.08186936	0	0
03/01/2022 17:20	97.79542245	0	0
03/01/2022 17:25	96.40427213	0	0
03/01/2022 17:30	94.5520138	0	0
03/01/2022 17:35	92.33067232	0	0
03/01/2022 17:40	89.91789223	0	0
03/01/2022 17:45	88.49848505	0	0
03/01/2022 17:50	88.25096638	0	0
03/01/2022 17:55	89.06223938	0	0
03/01/2022 18:00	90.26847298	0	0
03/01/2022 18:05	91.75769069	0	0
03/01/2022 18:10	93.56252347	0	0
03/01/2022 18:15	95.9330963	0	0
03/01/2022 18:20	98.90311714	0	0
03/01/2022 18:25	102.308337	0	0
03/01/2022 18:30	105.1434846	0	0
03/01/2022 18:35	107.2452248	0	0
03/01/2022 18:40	108.6026025	0	0
03/01/2022 18:45	109.1740361	0	0
03/01/2022 18:50	108.9493428	0	0
03/01/2022 18:55	108.0880479	0	0
03/01/2022 19:00	107.6221748	0	0
03/01/2022 19:05	107.7119582	0	0
03/01/2022 19:10	108.2962865	0	0
03/01/2022 19:15	109.0041553	0	0
03/01/2022 19:20	109.7751558	0	0
03/01/2022 19:25	110.617732	0	0
03/01/2022 19:30	111.5957778	0	0
03/01/2022 19:35	112.7184278	0	0
03/01/2022 19:40	113.898221	0	0
03/01/2022 19:45	114.5861611	0	0
03/01/2022 19:50	114.6954111	0	0
03/01/2022 19:55	114.3544978	0	0
03/01/2022 20:00	114.3774465	0	0
03/01/2022 20:05	114.8932057	0	0
03/01/2022 20:10	115.7792241	0	0
03/01/2022 20:15	116.2555408	0	0
03/01/2022 20:20	116.1999457	0	0
03/01/2022 20:25	115.6614805	0	0
03/01/2022 20:30	114.9444063	0	0
03/01/2022 20:35	114.0979245	0	0
03/01/2022 20:40	113.1804209	0	0
03/01/2022 20:45	112.5541665	0	0
03/01/2022 20:50	112.2775837	0	0
03/01/2022 20:55	112.414649	0	0
03/01/2022 21:00	113.3628359	64	1.883275437
03/01/2022 21:05	116.9802113	0	0
03/01/2022 21:10	123.5939345	0	0
03/01/2022 21:15	130.7444472	0	0
03/01/2022 21:20	137.6305976	0	0
03/01/2022 21:25	144.0573928	0	0
03/01/2022 21:30	151.4509529	0	0
03/01/2022 21:35	159.7425509	0	0
03/01/2022 21:40	168.2237988	0	0
03/01/2022 21:45	173.9610589	0	0
03/01/2022 21:50	176.4066695	0	0
03/01/2022 21:55	176.0094138	0	0
03/01/2022 22:00	175.9373191	0	0
03/01/2022 22:05	176.7328431	0	0
03/01/2022 22:10	178.2888146	0	0
03/01/2022 22:15	179.5400057	0	0
03/01/2022 22:20	180.4986964	0	0
03/01/2022 22:25	181.4171123	0	0
03/01/2022 22:30	182.2126619	0	0
03/01/2022 22:35	182.898979	0	0
03/01/2022 22:40	182.8200912	0	0
03/01/2022 22:45	182.8882405	0	0
03/01/2022 22:50	183.0546087	0	0
03/01/2022 22:55	183.0789314	0	0
03/01/2022 23:00	181.4833357	0	0
03/01/2022 23:05	178.2262792	0	0
03/01/2022 23:10	173.7494136	0	0
03/01/2022 23:15	169.6863105	0	0
03/01/2022 23:20	166.4224792	0	0
03/01/2022 23:25	163.725313	0	0
03/01/2022 23:30	159.4152189	0	0
03/01/2022 23:35	153.2101037	0	0
03/01/2022 23:40	145.576897	0	0
03/01/2022 23:45	139.1433014	0	0
03/01/2022 23:50	134.347604	0	0
03/01/2022 23:55	130.9706397	0	0
04/01/2022 00:00	127.5103599	0	0
04/01/2022 00:05	123.7332151	0	0
04/01/2022 00:10	119.6503194	0	0
04/01/2022 00:15	115.322782	0	0
04/01/2022 00:20	110.7518139	0	0
04/01/2022 00:25	106.1796012	0	0
04/01/2022 00:30	103.200282	0	0
04/01/2022 00:35	102.055834	0	0
04/01/2022 00:40	102.3073807	0	0
04/01/2022 00:45	101.2343277	0	0
04/01/2022 00:50	98.39926331	0	0
04/01/2022 00:55	94.25926547	0	0
04/01/2022 01:00	91.75694201	0	0
04/01/2022 01:05	91.35014349	0	0
04/01/2022 01:10	92.68666428	0	0
04/01/2022 01:15	93.57795991	0	0
04/01/2022 01:20	93.67216277	0	0
04/01/2022 01:25	93.10019711	0	0
04/01/2022 01:30	92.73077361	0	0
04/01/2022 01:35	92.69507661	0	0
04/01/2022 01:40	92.82332426	0	0
04/01/2022 01:45	92.07763138	0	0
04/01/2022 01:50	90.28855384	0	0
04/01/2022 01:55	87.65327544	0	0
04/01/2022 02:00	85.45515453	0	0
04/01/2022 02:05	83.89181829	0	0
04/01/2022 02:10	83.00837049	0	0
04/01/2022 02:15	83.12149309	0	0
04/01/2022 02:20	84.27671697	0	0
04/01/2022 02:25	86.35740292	0	0
04/01/2022 02:30	88.65241992	0	0
04/01/2022 02:35	91.04557871	0	0
04/01/2022 02:40	93.35385396	0	0
04/01/2022 02:45	94.44206219	0	0
04/01/2022 02:50	94.12763056	0	0
04/01/2022 02:55	92.6838602	0	0
04/01/2022 03:00	91.86201946	0	0
04/01/2022 03:05	91.93585729	0	0
04/01/2022 03:10	92.81638321	0	0
04/01/2022 03:15	93.956772	0	0
04/01/2022 03:20	95.26847905	0	0
04/01/2022 03:25	96.76007366	0	0
04/01/2022 03:30	98.49904374	0	0
04/01/2022 03:35	100.4944	0	0
04/01/2022 03:40	102.6595438	0	0
04/01/2022 03:45	104.4557133	0	0
04/01/2022 03:50	105.7967326	0	0
04/01/2022 03:55	106.6490655	0	0
04/01/2022 04:00	106.8066597	0	0
04/01/2022 04:05	106.2363126	0	0
04/01/2022 04:10	105.1855227	0	0
04/01/2022 04:15	105.2251232	0	0
04/01/2022 04:20	106.6029378	0	0
04/01/2022 04:25	108.9521013	0	0
04/01/2022 04:30	109.9499705	0	0
04/01/2022 04:35	109.2299154	0	0
04/01/2022 04:40	106.9924965	0	0
04/01/2022 04:45	104.5069465	0	0
04/01/2022 04:50	101.9739867	0	0
04/01/2022 04:55	99.65801456	0	0
04/01/2022 05:00	99.23133869	0	0
04/01/2022 05:05	100.9584461	0	0
04/01/2022 05:10	104.3737174	0	0
04/01/2022 05:15	106.525357	0	0
04/01/2022 05:20	106.947778	0	0
04/01/2022 05:25	105.8925693	0	0
04/01/2022 05:30	104.9500357	0	0
04/01/2022 05:35	104.3717579	0	0
04/01/2022 05:40	104.2323129	0	0
04/01/2022 05:45	105.0010222	0	0
04/01/2022 05:50	106.752429	0	0
04/01/2022 05:55	109.257099	0	0
04/01/2022 06:00	111.059232	0	0
04/01/2022 06:05	111.9293466	0	0
04/01/2022 06:10	112.0013385	0	0
04/01/2022 06:15	112.1208766	0	0
04/01/2022 06:20	112.4218053	0	0
04/01/2022 06:25	112.9134441	0	0
04/01/2022 06:30	113.6528895	0	0
04/01/2022 06:35	114.6494113	0	0
04/01/2022 06:40	115.7561954	0	0
04/01/2022 06:45	116.0418863	0	0
04/01/2022 06:50	115.3596246	0	0
04/01/2022 06:55	113.9103598	0	0
04/01/2022 07:00	112.9655964	28	1.656719618
04/01/2022 07:05	113.902359	0	0
04/01/2022 07:10	116.9070386	0	0
04/01/2022 07:15	120.2393372	0	0
04/01/2022 07:20	123.3214773	0	0
04/01/2022 07:25	126.0365033	0	0
04/01/2022 07:30	129.4723343	0	0
04/01/2022 07:35	133.6266535	0	0
04/01/2022 07:40	138.198072	0	0
04/01/2022 07:45	142.1591515	0	0
04/01/2022 07:50	145.3137517	0	0
04/01/2022 07:55	147.6219437	0	0
04/01/2022 08:00	148.9211685	0	0
04/01/2022 08:05	149.2247903	0	0
04/01/2022 08:10	148.763824	0	0
04/01/2022 08:15	148.687263	0	0
04/01/2022 08:20	149.3144276	0	0
04/01/2022 08:25	150.7815391	0	0
04/01/2022 08:30	152.3505143	0	0
04/01/2022 08:35	153.6805807	0	0
04/01/2022 08:40	154.3121268	0	0
04/01/2022 08:45	155.1735905	0	0
04/01/2022 08:50	156.3573966	0	0
04/01/2022 08:55	157.6435534	0	0
04/01/2022 09:00	157.421343	0	0
04/01/2022 09:05	155.5545795	0	0
04/01/2022 09:10	152.3613657	0	0
04/01/2022 09:15	149.1571361	0	0
04/01/2022 09:20	146.2219977	0	0
04/01/2022 09:25	143.6645929	0	0
04/01/2022 09:30	141.7762441	0	0
04/01/2022 09:35	140.6362978	0	0
04/01/2022 09:40	140.2053628	0	0
04/01/2022 09:45	140.0593129	0	0
04/01/2022 09:50	140.142534	0	0
04/01/2022 09:55	140.2556042	0	0
04/01/2022 10:00	139.0825484	0	0
04/01/2022 10:05	136.4158886	0	0
04/01/2022 10:10	132.5084229	0	0
04/01/2022 10:15	128.9681086	0	0
04/01/2022 10:20	126.0442125	0	0
04/01/2022 10:25	123.7648737	0	0
04/01/2022 10:30	122.3410354	0	0
04/01/2022 10:35	121.7996677	0	0
04/01/2022 10:40	122.1178953	0	0
04/01/2022 10:45	123.1917137	0	0
04/01/2022 10:50	124.9983648	0	0
04/01/2022 10:55	127.291976	0	0
04/01/2022 11:00	128.5539801	0	0
04/01/2022 11:05	128.5388842	0	0
04/01/2022 11:10	127.4439766	0	0
04/01/2022 11:15	126.5543201	0	0
04/01/2022 11:20	126.0677025	0	0
04/01/2022 11:25	126.0173437	0	0
04/01/2022 11:30	126.6450395	0	0
04/01/2022 11:35	127.9846147	0	0
04/01/2022 11:40	129.9524229	0	0
04/01/2022 11:45	132.0453322	0	0
04/01/2022 11:50	134.1802396	0	0
04/01/2022 11:55	136.2822636	0	0
04/01/2022 12:00	137.8994698	0	0
04/01/2022 12:05	138.9574794	0	0
04/01/2022 12:10	139.6189283	0	0
04/01/2022 12:15	140.9323814	0	0
04/01/2022 12:20	143.0617469	0	0
04/01/2022 12:25	145.8678826	0	0
04/01/2022 12:30	148.4794021	0	0
04/01/2022 12:35	150.7573559	0	0
04/01/2022 12:40	152.4459076	0	0
04/01/2022 12:45	151.9331154	0	0
04/01/2022 12:50	148.9633324	0	0
04/01/2022 12:55	143.8777323	0	0
04/01/2022 13:00	138.8438964	56	3.418415015
04/01/2022 13:05	134.6342951	0	0
04/01/2022 13:10	132.5861052	0	0
04/01/2022 13:15	134.0059581	0	0
04/01/2022 13:20	138.3038745	0	0
04/01/2022 13:25	144.2369804	0	0
04/01/2022 13:30	149.8789055	0	0
04/01/2022 13:35	154.5866102	0	0
04/01/2022 13:40	158.190619	0	0
04/01/2022 13:45	160.9612709	0	0
04/01/2022 13:50	162.986659	0	0
04/01/2022 13:55	164.3648163	0	0
04/01/2022 14:00	165.2403681	0	0
04/01/2022 14:05	165.7724715	0	0
04/01/2022 14:10	166.1358034	0	0
04/01/2022 14:15	166.5083098	0	0
04/01/2022 14:20	167.1460655	0	0
04/01/2022 14:25	168.0895318	0	0
04/01/2022 14:30	168.6820734	0	0
04/01/2022 14:35	168.6939498	0	0
04/01/2022 14:40	168.0626852	0	0
04/01/2022 14:45	166.9839834	0	0
04/01/2022 14:50	165.49194	0	0
04/01/2022 14:55	163.6620901	0	0
04/01/2022 15:00	161.8728938	0	0
04/01/2022 15:05	160.2157468	0	0
04/01/2022 15:10	158.712731	0	0
04/01/2022 15:15	157.3092439	0	0
04/01/2022 15:20	156.0192893	0	0
04/01/2022 15:25	154.738975	0	0
04/01/2022 15:30	152.6832464	0	0
04/01/2022 15:35	149.739701	0	0
04/01/2022 15:40	146.0446353	0	0
04/01/2022 15:45	142.3997398	0	0
04/01/2022 15:50	138.9358763	0	0
04/01/2022 15:55	135.7748988	0	0
04/01/2022 16:00	133.6681558	0	0
04/01/2022 16:05	132.7345384	0	0
04/01/2022 16:10	132.8666566	0	0
04/01/2022 16:15	133.386166	0	0
04/01/2022 16:20	134.1842494	0	0
04/01/2022 16:25	135.225873	0	0
04/01/2022 16:30	136.301491	0	0
04/01/2022 16:35	137.3755133	0	0
04/01/2022 16:40	138.3097817	0	0
04/01/2022 16:45	138.245606	0	0
04/01/2022 16:50	137.0447361	0	0
04/01/2022 16:55	134.8576947	0	0
04/01/2022 17:00	132.6546027	0	0
04/01/2022 17:05	130.58612	0	0
04/01/2022 17:10	128.6824739	0	0
04/01/2022 17:15	127.1507043	0	0
04/01/2022 17:20	126.0212739	0	0
04/01/2022 17:25	125.2704809	0	0
04/01/2022 17:30	124.7618934	0	0
04/01/2022 17:35	124.4720732	0	0
04/01/2022 17:40	124.3322401	0	0
04/01/2022 17:45	123.9183563	0	0
04/01/2022 17:50	123.1618974	0	0
04/01/2022 17:55	122.2131114	0	0
04/01/2022 18:00	122.0331102	0	0
04/01/2022 18:05	122.7723734	0	0
04/01/2022 18:10	124.3470574	0	0
04/01/2022 18:15	126.233868	0	0
04/01/2022 18:20	128.3491631	0	0
04/01/2022 18:25	130.4379784	0	0
04/01/2022 18:30	130.8916703	0	0
04/01/2022 18:35	129.4554452	0	0
04/01/2022 18:40	126.4897959	0	0
04/01/2022 18:45	124.2826311	0	0
04/01/2022 18:50	123.1945859	0	0
04/01/2022 18:55	123.1042378	0	0
04/01/2022 19:00	123.2462493	0	0
04/01/2022 19:05	123.4993153	0	0
04/01/2022 19:10	123.8227784	0	0
04/01/2022 19:15	123.9618908	0	0
04/01/2022 19:20	123.876091	0	0
04/01/2022 19:25	123.5692289	0	0
04/01/2022 19:30	123.067682	0	0
04/01/2022 19:35	122.3753785	0	0
04/01/2022 19:40	121.6710442	0	0
04/01/2022 19:45	122.0879939	0	0
04/01/2022 19:50	123.8050169	0	0
04/01/2022 19:55	126.5294148	0	0
04/01/2022 20:00	128.4083172	0	0
04/01/2022 20:05	129.0827443	0	0
04/01/2022 20:10	128.7159263	0	0
04/01/2022 20:15	128.383365	0	0
04/01/2022 20:20	128.2654949	0	0
04/01/2022 20:25	128.322755	0	0
04/01/2022 20:30	128.2586448	0	0
04/01/2022 20:35	128.0274773	0	0
04/01/2022 20:40	127.63421	0	0
04/01/2022 20:45	127.1070619	0	0
04/01/2022 20:50	126.449692	0	0
04/01/2022 20:55	125.8888275	0	0
04/01/2022 21:00	126.8663533	103	3.966321833
04/01/2022 21:05	130.3536209	0	0
04/01/2022 21:10	136.7637754	0	0
04/01/2022 21:15	143.7127911	0	0
04/01/2022 21:20	150.7704181	0	0
04/01/2022 21:25	157.7726282	0	0
04/01/2022 21:30	165.7091041	0	0
04/01/2022 21:35	174.1454763	0	0
04/01/2022 21:40	182.3370949	0	0
04/01/2022 21:45	189.0281969	0	0
04/01/2022 21:50	193.7374184	0	0
04/01/2022 21:55	196.3880541	0	0
04/01/2022 22:00	197.8338104	0	0
04/01/2022 22:05	198.221555	0	0
04/01/2022 22:10	197.564838	0	0
04/01/2022 22:15	195.6093546	0	0
04/01/2022 22:20	192.5101783	0	0
04/01/2022 22:25	188.6540331	0	0
04/01/2022 22:30	184.9358616	0	0
04/01/2022 22:35	181.8457297	0	0
04/01/2022 22:40	179.3326752	0	0
04/01/2022 22:45	176.7753689	0	0
04/01/2022 22:50	173.790369	0	0
04/01/2022 22:55	170.1732965	0	0
04/01/2022 23:00	165.6453658	0	0
04/01/2022 23:05	160.2818436	0	0
04/01/2022 23:10	154.2841801	0	0
04/01/2022 23:15	148.0196361	0	0
04/01/2022 23:20	141.689168	0	0
04/01/2022 23:25	135.4905973	0	0
04/01/2022 23:30	129.8576668	0	0
04/01/2022 23:35	124.9280992	0	0
04/01/2022 23:40	120.6849894	0	0
04/01/2022 23:45	116.7553089	0	0
04/01/2022 23:50	113.0597891	0	0
04/01/2022 23:55	109.3816511	0	0
05/01/2022 00:00	104.4877431	0	0
05/01/2022 00:05	98.17192036	0	0
05/01/2022 00:10	90.82874583	0	0
05/01/2022 00:15	85.00038217	0	0
05/01/2022 00:20	81.09608612	0	0
05/01/2022 00:25	78.81256904	0	0
05/01/2022 00:30	76.16167467	0	0
05/01/2022 00:35	72.84494958	0	0
05/01/2022 00:40	69.21967896	0	0
05/01/2022 00:45	67.45239304	0	0
05/01/2022 00:50	67.91237179	0	0
05/01/2022 00:55	70.1189305	0	0
05/01/2022 01:00	70.68600821	0	0
05/01/2022 01:05	69.06736482	0	0
05/01/2022 01:10	65.58016518	0	0
05/01/2022 01:15	62.38005887	0	0
05/01/2022 01:20	59.77357807	0	0
05/01/2022 01:25	57.79187064	0	0
05/01/2022 01:30	56.83569594	0	0
05/01/2022 01:35	56.94462167	0	0
05/01/2022 01:40	57.92249246	0	0
05/01/2022 01:45	58.66351506	0	0
05/01/2022 01:50	58.97810306	0	0
05/01/2022 01:55	58.8629016	0	0
05/01/2022 02:00	58.38318676	0	0
05/01/2022 02:05	57.54204988	0	0
05/01/2022 02:10	56.57264497	0	0
05/01/2022 02:15	56.94826119	0	0
05/01/2022 02:20	58.89783798	0	0
05/01/2022 02:25	62.19887877	0	0
05/01/2022 02:30	65.4800422	0	0
05/01/2022 02:35	68.51535192	0	0
05/01/2022 02:40	71.31513714	0	0
05/01/2022 02:45	74.00515029	0	0
05/01/2022 02:50	76.59652329	0	0
05/01/2022 02:55	79.07408896	0	0
05/01/2022 03:00	81.39460296	0	0
05/01/2022 03:05	83.54449655	0	0
05/01/2022 03:10	85.69054531	0	0
05/01/2022 03:15	88.92896908	0	0
05/01/2022 03:20	93.42807247	0	0
05/01/2022 03:25	98.77622051	0	0
05/01/2022 03:30	102.3943453	0	0
05/01/2022 03:35	103.8720653	0	0
05/01/2022 03:40	103.6503303	0	0
05/01/2022 03:45	104.5399915	0	0
05/01/2022 03:50	106.9829766	0	0
05/01/2022 03:55	110.6370532	0	0
05/01/2022 04:00	113.3452948	0	0
05/01/2022 04:05	114.7661595	0	0
05/01/2022 04:10	115.1598298	0	0
05/01/2022 04:15	116.1787124	0	0
05/01/2022 04:20	118.0836069	0	0
05/01/2022 04:25	120.5296883	0	0
05/01/2022 04:30	121.3328789	0	0
05/01/2022 04:35	120.1488234	0	0
05/01/2022 04:40	117.3495972	0	0
05/01/2022 04:45	115.2878257	0	0
05/01/2022 04:50	114.3359404	0	0
05/01/2022 04:55	114.4018789	0	0
05/01/2022 05:00	114.8959799	0	0
05/01/2022 05:05	115.7264158	0	0
05/01/2022 05:10	116.8858631	0	0
05/01/2022 05:15	118.3195601	0	0
05/01/2022 05:20	120.0203018	0	0
05/01/2022 05:25	121.8701304	0	0
05/01/2022 05:30	123.1127452	0	0
05/01/2022 05:35	123.630206	0	0
05/01/2022 05:40	123.4547326	0	0
05/01/2022 05:45	122.7810802	0	0
05/01/2022 05:50	121.6414089	0	0
05/01/2022 05:55	120.1477051	0	0
05/01/2022 06:00	119.0004423	0	0
05/01/2022 06:05	118.3114963	0	0
05/01/2022 06:10	117.9518315	0	0
05/01/2022 06:15	117.0963616	0	0
05/01/2022 06:20	115.6159142	0	0
05/01/2022 06:25	113.7231816	0	0
05/01/2022 06:30	112.7584578	0	0
05/01/2022 06:35	112.9342916	0	0
05/01/2022 06:40	114.089201	0	0
05/01/2022 06:45	115.1948555	0	0
05/01/2022 06:50	116.0896364	0	0
05/01/2022 06:55	116.7856823	0	0
05/01/2022 07:00	117.3553457	66	3.404264791
05/01/2022 07:05	118.8039573	0	0
05/01/2022 07:10	123.0225008	0	0
05/01/2022 07:15	128.9755817	0	0
05/01/2022 07:20	134.3725712	0	0
05/01/2022 07:25	138.132241	0	0
05/01/2022 07:30	139.9063061	0	0
05/01/2022 07:35	139.749893	0	0
05/01/2022 07:40	138.0352275	0	0
05/01/2022 07:45	136.0167019	0	0
05/01/2022 07:50	134.1300906	0	0
05/01/2022 07:55	132.3382803	0	0
05/01/2022 08:00	128.9773369	0	0
05/01/2022 08:05	123.9391616	0	0
05/01/2022 08:10	117.6782458	0	0
05/01/2022 08:15	112.2206871	0	0
05/01/2022 08:20	107.9331496	0	0
05/01/2022 08:25	104.7692178	0	0
05/01/2022 08:30	102.2532413	0	0
05/01/2022 08:35	100.3114721	0	0
05/01/2022 08:40	98.81665357	0	0
05/01/2022 08:45	96.95979632	0	0
05/01/2022 08:50	94.61589738	0	0
05/01/2022 08:55	91.94168653	0	0
05/01/2022 09:00	89.90519189	0	0
05/01/2022 09:05	88.66604651	0	0
05/01/2022 09:10	88.07960836	0	0
05/01/2022 09:15	87.18519171	0	0
05/01/2022 09:20	85.83708294	0	0
05/01/2022 09:25	84.03897632	0	0
05/01/2022 09:30	81.781294	0	0
05/01/2022 09:35	79.0636172	0	0
05/01/2022 09:40	76.11887501	0	0
05/01/2022 09:45	74.42367142	0	0
05/01/2022 09:50	74.20578517	0	0
05/01/2022 09:55	75.25073032	0	0
05/01/2022 10:00	76.24226397	0	0
05/01/2022 10:05	76.96145923	0	0
05/01/2022 10:10	77.55140899	0	0
05/01/2022 10:15	78.99485258	0	0
05/01/2022 10:20	81.43241135	0	0
05/01/2022 10:25	84.53577602	0	0
05/01/2022 10:30	86.31963136	0	0
05/01/2022 10:35	86.45596555	0	0
05/01/2022 10:40	85.36777206	0	0
05/01/2022 10:45	85.82340434	0	0
05/01/2022 10:50	88.24854628	0	0
05/01/2022 10:55	92.2244986	0	0
05/01/2022 11:00	95.16576939	0	0
05/01/2022 11:05	96.65828012	0	0
05/01/2022 11:10	96.96684306	0	0
05/01/2022 11:15	97.79599559	0	0
05/01/2022 11:20	99.41942696	0	0
05/01/2022 11:25	101.7207768	0	0
05/01/2022 11:30	103.9109141	0	0
05/01/2022 11:35	105.9099267	0	0
05/01/2022 11:40	107.6871505	0	0
05/01/2022 11:45	108.6101281	0	0
05/01/2022 11:50	108.4889377	0	0
05/01/2022 11:55	107.4721118	0	0
05/01/2022 12:00	107.5133865	0	0
05/01/2022 12:05	108.8503412	0	0
05/01/2022 12:10	111.2702717	0	0
05/01/2022 12:15	113.6075456	0	0
05/01/2022 12:20	115.7241818	0	0
05/01/2022 12:25	117.5616341	0	0
05/01/2022 12:30	118.4479718	0	0
05/01/2022 12:35	118.3128807	0	0
05/01/2022 12:40	117.3977529	0	0
05/01/2022 12:45	117.0356638	0	0
05/01/2022 12:50	117.4527497	0	0
05/01/2022 12:55	118.4841148	0	0
05/01/2022 13:00	119.0051047	113	5.446293276
05/01/2022 13:05	119.9068112	0	0
05/01/2022 13:10	122.1989148	0	0
05/01/2022 13:15	126.772091	0	0
05/01/2022 13:20	133.7282506	0	0
05/01/2022 13:25	142.7290284	0	0
05/01/2022 13:30	153.5182271	0	0
05/01/2022 13:35	165.4674505	0	0
05/01/2022 13:40	177.8922844	0	0
05/01/2022 13:45	189.9835776	0	0
05/01/2022 13:50	201.2987236	0	0
05/01/2022 13:55	211.4758766	0	0
05/01/2022 14:00	219.7828988	0	0
05/01/2022 14:05	226.066377	0	0
05/01/2022 14:10	230.3560542	0	0
05/01/2022 14:15	232.8200996	0	0
05/01/2022 14:20	233.6218138	0	0
05/01/2022 14:25	233.0089722	0	0
05/01/2022 14:30	231.4532536	0	0
05/01/2022 14:35	229.5668974	0	0
05/01/2022 14:40	228.0774262	0	0
05/01/2022 14:45	227.6622837	0	0
05/01/2022 14:50	227.7386592	0	0
05/01/2022 14:55	227.5140593	0	0
05/01/2022 15:00	225.8882079	0	0
05/01/2022 15:05	222.6846246	0	0
05/01/2022 15:10	217.9631731	0	0
05/01/2022 15:15	211.511575	0	0
05/01/2022 15:20	203.5114958	0	0
05/01/2022 15:25	194.3464087	0	0
05/01/2022 15:30	185.1215283	0	0
05/01/2022 15:35	176.156178	0	0
05/01/2022 15:40	167.6081421	0	0
05/01/2022 15:45	159.6653545	0	0
05/01/2022 15:50	152.428556	0	0
05/01/2022 15:55	146.060687	0	0
05/01/2022 16:00	141.2235536	0	0
05/01/2022 16:05	138.0435475	0	0
05/01/2022 16:10	136.3449725	0	0
05/01/2022 16:15	134.9200819	0	0
05/01/2022 16:20	133.5746763	0	0
05/01/2022 16:25	132.0902121	0	0
05/01/2022 16:30	129.1236931	0	0
05/01/2022 16:35	124.4433826	0	0
05/01/2022 16:40	118.3898278	0	0
05/01/2022 16:45	113.2654742	0	0
05/01/2022 16:50	109.4118399	0	0
05/01/2022 16:55	106.7486831	0	0
05/01/2022 17:00	104.8952933	0	0
05/01/2022 17:05	103.7779508	0	0
05/01/2022 17:10	103.239426	0	0
05/01/2022 17:15	102.3616849	0	0
05/01/2022 17:20	100.9908995	0	0
05/01/2022 17:25	99.27202967	0	0
05/01/2022 17:30	98.17601785	0	0
05/01/2022 17:35	97.84899214	0	0
05/01/2022 17:40	98.06285267	0	0
05/01/2022 17:45	97.41752923	0	0
05/01/2022 17:50	95.68518855	0	0
05/01/2022 17:55	93.1196134	0	0
05/01/2022 18:00	91.37079803	0	0
05/01/2022 18:05	90.69262823	0	0
05/01/2022 18:10	90.87509766	0	0
05/01/2022 18:15	90.62996744	0	0
05/01/2022 18:20	89.74753426	0	0
05/01/2022 18:25	88.49168734	0	0
05/01/2022 18:30	88.57302027	0	0
05/01/2022 18:35	90.25584146	0	0
05/01/2022 18:40	93.20086571	0	0
05/01/2022 18:45	95.29508333	0	0
05/01/2022 18:50	96.19979348	0	0
05/01/2022 18:55	96.17129562	0	0
05/01/2022 19:00	96.86383677	0	0
05/01/2022 19:05	98.53439018	0	0
05/01/2022 19:10	100.9967654	0	0
05/01/2022 19:15	103.0973636	0	0
05/01/2022 19:20	104.6506637	0	0
05/01/2022 19:25	105.7541225	0	0
05/01/2022 19:30	107.0452631	0	0
05/01/2022 19:35	108.6221455	0	0
05/01/2022 19:40	110.4391713	0	0
05/01/2022 19:45	112.2230954	0	0
05/01/2022 19:50	113.9288286	0	0
05/01/2022 19:55	115.6002849	0	0
05/01/2022 20:00	117.5271378	0	0
05/01/2022 20:05	119.7536253	0	0
05/01/2022 20:10	122.192783	0	0
05/01/2022 20:15	124.3021647	0	0
05/01/2022 20:20	125.9951476	0	0
05/01/2022 20:25	127.0957591	0	0
05/01/2022 20:30	126.4952247	0	0
05/01/2022 20:35	124.0178257	0	0
05/01/2022 20:40	119.9505048	0	0
05/01/2022 20:45	116.1142838	0	0
05/01/2022 20:50	112.7963208	0	0
05/01/2022 20:55	110.0371557	0	0
05/01/2022 21:00	108.0955666	58	2.747283351
05/01/2022 21:05	108.0062495	0	0
05/01/2022 21:10	111.7352444	0	0
05/01/2022 21:15	118.6756302	0	0
05/01/2022 21:20	126.6764942	0	0
05/01/2022 21:25	134.4259748	0	0
05/01/2022 21:30	139.76485	0	0
05/01/2022 21:35	142.4235569	0	0
05/01/2022 21:40	142.6636508	0	0
05/01/2022 21:45	141.3968694	0	0
05/01/2022 21:50	138.9370754	0	0
05/01/2022 21:55	135.6139226	0	0
05/01/2022 22:00	132.4640393	0	0
05/01/2022 22:05	129.7843068	0	0
05/01/2022 22:10	127.4912806	0	0
05/01/2022 22:15	124.2827187	0	0
05/01/2022 22:20	120.0149628	0	0
05/01/2022 22:25	114.9522782	0	0
05/01/2022 22:30	110.492981	0	0
05/01/2022 22:35	106.865022	0	0
05/01/2022 22:40	103.8096422	0	0
05/01/2022 22:45	99.66377465	0	0
05/01/2022 22:50	94.16616451	0	0
05/01/2022 22:55	87.66903642	0	0
05/01/2022 23:00	82.38753438	0	0
05/01/2022 23:05	78.68053194	0	0
05/01/2022 23:10	76.44165509	0	0
05/01/2022 23:15	74.9265309	0	0
05/01/2022 23:20	74.03521162	0	0
05/01/2022 23:25	73.50051114	0	0
05/01/2022 23:30	71.5120878	0	0
05/01/2022 23:35	67.80304379	0	0
05/01/2022 23:40	62.79911364	0	0
05/01/2022 23:45	59.08265565	0	0
05/01/2022 23:50	57.07357979	0	0
05/01/2022 23:55	56.55597672	0	0
06/01/2022 00:00	56.00605856	0	0
06/01/2022 00:05	55.19573198	0	0
06/01/2022 00:10	54.16686625	0	0
06/01/2022 00:15	53.22896136	0	0
06/01/2022 00:20	52.40241041	0	0
06/01/2022 00:25	51.78826678	0	0
06/01/2022 00:30	52.20085509	0	0
06/01/2022 00:35	53.74865285	0	0
06/01/2022 00:40	56.15784083	0	0
06/01/2022 00:45	57.80809939	0	0
06/01/2022 00:50	58.43225512	0	0
06/01/2022 00:55	58.18038325	0	0
06/01/2022 01:00	58.06705751	0	0
06/01/2022 01:05	58.25960764	0	0
06/01/2022 01:10	58.76347025	0	0
06/01/2022 01:15	59.54059215	0	0
06/01/2022 01:20	60.59111045	0	0
06/01/2022 01:25	62.02302547	0	0
06/01/2022 01:30	64.47467284	0	0
06/01/2022 01:35	68.08565605	0	0
06/01/2022 01:40	72.68587756	0	0
06/01/2022 01:45	76.79881891	0	0
06/01/2022 01:50	80.0943902	0	0
06/01/2022 01:55	82.6392437	0	0
06/01/2022 02:00	85.9186388	0	0
06/01/2022 02:05	90.0862358	0	0
06/01/2022 02:10	94.65004349	0	0
06/01/2022 02:15	96.73965657	0	0
06/01/2022 02:20	95.93748378	0	0
06/01/2022 02:25	92.83180005	0	0
06/01/2022 02:30	90.89963933	0	0
06/01/2022 02:35	90.72298513	0	0
06/01/2022 02:40	92.07771286	0	0
06/01/2022 02:45	93.36158434	0	0
06/01/2022 02:50	94.33648627	0	0
06/01/2022 02:55	95.14179247	0	0
06/01/2022 03:00	96.58448308	0	0
06/01/2022 03:05	98.79612501	0	0
06/01/2022 03:10	101.5020618	0	0
06/01/2022 03:15	102.9447998	0	0
06/01/2022 03:20	102.8465839	0	0
06/01/2022 03:25	101.4203699	0	0
06/01/2022 03:30	100.0192042	0	0
06/01/2022 03:35	98.85525022	0	0
06/01/2022 03:40	98.00678884	0	0
06/01/2022 03:45	97.97921646	0	0
06/01/2022 03:50	98.85096374	0	0
06/01/2022 03:55	100.399417	0	0
06/01/2022 04:00	101.2227395	0	0
06/01/2022 04:05	101.0986631	0	0
06/01/2022 04:10	100.2491272	0	0
06/01/2022 04:15	100.084031	0	0
06/01/2022 04:20	100.8257726	0	0
06/01/2022 04:25	102.283961	0	0
06/01/2022 04:30	103.2534937	0	0
06/01/2022 04:35	103.5443427	0	0
06/01/2022 04:40	103.401843	0	0
06/01/2022 04:45	104.3776758	0	0
06/01/2022 04:50	106.7174187	0	0
06/01/2022 04:55	110.0262457	0	0
06/01/2022 05:00	111.7996533	0	0
06/01/2022 05:05	111.6429362	0	0
06/01/2022 05:10	109.9834966	0	0
06/01/2022 05:15	109.5233972	0	0
06/01/2022 05:20	110.6900678	0	0
06/01/2022 05:25	113.219249	0	0
06/01/2022 05:30	115.4323206	0	0
06/01/2022 05:35	117.0649895	0	0
06/01/2022 05:40	118.0571623	0	0
06/01/2022 05:45	118.0235749	0	0
06/01/2022 05:50	116.9040664	0	0
06/01/2022 05:55	114.8789058	0	0
06/01/2022 06:00	113.085683	0	0
06/01/2022 06:05	111.7045857	0	0
06/01/2022 06:10	110.7249524	0	0
06/01/2022 06:15	110.0758007	0	0
06/01/2022 06:20	109.7463869	0	0
06/01/2022 06:25	109.8478728	0	0
06/01/2022 06:30	111.0814799	0	0
06/01/2022 06:35	113.5582942	0	0
06/01/2022 06:40	116.9461941	0	0
06/01/2022 06:45	119.1395378	0	0
06/01/2022 06:50	119.8061376	0	0
06/01/2022 06:55	119.2541536	0	0
06/01/2022 07:00	119.4335832	55	3.491952902
06/01/2022 07:05	121.1245704	0	0
06/01/2022 07:10	125.5686012	0	0
06/01/2022 07:15	132.5902243	0	0
06/01/2022 07:20	141.2125544	0	0
06/01/2022 07:25	150.043495	0	0
06/01/2022 07:30	157.2880294	0	0
06/01/2022 07:35	162.3093573	0	0
06/01/2022 07:40	165.1172089	0	0
06/01/2022 07:45	167.1365227	0	0
06/01/2022 07:50	168.645944	0	0
06/01/2022 07:55	169.6995981	0	0
06/01/2022 08:00	170.1063188	0	0
06/01/2022 08:05	169.9944143	0	0
06/01/2022 08:10	169.4845909	0	0
06/01/2022 08:15	168.2156201	0	0
06/01/2022 08:20	166.3474253	0	0
06/01/2022 08:25	163.9783862	0	0
06/01/2022 08:30	161.2441781	0	0
06/01/2022 08:35	158.0314678	0	0
06/01/2022 08:40	154.4157215	0	0
06/01/2022 08:45	151.4108722	0	0
06/01/2022 08:50	149.217865	0	0
06/01/2022 08:55	147.8161282	0	0
06/01/2022 09:00	146.7292535	0	0
06/01/2022 09:05	145.9460476	0	0
06/01/2022 09:10	145.1995477	0	0
06/01/2022 09:15	142.4202797	0	0
06/01/2022 09:20	137.3206382	0	0
06/01/2022 09:25	130.346424	0	0
06/01/2022 09:30	124.1073442	0	0
06/01/2022 09:35	119.0251786	0	0
06/01/2022 09:40	115.1256832	0	0
06/01/2022 09:45	112.5375399	0	0
06/01/2022 09:50	111.2796849	0	0
06/01/2022 09:55	111.3470476	0	0
06/01/2022 10:00	112.7187486	0	0
06/01/2022 10:05	115.3892741	0	0
06/01/2022 10:10	118.8741271	0	0
06/01/2022 10:15	120.1190594	0	0
06/01/2022 10:20	118.6391544	0	0
06/01/2022 10:25	114.8376957	0	0
06/01/2022 10:30	111.2869396	0	0
06/01/2022 10:35	108.3892043	0	0
06/01/2022 10:40	106.040862	0	0
06/01/2022 10:45	103.6116864	0	0
06/01/2022 10:50	100.996977	0	0
06/01/2022 10:55	98.39041167	0	0
06/01/2022 11:00	97.05312432	0	0
06/01/2022 11:05	97.1780766	0	0
06/01/2022 11:10	98.54780948	0	0
06/01/2022 11:15	99.82487433	0	0
06/01/2022 11:20	100.7915318	0	0
06/01/2022 11:25	101.4653677	0	0
06/01/2022 11:30	101.999423	0	0
06/01/2022 11:35	102.4114663	0	0
06/01/2022 11:40	102.6137215	0	0
06/01/2022 11:45	102.090107	0	0
06/01/2022 11:50	100.7534087	0	0
06/01/2022 11:55	98.93290905	0	0
06/01/2022 12:00	98.74919289	0	0
06/01/2022 12:05	100.5322932	0	0
06/01/2022 12:10	103.8897428	0	0
06/01/2022 12:15	106.3649806	0	0
06/01/2022 12:20	107.5663161	0	0
06/01/2022 12:25	107.5767499	0	0
06/01/2022 12:30	106.9448428	0	0
06/01/2022 12:35	105.7542976	0	0
06/01/2022 12:40	104.1066223	0	0
06/01/2022 12:45	102.6620666	0	0
06/01/2022 12:50	101.5227223	0	0
06/01/2022 12:55	100.6827071	0	0
06/01/2022 13:00	100.1175708	48	2.273613808
06/01/2022 13:05	100.2534704	0	0
06/01/2022 13:10	102.4379842	0	0
06/01/2022 13:15	108.0111106	0	0
06/01/2022 13:20	116.4410744	0	0
06/01/2022 13:25	126.2304448	0	0
06/01/2022 13:30	133.537267	0	0
06/01/2022 13:35	137.4229391	0	0
06/01/2022 13:40	138.3275236	0	0
06/01/2022 13:45	140.4119875	0	0
06/01/2022 13:50	144.345547	0	0
06/01/2022 13:55	149.8389561	0	0
06/01/2022 14:00	154.8131801	0	0
06/01/2022 14:05	159.0409389	0	0
06/01/2022 14:10	162.610943	0	0
06/01/2022 14:15	165.362882	0	0
06/01/2022 14:20	167.4800728	0	0
06/01/2022 14:25	169.092472	0	0
06/01/2022 14:30	170.2078513	0	0
06/01/2022 14:35	170.6978864	0	0
06/01/2022 14:40	170.603424	0	0
06/01/2022 14:45	170.7859906	0	0
06/01/2022 14:50	171.3863263	0	0
06/01/2022 14:55	172.1916649	0	0
06/01/2022 15:00	171.741534	0	0
06/01/2022 15:05	169.8409999	0	0
06/01/2022 15:10	166.8421819	0	0
06/01/2022 15:15	164.7522951	0	0
06/01/2022 15:20	163.9166184	0	0
06/01/2022 15:25	164.1993767	0	0
06/01/2022 15:30	164.5762025	0	0
06/01/2022 15:35	164.9029868	0	0
06/01/2022 15:40	165.0926939	0	0
06/01/2022 15:45	164.4944945	0	0
06/01/2022 15:50	163.0154025	0	0
06/01/2022 15:55	160.9102398	0	0
06/01/2022 16:00	159.7388484	0	0
06/01/2022 16:05	159.7523022	0	0
06/01/2022 16:10	160.7147962	0	0
06/01/2022 16:15	161.1074005	0	0
06/01/2022 16:20	160.6920832	0	0
06/01/2022 16:25	159.4730958	0	0
06/01/2022 16:30	157.4687436	0	0
06/01/2022 16:35	154.6820198	0	0
06/01/2022 16:40	151.2391954	0	0
06/01/2022 16:45	147.940853	0	0
06/01/2022 16:50	144.9125992	0	0
06/01/2022 16:55	142.4246445	0	0
06/01/2022 17:00	142.1941555	0	0
06/01/2022 17:05	144.4910327	0	0
06/01/2022 17:10	148.8533397	0	0
06/01/2022 17:15	152.3635895	0	0
06/01/2022 17:20	154.5597412	0	0
06/01/2022 17:25	155.815012	0	0
06/01/2022 17:30	158.5019404	0	0
06/01/2022 17:35	162.9937538	0	0
06/01/2022 17:40	168.4066928	0	0
06/01/2022 17:45	169.1523015	0	0
06/01/2022 17:50	164.3468912	0	0
06/01/2022 17:55	154.9415052	0	0
06/01/2022 18:00	146.9675114	0	0
06/01/2022 18:05	141.3760521	0	0
06/01/2022 18:10	137.9985741	0	0
06/01/2022 18:15	135.7748632	0	0
06/01/2022 18:20	134.536475	0	0
06/01/2022 18:25	134.1715341	0	0
06/01/2022 18:30	133.9779117	0	0
06/01/2022 18:35	133.8438412	0	0
06/01/2022 18:40	133.6926152	0	0
06/01/2022 18:45	133.0439724	0	0
06/01/2022 18:50	131.8213087	0	0
06/01/2022 18:55	130.1550425	0	0
06/01/2022 19:00	128.8758887	0	0
06/01/2022 19:05	128.1143606	0	0
06/01/2022 19:10	127.929916	0	0
06/01/2022 19:15	128.7031017	0	0
06/01/2022 19:20	130.4934613	0	0
06/01/2022 19:25	133.0052204	0	0
06/01/2022 19:30	134.3684454	0	0
06/01/2022 19:35	134.2874383	0	0
06/01/2022 19:40	133.0558073	0	0
06/01/2022 19:45	132.535772	0	0
06/01/2022 19:50	133.0210079	0	0
06/01/2022 19:55	134.207729	0	0
06/01/2022 20:00	134.1741253	0	0
06/01/2022 20:05	132.5501372	0	0
06/01/2022 20:10	129.5968857	0	0
06/01/2022 20:15	127.0110754	0	0
06/01/2022 20:20	125.0708026	0	0
06/01/2022 20:25	123.7650531	0	0
06/01/2022 20:30	122.9869108	0	0
06/01/2022 20:35	122.7190277	0	0
06/01/2022 20:40	122.8674624	0	0
06/01/2022 20:45	122.841907	0	0
06/01/2022 20:50	122.5496683	0	0
06/01/2022 20:55	122.0536617	0	0
06/01/2022 21:00	121.7456379	45	1.309309448
06/01/2022 21:05	122.5377632	0	0
06/01/2022 21:10	125.4362432	0	0
06/01/2022 21:15	130.848021	0	0
06/01/2022 21:20	138.6168118	0	0
06/01/2022 21:25	148.2237766	0	0
06/01/2022 21:30	159.1197181	0	0
06/01/2022 21:35	170.7209952	0	0
06/01/2022 21:40	182.2507142	0	0
06/01/2022 21:45	191.5434838	0	0
06/01/2022 21:50	198.0434459	0	0
06/01/2022 21:55	202.0212916	0	0
06/01/2022 22:00	206.2228059	0	0
06/01/2022 22:05	211.0645889	0	0
06/01/2022 22:10	216.234739	0	0
06/01/2022 22:15	219.6865799	0	0
06/01/2022 22:20	221.2947984	0	0
06/01/2022 22:25	221.7229717	0	0
06/01/2022 22:30	222.3159436	0	0
06/01/2022 22:35	222.8638455	0	0
06/01/2022 22:40	222.780036	0	0
06/01/2022 22:45	221.9411461	0	0
06/01/2022 22:50	220.3655578	0	0
06/01/2022 22:55	218.214576	0	0
06/01/2022 23:00	215.8442273	0	0
06/01/2022 23:05	213.4688251	0	0
06/01/2022 23:10	211.0422433	0	0
06/01/2022 23:15	207.3381694	0	0
06/01/2022 23:20	202.2636393	0	0
06/01/2022 23:25	196.1398551	0	0
06/01/2022 23:30	190.4538764	0	0
06/01/2022 23:35	185.493962	0	0
06/01/2022 23:40	181.2464602	0	0
06/01/2022 23:45	177.3319486	0	0
06/01/2022 23:50	173.715041	0	0
06/01/2022 23:55	170.3054923	0	0
07/01/2022 00:00	166.4040989	0	0
07/01/2022 00:05	161.9079789	0	0
07/01/2022 00:10	156.930884	0	0
07/01/2022 00:15	152.1609705	0	0
07/01/2022 00:20	147.7052403	0	0
07/01/2022 00:25	143.5909401	0	0
07/01/2022 00:30	140.008862	0	0
07/01/2022 00:35	136.983056	0	0
07/01/2022 00:40	134.3440473	0	0
07/01/2022 00:45	131.0602572	0	0
07/01/2022 00:50	126.9611572	0	0
07/01/2022 00:55	122.2884825	0	0
07/01/2022 01:00	118.6190143	0	0
07/01/2022 01:05	116.1945005	0	0
07/01/2022 01:10	114.8182643	0	0
07/01/2022 01:15	113.2905403	0	0
07/01/2022 01:20	111.4150998	0	0
07/01/2022 01:25	109.2723511	0	0
07/01/2022 01:30	107.4133724	0	0
07/01/2022 01:35	105.9192836	0	0
07/01/2022 01:40	104.9346378	0	0
07/01/2022 01:45	105.4111453	0	0
07/01/2022 01:50	107.493956	0	0
07/01/2022 01:55	110.7129928	0	0
07/01/2022 02:00	112.1226424	0	0
07/01/2022 02:05	111.2533123	0	0
07/01/2022 02:10	108.4123368	0	0
07/01/2022 02:15	105.5738974	0	0
07/01/2022 02:20	103.0457449	0	0
07/01/2022 02:25	100.8264775	0	0
07/01/2022 02:30	98.93165669	0	0
07/01/2022 02:35	97.36026413	0	0
07/01/2022 02:40	96.2013268	0	0
07/01/2022 02:45	96.04002055	0	0
07/01/2022 02:50	96.96571924	0	0
07/01/2022 02:55	98.81437398	0	0
07/01/2022 03:00	100.5656351	0	0
07/01/2022 03:05	102.0557556	0	0
07/01/2022 03:10	103.303045	0	0
07/01/2022 03:15	104.439682	0	0
07/01/2022 03:20	105.4842755	0	0
07/01/2022 03:25	106.3667149	0	0
07/01/2022 03:30	106.656792	0	0
07/01/2022 03:35	106.2846935	0	0
07/01/2022 03:40	105.4220183	0	0
07/01/2022 03:45	105.1670082	0	0
07/01/2022 03:50	105.691554	0	0
07/01/2022 03:55	106.9079386	0	0
07/01/2022 04:00	108.2697435	0	0
07/01/2022 04:05	109.6894183	0	0
07/01/2022 04:10	111.1949298	0	0
07/01/2022 04:15	112.9703073	0	0
07/01/2022 04:20	115.043797	0	0
07/01/2022 04:25	117.5306005	0	0
07/01/2022 04:30	121.1651065	0	0
07/01/2022 04:35	126.0627345	0	0
07/01/2022 04:40	131.5627038	0	0
07/01/2022 04:45	133.4831171	0	0
07/01/2022 04:50	131.1633857	0	0
07/01/2022 04:55	125.3567066	0	0
07/01/2022 05:00	120.8348685	0	0
07/01/2022 05:05	118.3512187	0	0
07/01/2022 05:10	117.6058413	0	0
07/01/2022 05:15	116.6996452	0	0
07/01/2022 05:20	115.3328222	0	0
07/01/2022 05:25	113.7368459	0	0
07/01/2022 05:30	113.377267	0	0
07/01/2022 05:35	114.4856276	0	0
07/01/2022 05:40	116.7343412	0	0
07/01/2022 05:45	118.0477239	0	0
07/01/2022 05:50	118.0982255	0	0
07/01/2022 05:55	117.0091322	0	0
07/01/2022 06:00	115.5600193	0	0
07/01/2022 06:05	113.874185	0	0
07/01/2022 06:10	112.0232371	0	0
07/01/2022 06:15	110.4593748	0	0
07/01/2022 06:20	109.254201	0	0
07/01/2022 06:25	108.4720824	0	0
07/01/2022 06:30	108.5194116	0	0
07/01/2022 06:35	109.4605396	0	0
07/01/2022 06:40	111.0806284	0	0
07/01/2022 06:45	112.0179043	0	0
07/01/2022 06:50	112.0575079	0	0
07/01/2022 06:55	111.4120101	0	0
07/01/2022 07:00	111.4267352	44	2.056113324
07/01/2022 07:05	112.5362005	0	0
07/01/2022 07:10	115.3131095	0	0
07/01/2022 07:15	119.2643312	0	0
07/01/2022 07:20	123.8905267	0	0
07/01/2022 07:25	128.7404673	0	0
07/01/2022 07:30	133.6761724	0	0
07/01/2022 07:35	138.5250325	0	0
07/01/2022 07:40	143.2316593	0	0
07/01/2022 07:45	148.2134203	0	0
07/01/2022 07:50	153.4852211	0	0
07/01/2022 07:55	158.6851585	0	0
07/01/2022 08:00	161.7592372	0	0
07/01/2022 08:05	162.3970117	0	0
07/01/2022 08:10	161.1770922	0	0
07/01/2022 08:15	161.5655119	0	0
07/01/2022 08:20	164.1856976	0	0
07/01/2022 08:25	168.5216007	0	0
07/01/2022 08:30	171.082151	0	0
07/01/2022 08:35	171.2712516	0	0
07/01/2022 08:40	169.4346889	0	0
07/01/2022 08:45	167.9487668	0	0
07/01/2022 08:50	167.2096571	0	0
07/01/2022 08:55	166.9902416	0	0
07/01/2022 09:00	165.6726015	0	0
07/01/2022 09:05	163.0389505	0	0
07/01/2022 09:10	159.3755756	0	0
07/01/2022 09:15	156.2627319	0	0
07/01/2022 09:20	153.9790665	0	0
07/01/2022 09:25	152.3834084	0	0
07/01/2022 09:30	150.4133061	0	0
07/01/2022 09:35	147.9184537	0	0
07/01/2022 09:40	145.0686253	0	0
07/01/2022 09:45	142.8420873	0	0
07/01/2022 09:50	141.4018593	0	0
07/01/2022 09:55	140.6750965	0	0
07/01/2022 10:00	140.1552758	0	0
07/01/2022 10:05	139.765291	0	0
07/01/2022 10:10	139.4679372	0	0
07/01/2022 10:15	139.0147797	0	0
07/01/2022 10:20	138.3661693	0	0
07/01/2022 10:25	137.4489675	0	0
07/01/2022 10:30	135.805579	0	0
07/01/2022 10:35	133.361594	0	0
07/01/2022 10:40	130.3107563	0	0
07/01/2022 10:45	127.895195	0	0
07/01/2022 10:50	126.3080948	0	0
07/01/2022 10:55	125.4840667	0	0
07/01/2022 11:00	125.0281262	0	0
07/01/2022 11:05	124.8747393	0	0
07/01/2022 11:10	124.8103477	0	0
07/01/2022 11:15	123.5024885	0	0
07/01/2022 11:20	120.7376883	0	0
07/01/2022 11:25	116.8027487	0	0
07/01/2022 11:30	113.5333502	0	0
07/01/2022 11:35	111.2164978	0	0
07/01/2022 11:40	109.839306	0	0
07/01/2022 11:45	109.3377508	0	0
07/01/2022 11:50	109.6992025	0	0
07/01/2022 11:55	110.912453	0	0
07/01/2022 12:00	112.9220366	0	0
07/01/2022 12:05	115.7170152	0	0
07/01/2022 12:10	119.2350576	0	0
07/01/2022 12:15	123.0947637	0	0
07/01/2022 12:20	127.2340643	0	0
07/01/2022 12:25	131.3460707	0	0
07/01/2022 12:30	133.498436	0	0
07/01/2022 12:35	133.3845136	0	0
07/01/2022 12:40	131.4385928	0	0
07/01/2022 12:45	130.4205352	0	0
07/01/2022 12:50	130.7648472	0	0
07/01/2022 12:55	132.4181508	0	0
07/01/2022 13:00	135.0500362	76	3.599888529
07/01/2022 13:05	139.6694417	0	0
07/01/2022 13:10	146.7968233	0	0
07/01/2022 13:15	154.3527668	0	0
07/01/2022 13:20	161.9184043	0	0
07/01/2022 13:25	169.2091777	0	0
07/01/2022 13:30	176.5236519	0	0
07/01/2022 13:35	183.3475478	0	0
07/01/2022 13:40	189.450782	0	0
07/01/2022 13:45	196.6521103	0	0
07/01/2022 13:50	204.9717329	0	0
07/01/2022 13:55	213.758797	0	0
07/01/2022 14:00	220.1516911	0	0
07/01/2022 14:05	223.6841399	0	0
07/01/2022 14:10	224.7301701	0	0
07/01/2022 14:15	225.4649453	0	0
07/01/2022 14:20	226.3783366	0	0
07/01/2022 14:25	227.4893826	0	0
07/01/2022 14:30	227.794903	0	0
07/01/2022 14:35	227.6633465	0	0
07/01/2022 14:40	227.7894311	0	0
07/01/2022 14:45	228.7269979	0	0
07/01/2022 14:50	229.8578749	0	0
07/01/2022 14:55	230.446606	0	0
07/01/2022 15:00	229.8526898	0	0
07/01/2022 15:05	227.9550109	0	0
07/01/2022 15:10	224.7465154	0	0
07/01/2022 15:15	219.7056895	0	0
07/01/2022 15:20	212.9460758	0	0
07/01/2022 15:25	204.7536112	0	0
07/01/2022 15:30	195.7380927	0	0
07/01/2022 15:35	186.1303661	0	0
07/01/2022 15:40	176.4153753	0	0
07/01/2022 15:45	168.937694	0	0
07/01/2022 15:50	164.1305846	0	0
07/01/2022 15:55	161.6173752	0	0
07/01/2022 16:00	158.68216	0	0
07/01/2022 16:05	154.9167419	0	0
07/01/2022 16:10	150.5175646	0	0
07/01/2022 16:15	146.6355227	0	0
07/01/2022 16:20	143.451279	0	0
07/01/2022 16:25	140.7894026	0	0
07/01/2022 16:30	137.5625388	0	0
07/01/2022 16:35	133.5886656	0	0
07/01/2022 16:40	129.0306586	0	0
07/01/2022 16:45	124.9916098	0	0
07/01/2022 16:50	121.6325247	0	0
07/01/2022 16:55	119.0063628	0	0
07/01/2022 17:00	117.5326965	0	0
07/01/2022 17:05	117.2648183	0	0
07/01/2022 17:10	117.9809962	0	0
07/01/2022 17:15	118.3572813	0	0
07/01/2022 17:20	118.1738579	0	0
07/01/2022 17:25	117.550813	0	0
07/01/2022 17:30	117.3150773	0	0
07/01/2022 17:35	117.5880567	0	0
07/01/2022 17:40	118.3113718	0	0
07/01/2022 17:45	119.1710162	0	0
07/01/2022 17:50	120.1098983	0	0
07/01/2022 17:55	121.0600069	0	0
07/01/2022 18:00	121.636216	0	0
07/01/2022 18:05	121.7715731	0	0
07/01/2022 18:10	121.5906267	0	0
07/01/2022 18:15	121.9195082	0	0
07/01/2022 18:20	122.8836227	0	0
07/01/2022 18:25	124.2155143	0	0
07/01/2022 18:30	124.2519073	0	0
07/01/2022 18:35	122.7260689	0	0
07/01/2022 18:40	119.7747075	0	0
07/01/2022 18:45	116.2886249	0	0
07/01/2022 18:50	112.4050948	0	0
07/01/2022 18:55	108.4473573	0	0
07/01/2022 19:00	106.4831348	0	0
07/01/2022 19:05	106.8361613	0	0
07/01/2022 19:10	109.0487776	0	0
07/01/2022 19:15	110.239093	0	0
07/01/2022 19:20	109.9499088	0	0
07/01/2022 19:25	108.4734702	0	0
07/01/2022 19:30	107.673615	0	0
07/01/2022 19:35	107.843026	0	0
07/01/2022 19:40	108.8661501	0	0
07/01/2022 19:45	110.0206249	0	0
07/01/2022 19:50	111.1913057	0	0
07/01/2022 19:55	112.3245988	0	0
07/01/2022 20:00	113.0873154	0	0
07/01/2022 20:05	113.4261345	0	0
07/01/2022 20:10	113.3884733	0	0
07/01/2022 20:15	113.2780436	0	0
07/01/2022 20:20	113.1425717	0	0
07/01/2022 20:25	112.9623706	0	0
07/01/2022 20:30	112.6138123	0	0
07/01/2022 20:35	112.0774201	0	0
07/01/2022 20:40	111.527607	0	0
07/01/2022 20:45	112.0684128	0	0
07/01/2022 20:50	113.8743962	0	0
07/01/2022 20:55	116.7104244	0	0
07/01/2022 21:00	119.0856407	49	2.320980762
07/01/2022 21:05	120.9723594	0	0
07/01/2022 21:10	123.1486874	0	0
07/01/2022 21:15	126.7900672	0	0
07/01/2022 21:20	131.6728654	0	0
07/01/2022 21:25	136.9113544	0	0
07/01/2022 21:30	140.4586049	0	0
07/01/2022 21:35	141.7847242	0	0
07/01/2022 21:40	141.0959883	0	0
07/01/2022 21:45	140.4921326	0	0
07/01/2022 21:50	140.3365604	0	0
07/01/2022 21:55	140.5741223	0	0
07/01/2022 22:00	140.5440016	0	0
07/01/2022 22:05	140.237331	0	0
07/01/2022 22:10	139.6838709	0	0
07/01/2022 22:15	138.3635332	0	0
07/01/2022 22:20	136.2660736	0	0
07/01/2022 22:25	133.5078435	0	0
07/01/2022 22:30	130.7677875	0	0
[truncated: 32,561 more rows]
