# Supplementary material for: Explainable cluster-based learning for prediction of postprandial glycemic events and insulin dose optimization in type 1 diabetes
Source: PLOS Digit Health. 2025 Sep 16;4(9):e0000996. doi: 10.1371/journal.pdig.0000996 (PMC12440209; doi:10.1371/journal.pdig.0000996)
Supplement: S1 Dataset — These datasets were used to train, validate, and evaluate the proposed ML framework for the prediction of postprandial glycemic events and insulin dose optimization. (ZIP) [file pdig.0000996.s001.zip › S1_Datasets/Simulated patient dataset/adult#003.csv]

time	CGM	meal_inGrams	u6_Umin
01/01/2022 00:00	119.4082562	0	0
01/01/2022 00:05	114.6973039	0	0
01/01/2022 00:10	113.416767	0	0
01/01/2022 00:15	112.40998	0	0
01/01/2022 00:20	111.8250039	0	0
01/01/2022 00:25	111.6425844	0	0
01/01/2022 00:30	111.6905583	0	0
01/01/2022 00:35	111.9454261	0	0
01/01/2022 00:40	112.3416684	0	0
01/01/2022 00:45	112.4292062	0	0
01/01/2022 00:50	112.1452088	0	0
01/01/2022 00:55	111.7192973	0	0
01/01/2022 01:00	112.5543292	0	0
01/01/2022 01:05	114.8783996	0	0
01/01/2022 01:10	118.440327	0	0
01/01/2022 01:15	121.6109035	0	0
01/01/2022 01:20	124.1370761	0	0
01/01/2022 01:25	125.9531016	0	0
01/01/2022 01:30	126.6188194	0	0
01/01/2022 01:35	126.0670987	0	0
01/01/2022 01:40	124.3973991	0	0
01/01/2022 01:45	122.2265363	0	0
01/01/2022 01:50	119.6530248	0	0
01/01/2022 01:55	116.6590103	0	0
01/01/2022 02:00	113.1255912	0	0
01/01/2022 02:05	109.034275	0	0
01/01/2022 02:10	104.5119276	0	0
01/01/2022 02:15	100.3611217	0	0
01/01/2022 02:20	96.7082928	0	0
01/01/2022 02:25	93.60194932	0	0
01/01/2022 02:30	91.35171018	0	0
01/01/2022 02:35	90.00579792	0	0
01/01/2022 02:40	89.36206544	0	0
01/01/2022 02:45	88.14483823	0	0
01/01/2022 02:50	86.15178638	0	0
01/01/2022 02:55	83.64617754	0	0
01/01/2022 03:00	82.30135793	0	0
01/01/2022 03:05	82.38048577	0	0
01/01/2022 03:10	83.69165361	0	0
01/01/2022 03:15	85.0262494	0	0
01/01/2022 03:20	86.19231497	0	0
01/01/2022 03:25	87.23790241	0	0
01/01/2022 03:30	88.47453495	0	0
01/01/2022 03:35	89.95023431	0	0
01/01/2022 03:40	91.58338399	0	0
01/01/2022 03:45	92.8644929	0	0
01/01/2022 03:50	93.71194158	0	0
01/01/2022 03:55	94.29245169	0	0
01/01/2022 04:00	95.66934248	0	0
01/01/2022 04:05	98.00935784	0	0
01/01/2022 04:10	101.0719456	0	0
01/01/2022 04:15	103.3408265	0	0
01/01/2022 04:20	104.5754944	0	0
01/01/2022 04:25	104.9079825	0	0
01/01/2022 04:30	105.1813333	0	0
01/01/2022 04:35	105.5276494	0	0
01/01/2022 04:40	106.1612739	0	0
01/01/2022 04:45	108.4459705	0	0
01/01/2022 04:50	112.5961731	0	0
01/01/2022 04:55	118.0938275	0	0
01/01/2022 05:00	121.6634389	0	0
01/01/2022 05:05	122.7870601	0	0
01/01/2022 05:10	121.8597742	0	0
01/01/2022 05:15	121.3884237	0	0
01/01/2022 05:20	121.7682071	0	0
01/01/2022 05:25	122.574181	0	0
01/01/2022 05:30	121.1187631	0	0
01/01/2022 05:35	116.9771248	0	0
01/01/2022 05:40	110.7655274	0	0
01/01/2022 05:45	106.3897753	0	0
01/01/2022 05:50	104.4662357	0	0
01/01/2022 05:55	104.6441613	0	0
01/01/2022 06:00	104.7041335	0	0
01/01/2022 06:05	104.2954961	0	0
01/01/2022 06:10	103.4036036	0	0
01/01/2022 06:15	101.9369693	0	0
01/01/2022 06:20	99.88102104	0	0
01/01/2022 06:25	97.50054903	0	0
01/01/2022 06:30	96.47325388	0	0
01/01/2022 06:35	97.06398094	0	0
01/01/2022 06:40	99.06601137	0	0
01/01/2022 06:45	101.170395	0	0
01/01/2022 06:50	103.1704514	0	0
01/01/2022 06:55	104.900052	0	0
01/01/2022 07:00	105.3070231	66	4.285253709
01/01/2022 07:05	105.4823586	0	0
01/01/2022 07:10	106.2324045	0	0
01/01/2022 07:15	109.1141897	0	0
01/01/2022 07:20	114.0209309	0	0
01/01/2022 07:25	120.4888713	0	0
01/01/2022 07:30	127.292346	0	0
01/01/2022 07:35	134.0849914	0	0
01/01/2022 07:40	140.6546213	0	0
01/01/2022 07:45	146.476095	0	0
01/01/2022 07:50	151.4140758	0	0
01/01/2022 07:55	155.458558	0	0
01/01/2022 08:00	158.7802402	0	0
01/01/2022 08:05	161.4115499	0	0
01/01/2022 08:10	163.3685873	0	0
01/01/2022 08:15	164.6720716	0	0
01/01/2022 08:20	165.3556353	0	0
01/01/2022 08:25	165.4753298	0	0
01/01/2022 08:30	165.1791313	0	0
01/01/2022 08:35	164.5265679	0	0
01/01/2022 08:40	163.5678361	0	0
01/01/2022 08:45	162.39274	0	0
01/01/2022 08:50	161.049992	0	0
01/01/2022 08:55	159.4986742	0	0
01/01/2022 09:00	157.2622423	0	0
01/01/2022 09:05	154.3073121	0	0
01/01/2022 09:10	150.8882854	0	0
01/01/2022 09:15	148.3185773	0	0
01/01/2022 09:20	147.0237169	0	0
01/01/2022 09:25	147.1289327	0	0
01/01/2022 09:30	147.620845	0	0
01/01/2022 09:35	147.9712727	0	0
01/01/2022 09:40	147.8948473	0	0
01/01/2022 09:45	147.2366564	0	0
01/01/2022 09:50	145.978939	0	0
01/01/2022 09:55	144.3494606	0	0
01/01/2022 10:00	143.6093704	0	0
01/01/2022 10:05	144.0038358	0	0
01/01/2022 10:10	145.3932283	0	0
01/01/2022 10:15	146.6232984	0	0
01/01/2022 10:20	147.54053	0	0
01/01/2022 10:25	147.932234	0	0
01/01/2022 10:30	146.2902642	0	0
01/01/2022 10:35	142.392004	0	0
01/01/2022 10:40	136.829381	0	0
01/01/2022 10:45	133.2657662	0	0
01/01/2022 10:50	132.2871017	0	0
01/01/2022 10:55	133.6044709	0	0
01/01/2022 11:00	135.3480865	0	0
01/01/2022 11:05	137.2254706	0	0
01/01/2022 11:10	138.9547596	0	0
01/01/2022 11:15	138.7378732	0	0
01/01/2022 11:20	136.2908844	0	0
01/01/2022 11:25	132.0527671	0	0
01/01/2022 11:30	128.8063466	0	0
01/01/2022 11:35	126.9894686	0	0
01/01/2022 11:40	126.3931651	0	0
01/01/2022 11:45	125.7050935	0	0
01/01/2022 11:50	124.7157368	0	0
01/01/2022 11:55	123.6098575	0	0
01/01/2022 12:00	123.572784	0	0
01/01/2022 12:05	124.7890821	0	0
01/01/2022 12:10	126.9731665	0	0
01/01/2022 12:15	128.3328667	0	0
01/01/2022 12:20	128.5826081	0	0
01/01/2022 12:25	127.8384652	0	0
01/01/2022 12:30	126.8519111	0	0
01/01/2022 12:35	125.7391464	0	0
01/01/2022 12:40	124.5861286	0	0
01/01/2022 12:45	123.9525198	0	0
01/01/2022 12:50	123.9244615	0	0
01/01/2022 12:55	124.3346924	0	0
01/01/2022 13:00	124.1376548	69	3.9864403
01/01/2022 13:05	124.5619019	0	0
01/01/2022 13:10	126.9214956	0	0
01/01/2022 13:15	132.1724028	0	0
01/01/2022 13:20	140.541574	0	0
01/01/2022 13:25	151.8498342	0	0
01/01/2022 13:30	166.6377097	0	0
01/01/2022 13:35	184.294043	0	0
01/01/2022 13:40	203.8666454	0	0
01/01/2022 13:45	223.5875929	0	0
01/01/2022 13:50	242.7612896	0	0
01/01/2022 13:55	260.8221908	0	0
01/01/2022 14:00	276.3729781	0	0
01/01/2022 14:05	289.061395	0	0
01/01/2022 14:10	299.0786865	0	0
01/01/2022 14:15	308.1626109	0	0
01/01/2022 14:20	316.6652285	0	0
01/01/2022 14:25	324.6567001	0	0
01/01/2022 14:30	331.7818035	0	0
01/01/2022 14:35	338.6087251	0	0
01/01/2022 14:40	345.7931494	0	0
01/01/2022 14:45	352.7735273	0	0
01/01/2022 14:50	358.5182464	0	0
01/01/2022 14:55	362.2227222	0	0
01/01/2022 15:00	364.1125462	0	0
01/01/2022 15:05	364.2082135	0	0
01/01/2022 15:10	362.6167353	0	0
01/01/2022 15:15	359.3468586	0	0
01/01/2022 15:20	354.647872	0	0
01/01/2022 15:25	348.8291232	0	0
01/01/2022 15:30	342.3384259	0	0
01/01/2022 15:35	335.4210719	0	0
01/01/2022 15:40	328.2914889	0	0
01/01/2022 15:45	321.3186557	0	0
01/01/2022 15:50	314.6595049	0	0
01/01/2022 15:55	308.3242992	0	0
01/01/2022 16:00	301.8279704	0	0
01/01/2022 16:05	295.1460932	0	0
01/01/2022 16:10	288.2922147	0	0
01/01/2022 16:15	281.0650256	0	0
01/01/2022 16:20	273.4581383	0	0
01/01/2022 16:25	265.5902337	0	0
01/01/2022 16:30	258.0768583	0	0
01/01/2022 16:35	251.0253335	0	0
01/01/2022 16:40	244.5383976	0	0
01/01/2022 16:45	239.2165673	0	0
01/01/2022 16:50	235.1562352	0	0
01/01/2022 16:55	232.2492507	0	0
01/01/2022 17:00	229.8083558	0	0
01/01/2022 17:05	227.7220143	0	0
01/01/2022 17:10	225.7670606	0	0
01/01/2022 17:15	222.5531776	0	0
01/01/2022 17:20	217.855558	0	0
01/01/2022 17:25	211.9845148	0	0
01/01/2022 17:30	206.940265	0	0
01/01/2022 17:35	203.0298043	0	0
01/01/2022 17:40	200.0270163	0	0
01/01/2022 17:45	196.5517088	0	0
01/01/2022 17:50	192.3799204	0	0
01/01/2022 17:55	187.6615232	0	0
01/01/2022 18:00	183.3833928	0	0
01/01/2022 18:05	179.6956606	0	0
01/01/2022 18:10	176.4723484	0	0
01/01/2022 18:15	172.9511739	0	0
01/01/2022 18:20	169.0065034	0	0
01/01/2022 18:25	164.7944102	0	0
01/01/2022 18:30	161.3360928	0	0
01/01/2022 18:35	158.7880452	0	0
01/01/2022 18:40	157.0551441	0	0
01/01/2022 18:45	155.5642902	0	0
01/01/2022 18:50	154.2207962	0	0
01/01/2022 18:55	153.1007778	0	0
01/01/2022 19:00	152.7121689	0	0
01/01/2022 19:05	153.1315046	0	0
01/01/2022 19:10	154.0861314	0	0
01/01/2022 19:15	153.8717801	0	0
01/01/2022 19:20	152.2161854	0	0
01/01/2022 19:25	149.5059881	0	0
01/01/2022 19:30	148.2093707	0	0
01/01/2022 19:35	148.7133251	0	0
01/01/2022 19:40	150.5171685	0	0
01/01/2022 19:45	150.4665933	0	0
01/01/2022 19:50	148.0612294	0	0
01/01/2022 19:55	143.6516526	0	0
01/01/2022 20:00	139.4723884	0	0
01/01/2022 20:05	135.8741715	0	0
01/01/2022 20:10	132.8923299	0	0
01/01/2022 20:15	130.7626612	0	0
01/01/2022 20:20	129.520752	0	0
01/01/2022 20:25	129.138503	0	0
01/01/2022 20:30	129.4480547	0	0
01/01/2022 20:35	130.4215059	0	0
01/01/2022 20:40	131.8316914	0	0
01/01/2022 20:45	132.248422	0	0
01/01/2022 20:50	131.4447145	0	0
01/01/2022 20:55	129.6017493	0	0
01/01/2022 21:00	127.8740902	60	3.493583621
01/01/2022 21:05	128.7953869	0	0
01/01/2022 21:10	133.138842	0	0
01/01/2022 21:15	139.6699599	0	0
01/01/2022 21:20	147.6455396	0	0
01/01/2022 21:25	156.4235265	0	0
01/01/2022 21:30	165.3472196	0	0
01/01/2022 21:35	173.9517304	0	0
01/01/2022 21:40	181.7708728	0	0
01/01/2022 21:45	187.7621395	0	0
01/01/2022 21:50	191.6434833	0	0
01/01/2022 21:55	193.6388411	0	0
01/01/2022 22:00	195.680167	0	0
01/01/2022 22:05	198.1044767	0	0
01/01/2022 22:10	200.865765	0	0
01/01/2022 22:15	203.3213647	0	0
01/01/2022 22:20	205.5842886	0	0
01/01/2022 22:25	208.1217767	0	0
01/01/2022 22:30	211.8182369	0	0
01/01/2022 22:35	216.843136	0	0
01/01/2022 22:40	221.6526781	0	0
01/01/2022 22:45	223.2297414	0	0
01/01/2022 22:50	220.8563947	0	0
01/01/2022 22:55	214.9359596	0	0
01/01/2022 23:00	207.9554096	0	0
01/01/2022 23:05	200.5669449	0	0
01/01/2022 23:10	193.082225	0	0
01/01/2022 23:15	185.946763	0	0
01/01/2022 23:20	179.3927333	0	0
01/01/2022 23:25	173.3994106	0	0
01/01/2022 23:30	166.9356719	0	0
01/01/2022 23:35	159.9213684	0	0
01/01/2022 23:40	152.6330729	0	0
01/01/2022 23:45	146.3739037	0	0
01/01/2022 23:50	141.3863234	0	0
01/01/2022 23:55	137.392163	0	0
02/01/2022 00:00	132.4390155	0	0
02/01/2022 00:05	126.2295692	0	0
02/01/2022 00:10	119.0303138	0	0
02/01/2022 00:15	112.4804639	0	0
02/01/2022 00:20	106.8263725	0	0
02/01/2022 00:25	102.062317	0	0
02/01/2022 00:30	98.25649002	0	0
02/01/2022 00:35	95.40199302	0	0
02/01/2022 00:40	93.35939313	0	0
02/01/2022 00:45	91.34691463	0	0
02/01/2022 00:50	89.23176404	0	0
02/01/2022 00:55	87.00935061	0	0
02/01/2022 01:00	84.700269	0	0
02/01/2022 01:05	82.30398757	0	0
02/01/2022 01:10	79.88489693	0	0
02/01/2022 01:15	77.87064534	0	0
02/01/2022 01:20	76.32689387	0	0
02/01/2022 01:25	75.1698422	0	0
02/01/2022 01:30	73.88009961	0	0
02/01/2022 01:35	72.37353618	0	0
02/01/2022 01:40	70.71095743	0	0
02/01/2022 01:45	69.29218431	0	0
02/01/2022 01:50	68.17708852	0	0
02/01/2022 01:55	67.29944036	0	0
02/01/2022 02:00	66.26208119	0	0
02/01/2022 02:05	64.99787309	0	0
02/01/2022 02:10	63.60858949	0	0
02/01/2022 02:15	62.76813651	0	0
02/01/2022 02:20	62.57769695	0	0
02/01/2022 02:25	63.10505808	0	0
02/01/2022 02:30	64.81327443	0	0
02/01/2022 02:35	67.76995266	0	0
02/01/2022 02:40	71.56624814	0	0
02/01/2022 02:45	73.6477533	0	0
02/01/2022 02:50	73.60571454	0	0
02/01/2022 02:55	71.74654079	0	0
02/01/2022 03:00	70.04482297	0	0
02/01/2022 03:05	68.80729149	0	0
02/01/2022 03:10	67.99590494	0	0
02/01/2022 03:15	67.40101822	0	0
02/01/2022 03:20	66.98505167	0	0
02/01/2022 03:25	66.86233335	0	0
02/01/2022 03:30	67.7844666	0	0
02/01/2022 03:35	69.86629176	0	0
02/01/2022 03:40	72.82668537	0	0
02/01/2022 03:45	74.9086225	0	0
02/01/2022 03:50	75.83147971	0	0
02/01/2022 03:55	75.60713851	0	0
02/01/2022 04:00	74.3303042	0	0
02/01/2022 04:05	72.0132498	0	0
02/01/2022 04:10	69.01117796	0	0
02/01/2022 04:15	67.58958206	0	0
02/01/2022 04:20	68.10407423	0	0
02/01/2022 04:25	70.22726516	0	0
02/01/2022 04:30	71.89838511	0	0
02/01/2022 04:35	72.79038727	0	0
02/01/2022 04:40	73.03017182	0	0
02/01/2022 04:45	73.43142148	0	0
02/01/2022 04:50	74.12134514	0	0
02/01/2022 04:55	75.1727881	0	0
02/01/2022 05:00	77.05464468	0	0
02/01/2022 05:05	79.84003596	0	0
02/01/2022 05:10	83.35766642	0	0
02/01/2022 05:15	86.52802443	0	0
02/01/2022 05:20	89.18006024	0	0
02/01/2022 05:25	91.35887065	0	0
02/01/2022 05:30	93.35348786	0	0
02/01/2022 05:35	95.20922324	0	0
02/01/2022 05:40	97.06374296	0	0
02/01/2022 05:45	99.79066337	0	0
02/01/2022 05:50	103.5278308	0	0
02/01/2022 05:55	107.9639643	0	0
02/01/2022 06:00	111.1279364	0	0
02/01/2022 06:05	112.7086094	0	0
02/01/2022 06:10	112.8707238	0	0
02/01/2022 06:15	112.656842	0	0
02/01/2022 06:20	112.2318106	0	0
02/01/2022 06:25	111.6609105	0	0
02/01/2022 06:30	111.3559755	0	0
02/01/2022 06:35	111.3823574	0	0
02/01/2022 06:40	111.5685772	0	0
02/01/2022 06:45	110.8264507	0	0
02/01/2022 06:50	108.9845389	0	0
02/01/2022 06:55	106.4549585	0	0
02/01/2022 07:00	105.8453313	46	2.558989868
02/01/2022 07:05	107.9914769	0	0
02/01/2022 07:10	113.7254963	0	0
02/01/2022 07:15	121.0721459	0	0
02/01/2022 07:20	129.0522863	0	0
02/01/2022 07:25	136.7480446	0	0
02/01/2022 07:30	143.892603	0	0
02/01/2022 07:35	150.1081707	0	0
02/01/2022 07:40	155.395193	0	0
02/01/2022 07:45	161.1448572	0	0
02/01/2022 07:50	167.5610807	0	0
02/01/2022 07:55	174.4049628	0	0
02/01/2022 08:00	180.1470277	0	0
02/01/2022 08:05	184.582223	0	0
02/01/2022 08:10	187.6881327	0	0
02/01/2022 08:15	189.072094	0	0
02/01/2022 08:20	188.7160475	0	0
02/01/2022 08:25	186.8873648	0	0
02/01/2022 08:30	185.0028615	0	0
02/01/2022 08:35	183.3263193	0	0
02/01/2022 08:40	181.9319765	0	0
02/01/2022 08:45	181.0452309	0	0
02/01/2022 08:50	180.7342071	0	0
02/01/2022 08:55	180.9495845	0	0
02/01/2022 09:00	181.1837343	0	0
02/01/2022 09:05	181.3810148	0	0
02/01/2022 09:10	181.5110545	0	0
02/01/2022 09:15	181.2363027	0	0
02/01/2022 09:20	180.520867	0	0
02/01/2022 09:25	179.4301679	0	0
02/01/2022 09:30	178.276601	0	0
02/01/2022 09:35	177.1211827	0	0
02/01/2022 09:40	175.8006581	0	0
02/01/2022 09:45	173.2134304	0	0
02/01/2022 09:50	169.1929358	0	0
02/01/2022 09:55	164.1632753	0	0
02/01/2022 10:00	160.7684078	0	0
02/01/2022 10:05	159.4300605	0	0
02/01/2022 10:10	159.8555985	0	0
02/01/2022 10:15	160.1679704	0	0
02/01/2022 10:20	160.0729077	0	0
02/01/2022 10:25	159.5140904	0	0
02/01/2022 10:30	158.1236832	0	0
02/01/2022 10:35	155.8442906	0	0
02/01/2022 10:40	152.9466445	0	0
02/01/2022 10:45	151.1424639	0	0
02/01/2022 10:50	150.7018132	0	0
02/01/2022 10:55	151.4883496	0	0
02/01/2022 11:00	152.6407202	0	0
02/01/2022 11:05	154.022208	0	0
02/01/2022 11:10	155.4475598	0	0
02/01/2022 11:15	155.7484508	0	0
02/01/2022 11:20	154.7394668	0	0
02/01/2022 11:25	152.5666341	0	0
02/01/2022 11:30	150.1608698	0	0
02/01/2022 11:35	147.6682076	0	0
02/01/2022 11:40	145.1971078	0	0
02/01/2022 11:45	143.4403764	0	0
02/01/2022 11:50	142.5066528	0	0
02/01/2022 11:55	142.2517699	0	0
02/01/2022 12:00	141.7669509	0	0
02/01/2022 12:05	140.908491	0	0
02/01/2022 12:10	139.8258573	0	0
02/01/2022 12:15	139.465864	0	0
02/01/2022 12:20	139.9792505	0	0
02/01/2022 12:25	141.1773899	0	0
02/01/2022 12:30	141.8542249	0	0
02/01/2022 12:35	141.8265019	0	0
02/01/2022 12:40	141.2253551	0	0
02/01/2022 12:45	140.8173977	0	0
02/01/2022 12:50	140.770159	0	0
02/01/2022 12:55	141.158997	0	0
02/01/2022 13:00	142.1957003	86	7.516033625
02/01/2022 13:05	144.4102702	0	0
02/01/2022 13:10	149.3030297	0	0
02/01/2022 13:15	157.2864773	0	0
02/01/2022 13:20	167.4089482	0	0
02/01/2022 13:25	178.1094895	0	0
02/01/2022 13:30	187.1585633	0	0
02/01/2022 13:35	193.7713291	0	0
02/01/2022 13:40	197.8115909	0	0
02/01/2022 13:45	200.1854529	0	0
02/01/2022 13:50	201.0518711	0	0
02/01/2022 13:55	200.7935623	0	0
02/01/2022 14:00	201.5307158	0	0
02/01/2022 14:05	203.4778937	0	0
02/01/2022 14:10	206.432631	0	0
02/01/2022 14:15	208.3421458	0	0
02/01/2022 14:20	209.2021159	0	0
02/01/2022 14:25	209.3201226	0	0
02/01/2022 14:30	209.3896465	0	0
02/01/2022 14:35	209.356621	0	0
02/01/2022 14:40	209.0199581	0	0
02/01/2022 14:45	207.842132	0	0
02/01/2022 14:50	205.7571589	0	0
02/01/2022 14:55	202.7878706	0	0
02/01/2022 15:00	198.8543627	0	0
02/01/2022 15:05	193.9964144	0	0
02/01/2022 15:10	188.4280894	0	0
02/01/2022 15:15	183.1835718	0	0
02/01/2022 15:20	178.4676068	0	0
02/01/2022 15:25	174.2906293	0	0
02/01/2022 15:30	170.4783171	0	0
02/01/2022 15:35	167.0288647	0	0
02/01/2022 15:40	163.9261441	0	0
02/01/2022 15:45	160.9230151	0	0
02/01/2022 15:50	157.9943809	0	0
02/01/2022 15:55	155.0737048	0	0
02/01/2022 16:00	151.6635528	0	0
02/01/2022 16:05	147.69149	0	0
02/01/2022 16:10	143.3038145	0	0
02/01/2022 16:15	139.3961294	0	0
02/01/2022 16:20	136.1110822	0	0
02/01/2022 16:25	133.4741045	0	0
02/01/2022 16:30	131.6430608	0	0
02/01/2022 16:35	130.6412632	0	0
02/01/2022 16:40	130.269036	0	0
02/01/2022 16:45	129.2745608	0	0
02/01/2022 16:50	127.4570403	0	0
02/01/2022 16:55	124.940997	0	0
02/01/2022 17:00	122.5361675	0	0
02/01/2022 17:05	120.3666705	0	0
02/01/2022 17:10	118.5456369	0	0
02/01/2022 17:15	117.8136292	0	0
02/01/2022 17:20	118.2831372	0	0
02/01/2022 17:25	119.6084889	0	0
02/01/2022 17:30	119.629626	0	0
02/01/2022 17:35	118.0011048	0	0
02/01/2022 17:40	115.1031253	0	0
02/01/2022 17:45	113.3702231	0	0
02/01/2022 17:50	113.1832816	0	0
02/01/2022 17:55	114.3887205	0	0
02/01/2022 18:00	116.0351441	0	0
02/01/2022 18:05	117.9694442	0	0
02/01/2022 18:10	120.0537904	0	0
02/01/2022 18:15	121.4329513	0	0
02/01/2022 18:20	121.969379	0	0
02/01/2022 18:25	121.7085674	0	0
02/01/2022 18:30	120.9541801	0	0
02/01/2022 18:35	119.7519026	0	0
02/01/2022 18:40	118.0303269	0	0
02/01/2022 18:45	115.3512412	0	0
02/01/2022 18:50	111.6433998	0	0
02/01/2022 18:55	107.1338738	0	0
02/01/2022 19:00	103.2735289	0	0
02/01/2022 19:05	100.2895959	0	0
02/01/2022 19:10	98.28356991	0	0
02/01/2022 19:15	97.90972122	0	0
02/01/2022 19:20	99.26970843	0	0
02/01/2022 19:25	102.1267119	0	0
02/01/2022 19:30	104.991032	0	0
02/01/2022 19:35	107.626016	0	0
02/01/2022 19:40	110.0006183	0	0
02/01/2022 19:45	111.9270393	0	0
02/01/2022 19:50	113.3743908	0	0
02/01/2022 19:55	114.3117024	0	0
02/01/2022 20:00	114.5504078	0	0
02/01/2022 20:05	113.9726881	0	0
02/01/2022 20:10	112.6345216	0	0
02/01/2022 20:15	110.9596532	0	0
02/01/2022 20:20	109.0282452	0	0
02/01/2022 20:25	106.9922862	0	0
02/01/2022 20:30	105.7714319	0	0
02/01/2022 20:35	105.5092707	0	0
02/01/2022 20:40	106.0114418	0	0
02/01/2022 20:45	106.0580128	0	0
02/01/2022 20:50	105.4547468	0	0
02/01/2022 20:55	104.4164956	0	0
02/01/2022 21:00	104.31367	47	3.439824998
02/01/2022 21:05	105.6354784	0	0
02/01/2022 21:10	109.1697042	0	0
02/01/2022 21:15	114.828337	0	0
02/01/2022 21:20	122.201859	0	0
02/01/2022 21:25	130.3576385	0	0
02/01/2022 21:30	137.3571634	0	0
02/01/2022 21:35	142.6176804	0	0
02/01/2022 21:40	146.0638322	0	0
02/01/2022 21:45	148.47754	0	0
02/01/2022 21:50	149.9222347	0	0
02/01/2022 21:55	150.6090116	0	0
02/01/2022 22:00	152.1450901	0	0
02/01/2022 22:05	154.8145725	0	0
02/01/2022 22:10	158.4202381	0	0
02/01/2022 22:15	161.3263413	0	0
02/01/2022 22:20	163.3232897	0	0
02/01/2022 22:25	164.4429676	0	0
02/01/2022 22:30	165.0375311	0	0
02/01/2022 22:35	165.1031524	0	0
02/01/2022 22:40	164.6866794	0	0
02/01/2022 22:45	164.2890924	0	0
02/01/2022 22:50	164.0261521	0	0
02/01/2022 22:55	163.8271017	0	0
02/01/2022 23:00	162.9575754	0	0
02/01/2022 23:05	161.3569029	0	0
02/01/2022 23:10	159.0952453	0	0
02/01/2022 23:15	156.2746172	0	0
02/01/2022 23:20	152.9557958	0	0
02/01/2022 23:25	149.2509026	0	0
02/01/2022 23:30	145.6068007	0	0
02/01/2022 23:35	142.1241497	0	0
02/01/2022 23:40	138.7870464	0	0
02/01/2022 23:45	135.3218283	0	0
02/01/2022 23:50	131.7035272	0	0
02/01/2022 23:55	128.0052065	0	0
03/01/2022 00:00	124.5873697	0	0
03/01/2022 00:05	121.5158105	0	0
03/01/2022 00:10	118.7949094	0	0
03/01/2022 00:15	116.4148802	0	0
03/01/2022 00:20	114.3724196	0	0
03/01/2022 00:25	112.5744341	0	0
03/01/2022 00:30	110.4462739	0	0
03/01/2022 00:35	107.8949175	0	0
03/01/2022 00:40	105.1844718	0	0
03/01/2022 00:45	103.999999	0	0
03/01/2022 00:50	104.6068156	0	0
03/01/2022 00:55	106.3729819	0	0
03/01/2022 01:00	105.2993008	0	0
03/01/2022 01:05	100.7544562	0	0
03/01/2022 01:10	93.34843934	0	0
03/01/2022 01:15	86.94321032	0	0
03/01/2022 01:20	82.14874706	0	0
03/01/2022 01:25	78.76807999	0	0
03/01/2022 01:30	75.5529434	0	0
03/01/2022 01:35	72.30593364	0	0
03/01/2022 01:40	69.2200957	0	0
03/01/2022 01:45	67.5209489	0	0
03/01/2022 01:50	67.40091505	0	0
03/01/2022 01:55	68.64460839	0	0
03/01/2022 02:00	69.89585045	0	0
03/01/2022 02:05	70.93863429	0	0
03/01/2022 02:10	71.83882233	0	0
03/01/2022 02:15	73.0263628	0	0
03/01/2022 02:20	74.56662612	0	0
03/01/2022 02:25	76.2863897	0	0
03/01/2022 02:30	77.10518363	0	0
03/01/2022 02:35	76.84948561	0	0
03/01/2022 02:40	75.78516043	0	0
03/01/2022 02:45	75.61481365	0	0
03/01/2022 02:50	76.60421062	0	0
03/01/2022 02:55	78.44719056	0	0
03/01/2022 03:00	79.22421582	0	0
03/01/2022 03:05	78.62916285	0	0
03/01/2022 03:10	76.90958037	0	0
03/01/2022 03:15	75.652348	0	0
03/01/2022 03:20	75.10517003	0	0
03/01/2022 03:25	75.17454926	0	0
03/01/2022 03:30	75.28609211	0	0
03/01/2022 03:35	75.34652496	0	0
03/01/2022 03:40	75.34135549	0	0
03/01/2022 03:45	75.19473559	0	0
03/01/2022 03:50	74.89242053	0	0
03/01/2022 03:55	74.34427009	0	0
03/01/2022 04:00	72.99334961	0	0
03/01/2022 04:05	70.73203928	0	0
03/01/2022 04:10	67.92773225	0	0
03/01/2022 04:15	66.93030864	0	0
03/01/2022 04:20	68.11200497	0	0
03/01/2022 04:25	70.89708533	0	0
03/01/2022 04:30	71.63983915	0	0
03/01/2022 04:35	69.76295895	0	0
03/01/2022 04:40	65.5492752	0	0
03/01/2022 04:45	60.80048017	0	0
03/01/2022 04:50	55.79960786	0	0
03/01/2022 04:55	51.15655021	0	0
03/01/2022 05:00	50.74268864	0	0
03/01/2022 05:05	55.16814437	0	0
03/01/2022 05:10	63.67790067	0	0
03/01/2022 05:15	71.4971081	0	0
03/01/2022 05:20	77.87095327	0	0
03/01/2022 05:25	82.85266319	0	0
03/01/2022 05:30	86.7846547	0	0
03/01/2022 05:35	89.72033975	0	0
03/01/2022 05:40	91.82554347	0	0
03/01/2022 05:45	94.15433943	0	0
03/01/2022 05:50	96.8727192	0	0
03/01/2022 05:55	99.92074614	0	0
03/01/2022 06:00	102.9213546	0	0
03/01/2022 06:05	105.8147528	0	0
03/01/2022 06:10	108.4925667	0	0
03/01/2022 06:15	110.2698189	0	0
03/01/2022 06:20	111.0382559	0	0
03/01/2022 06:25	111.0452184	0	0
03/01/2022 06:30	111.8576467	0	0
03/01/2022 06:35	113.7229763	0	0
03/01/2022 06:40	116.3867605	0	0
03/01/2022 06:45	118.2372137	0	0
03/01/2022 06:50	119.019959	0	0
03/01/2022 06:55	118.9374013	0	0
03/01/2022 07:00	119.2706135	50	4.352212509
03/01/2022 07:05	121.4783343	0	0
03/01/2022 07:10	125.7941372	0	0
03/01/2022 07:15	130.1967473	0	0
03/01/2022 07:20	133.994224	0	0
03/01/2022 07:25	137.0887417	0	0
03/01/2022 07:30	140.6522816	0	0
03/01/2022 07:35	144.7256622	0	0
03/01/2022 07:40	148.9894099	0	0
03/01/2022 07:45	152.1670594	0	0
03/01/2022 07:50	154.0188869	0	0
03/01/2022 07:55	154.5602393	0	0
03/01/2022 08:00	154.034982	0	0
03/01/2022 08:05	152.4971048	0	0
03/01/2022 08:10	150.2143061	0	0
03/01/2022 08:15	148.7449835	0	0
03/01/2022 08:20	148.3701319	0	0
03/01/2022 08:25	148.9205219	0	0
03/01/2022 08:30	149.0945807	0	0
03/01/2022 08:35	148.7235562	0	0
03/01/2022 08:40	147.9963327	0	0
03/01/2022 08:45	147.8811154	0	0
03/01/2022 08:50	148.5636449	0	0
03/01/2022 08:55	150.0528808	0	0
03/01/2022 09:00	152.2005446	0	0
03/01/2022 09:05	155.0224673	0	0
03/01/2022 09:10	158.2253535	0	0
03/01/2022 09:15	159.6709397	0	0
03/01/2022 09:20	159.2369892	0	0
03/01/2022 09:25	157.5743063	0	0
03/01/2022 09:30	157.0155067	0	0
03/01/2022 09:35	157.5582612	0	0
03/01/2022 09:40	158.6499897	0	0
03/01/2022 09:45	158.4580119	0	0
03/01/2022 09:50	156.6979369	0	0
03/01/2022 09:55	153.5801389	0	0
03/01/2022 10:00	150.2658796	0	0
03/01/2022 10:05	146.9831666	0	0
03/01/2022 10:10	143.8348649	0	0
03/01/2022 10:15	141.2110257	0	0
03/01/2022 10:20	139.2008204	0	0
03/01/2022 10:25	137.6935027	0	0
03/01/2022 10:30	135.8334668	0	0
03/01/2022 10:35	133.5002901	0	0
03/01/2022 10:40	130.7863298	0	0
03/01/2022 10:45	128.1958865	0	0
03/01/2022 10:50	125.8155837	0	0
03/01/2022 10:55	123.7625206	0	0
03/01/2022 11:00	122.7412339	0	0
03/01/2022 11:05	122.8654711	0	0
03/01/2022 11:10	123.9230083	0	0
03/01/2022 11:15	124.5580765	0	0
03/01/2022 11:20	124.5565434	0	0
03/01/2022 11:25	123.9704785	0	0
03/01/2022 11:30	123.1323776	0	0
03/01/2022 11:35	122.0932868	0	0
03/01/2022 11:40	120.9003872	0	0
03/01/2022 11:45	119.8628772	0	0
03/01/2022 11:50	119.0274541	0	0
03/01/2022 11:55	118.5084627	0	0
03/01/2022 12:00	119.0440238	0	0
03/01/2022 12:05	120.7483214	0	0
03/01/2022 12:10	123.384414	0	0
03/01/2022 12:15	125.4667115	0	0
03/01/2022 12:20	126.7582985	0	0
03/01/2022 12:25	127.2676643	0	0
03/01/2022 12:30	127.063301	0	0
03/01/2022 12:35	126.1538259	0	0
03/01/2022 12:40	124.6202124	0	0
03/01/2022 12:45	122.988944	0	0
03/01/2022 12:50	121.3411715	0	0
03/01/2022 12:55	119.8707819	0	0
03/01/2022 13:00	119.8179392	121	5.821774223
03/01/2022 13:05	122.3551008	0	0
03/01/2022 13:10	128.3159116	0	0
03/01/2022 13:15	136.2116199	0	0
03/01/2022 13:20	145.8922675	0	0
03/01/2022 13:25	157.0968219	0	0
03/01/2022 13:30	169.9498104	0	0
03/01/2022 13:35	183.7479596	0	0
03/01/2022 13:40	197.8933332	0	0
03/01/2022 13:45	212.9997304	0	0
03/01/2022 13:50	228.7474391	0	0
03/01/2022 13:55	244.3641473	0	0
03/01/2022 14:00	257.0910317	0	0
03/01/2022 14:05	266.3948766	0	0
03/01/2022 14:10	272.4919962	0	0
03/01/2022 14:15	277.0320595	0	0
03/01/2022 14:20	280.4218561	0	0
03/01/2022 14:25	282.8785379	0	0
03/01/2022 14:30	284.3905277	0	0
03/01/2022 14:35	285.3530003	0	0
03/01/2022 14:40	285.784578	0	0
03/01/2022 14:45	285.7110745	0	0
03/01/2022 14:50	284.750237	0	0
03/01/2022 14:55	282.7209099	0	0
03/01/2022 15:00	279.8460611	0	0
03/01/2022 15:05	276.3092978	0	0
03/01/2022 15:10	272.1772898	0	0
03/01/2022 15:15	266.7427834	0	0
03/01/2022 15:20	260.0769892	0	0
03/01/2022 15:25	252.5304965	0	0
03/01/2022 15:30	245.2536442	0	0
03/01/2022 15:35	238.5409352	0	0
03/01/2022 15:40	232.3068447	0	0
03/01/2022 15:45	225.3810496	0	0
03/01/2022 15:50	217.6361621	0	0
03/01/2022 15:55	209.2474252	0	0
03/01/2022 16:00	201.0152921	0	0
03/01/2022 16:05	193.089097	0	0
03/01/2022 16:10	185.5340586	0	0
03/01/2022 16:15	178.6705769	0	0
03/01/2022 16:20	172.5545881	0	0
03/01/2022 16:25	167.1765859	0	0
03/01/2022 16:30	162.4570664	0	0
03/01/2022 16:35	158.379713	0	0
03/01/2022 16:40	154.8703201	0	0
03/01/2022 16:45	151.4908676	0	0
03/01/2022 16:50	148.1638511	0	0
03/01/2022 16:55	144.963952	0	0
03/01/2022 17:00	142.4202874	0	0
03/01/2022 17:05	140.6064407	0	0
03/01/2022 17:10	139.3528941	0	0
03/01/2022 17:15	137.6497546	0	0
03/01/2022 17:20	135.3275771	0	0
03/01/2022 17:25	132.3964463	0	0
03/01/2022 17:30	128.9827739	0	0
03/01/2022 17:35	125.0972806	0	0
03/01/2022 17:40	120.9233342	0	0
03/01/2022 17:45	117.6794602	0	0
03/01/2022 17:50	115.5498859	0	0
03/01/2022 17:55	114.3846253	0	0
03/01/2022 18:00	113.2840153	0	0
03/01/2022 18:05	112.0989776	0	0
03/01/2022 18:10	110.8786715	0	0
03/01/2022 18:15	109.9759633	0	0
03/01/2022 18:20	109.4410602	0	0
03/01/2022 18:25	109.2838589	0	0
03/01/2022 18:30	109.6009756	0	0
03/01/2022 18:35	110.402954	0	0
03/01/2022 18:40	111.5793278	0	0
03/01/2022 18:45	112.4591972	0	0
03/01/2022 18:50	112.9327298	0	0
03/01/2022 18:55	113.0296825	0	0
03/01/2022 19:00	112.9622536	0	0
03/01/2022 19:05	112.7607234	0	0
03/01/2022 19:10	112.3370217	0	0
03/01/2022 19:15	111.1530127	0	0
03/01/2022 19:20	109.1210461	0	0
03/01/2022 19:25	106.4897318	0	0
03/01/2022 19:30	104.8499552	0	0
03/01/2022 19:35	104.4506663	0	0
03/01/2022 19:40	105.0981902	0	0
03/01/2022 19:45	105.5796104	0	0
03/01/2022 19:50	105.701532	0	0
03/01/2022 19:55	105.5220209	0	0
03/01/2022 20:00	105.420322	0	0
03/01/2022 20:05	105.4546413	0	0
03/01/2022 20:10	105.7222185	0	0
03/01/2022 20:15	106.8485482	0	0
03/01/2022 20:20	108.9310947	0	0
03/01/2022 20:25	111.6424916	0	0
03/01/2022 20:30	112.91737	0	0
03/01/2022 20:35	112.4285379	0	0
03/01/2022 20:40	110.4179739	0	0
03/01/2022 20:45	108.4247588	0	0
03/01/2022 20:50	106.6910435	0	0
03/01/2022 20:55	105.2487639	0	0
03/01/2022 21:00	104.3053576	64	3.053233763
03/01/2022 21:05	106.2470529	0	0
03/01/2022 21:10	111.9120782	0	0
03/01/2022 21:15	120.3523872	0	0
03/01/2022 21:20	130.9636154	0	0
03/01/2022 21:25	142.942266	0	0
03/01/2022 21:30	154.0532906	0	0
03/01/2022 21:35	163.6176141	0	0
03/01/2022 21:40	171.5404305	0	0
03/01/2022 21:45	179.0188861	0	0
03/01/2022 21:50	186.0915637	0	0
03/01/2022 21:55	192.7731078	0	0
03/01/2022 22:00	199.9216225	0	0
03/01/2022 22:05	207.6489341	0	0
03/01/2022 22:10	215.553447	0	0
03/01/2022 22:15	221.1027132	0	0
03/01/2022 22:20	224.0563788	0	0
03/01/2022 22:25	225.3541005	0	0
03/01/2022 22:30	229.2050082	0	0
03/01/2022 22:35	236.2705391	0	0
03/01/2022 22:40	245.0398767	0	0
03/01/2022 22:45	252.8574356	0	0
03/01/2022 22:50	259.0477155	0	0
03/01/2022 22:55	263.4706117	0	0
03/01/2022 23:00	265.2842889	0	0
03/01/2022 23:05	264.5919313	0	0
03/01/2022 23:10	261.7779569	0	0
03/01/2022 23:15	257.8749003	0	0
03/01/2022 23:20	253.1965333	0	0
03/01/2022 23:25	247.9678044	0	0
03/01/2022 23:30	242.7664936	0	0
03/01/2022 23:35	237.76896	0	0
03/01/2022 23:40	233.087015	0	0
03/01/2022 23:45	228.9486521	0	0
03/01/2022 23:50	225.4385372	0	0
03/01/2022 23:55	222.3046424	0	0
04/01/2022 00:00	217.6766656	0	0
04/01/2022 00:05	211.2864559	0	0
04/01/2022 00:10	203.3742891	0	0
04/01/2022 00:15	195.3085359	0	0
04/01/2022 00:20	187.3158526	0	0
04/01/2022 00:25	179.5381535	0	0
04/01/2022 00:30	172.8060605	0	0
04/01/2022 00:35	167.2569583	0	0
04/01/2022 00:40	162.8358744	0	0
04/01/2022 00:45	159.1628684	0	0
04/01/2022 00:50	156.1792432	0	0
04/01/2022 00:55	153.7954978	0	0
04/01/2022 01:00	151.4414038	0	0
04/01/2022 01:05	149.0252402	0	0
04/01/2022 01:10	146.5054936	0	0
04/01/2022 01:15	143.6326531	0	0
04/01/2022 01:20	140.3639897	0	0
04/01/2022 01:25	136.768079	0	0
04/01/2022 01:30	133.3017482	0	0
04/01/2022 01:35	130.0329954	0	0
04/01/2022 01:40	126.9924061	0	0
04/01/2022 01:45	124.4004342	0	0
04/01/2022 01:50	122.2874869	0	0
04/01/2022 01:55	120.5515373	0	0
04/01/2022 02:00	118.5743493	0	0
04/01/2022 02:05	116.2539589	0	0
04/01/2022 02:10	113.6691136	0	0
04/01/2022 02:15	111.3461696	0	0
04/01/2022 02:20	109.3645282	0	0
04/01/2022 02:25	107.7929483	0	0
04/01/2022 02:30	107.0905277	0	0
04/01/2022 02:35	107.326055	0	0
04/01/2022 02:40	108.2377008	0	0
04/01/2022 02:45	108.1901976	0	0
04/01/2022 02:50	106.9220838	0	0
04/01/2022 02:55	104.5999218	0	0
04/01/2022 03:00	102.298597	0	0
04/01/2022 03:05	100.1850344	0	0
04/01/2022 03:10	98.31273678	0	0
04/01/2022 03:15	97.03771896	0	0
04/01/2022 03:20	96.41376094	0	0
04/01/2022 03:25	96.363691	0	0
04/01/2022 03:30	96.41376423	0	0
04/01/2022 03:35	96.48702005	0	0
04/01/2022 03:40	96.61608149	0	0
04/01/2022 03:45	97.02092124	0	0
04/01/2022 03:50	97.73433305	0	0
04/01/2022 03:55	98.69720807	0	0
04/01/2022 04:00	99.54720834	0	0
04/01/2022 04:05	100.225309	0	0
04/01/2022 04:10	100.7877871	0	0
04/01/2022 04:15	101.6019323	0	0
04/01/2022 04:20	102.7241646	0	0
04/01/2022 04:25	103.9585321	0	0
04/01/2022 04:30	104.0737704	0	0
04/01/2022 04:35	102.8740476	0	0
04/01/2022 04:40	100.5706951	0	0
04/01/2022 04:45	98.5109631	0	0
04/01/2022 04:50	96.90628872	0	0
04/01/2022 04:55	95.73015548	0	0
04/01/2022 05:00	94.82260517	0	0
04/01/2022 05:05	94.15722143	0	0
04/01/2022 05:10	93.66183264	0	0
04/01/2022 05:15	92.88653407	0	0
04/01/2022 05:20	91.75924919	0	0
04/01/2022 05:25	90.32832578	0	0
04/01/2022 05:30	88.90639298	0	0
04/01/2022 05:35	87.54188811	0	0
04/01/2022 05:40	86.42007319	0	0
04/01/2022 05:45	86.71998898	0	0
04/01/2022 05:50	88.62698184	0	0
04/01/2022 05:55	91.7841218	0	0
04/01/2022 06:00	93.93589633	0	0
04/01/2022 06:05	94.72545532	0	0
04/01/2022 06:10	94.33808784	0	0
04/01/2022 06:15	93.95170011	0	0
04/01/2022 06:20	93.75165706	0	0
04/01/2022 06:25	93.79007984	0	0
04/01/2022 06:30	94.40087425	0	0
04/01/2022 06:35	95.63623339	0	0
04/01/2022 06:40	97.43303999	0	0
04/01/2022 06:45	99.39478429	0	0
04/01/2022 06:50	101.4584167	0	0
04/01/2022 06:55	103.5962467	0	0
04/01/2022 07:00	105.635596	28	1.766797636
04/01/2022 07:05	109.0899762	0	0
04/01/2022 07:10	114.4020734	0	0
04/01/2022 07:15	120.470384	0	0
04/01/2022 07:20	126.7064166	0	0
04/01/2022 07:25	132.6485534	0	0
04/01/2022 07:30	137.7330152	0	0
04/01/2022 07:35	141.6730329	0	0
04/01/2022 07:40	144.5704582	0	0
04/01/2022 07:45	148.0487602	0	0
04/01/2022 07:50	152.3294175	0	0
04/01/2022 07:55	157.1138489	0	0
04/01/2022 08:00	160.6024715	0	0
04/01/2022 08:05	162.5530039	0	0
04/01/2022 08:10	163.0516316	0	0
04/01/2022 08:15	162.3027291	0	0
04/01/2022 08:20	160.5065649	0	0
04/01/2022 08:25	158.4510307	0	0
04/01/2022 08:30	159.1044612	0	0
04/01/2022 08:35	162.6363975	0	0
04/01/2022 08:40	167.6492437	0	0
04/01/2022 08:45	170.4317842	0	0
04/01/2022 08:50	170.3331459	0	0
04/01/2022 08:55	167.7065889	0	0
04/01/2022 09:00	164.4484841	0	0
04/01/2022 09:05	161.0111749	0	0
04/01/2022 09:10	157.7003406	0	0
04/01/2022 09:15	155.5675151	0	0
04/01/2022 09:20	154.8652748	0	0
04/01/2022 09:25	155.2951837	0	0
04/01/2022 09:30	154.4954243	0	0
04/01/2022 09:35	152.1333827	0	0
04/01/2022 09:40	148.5984938	0	0
04/01/2022 09:45	146.1425105	0	0
04/01/2022 09:50	145.1370003	0	0
04/01/2022 09:55	145.249973	0	0
04/01/2022 10:00	144.2982245	0	0
04/01/2022 10:05	141.9406701	0	0
04/01/2022 10:10	138.5018715	0	0
04/01/2022 10:15	136.0247865	0	0
04/01/2022 10:20	134.8295986	0	0
04/01/2022 10:25	134.6608885	0	0
04/01/2022 10:30	133.9208602	0	0
04/01/2022 10:35	132.3522516	0	0
04/01/2022 10:40	130.0474779	0	0
04/01/2022 10:45	127.6250788	0	0
04/01/2022 10:50	125.1769533	0	0
04/01/2022 10:55	122.8734374	0	0
04/01/2022 11:00	121.8300141	0	0
04/01/2022 11:05	122.21716	0	0
04/01/2022 11:10	123.7558212	0	0
04/01/2022 11:15	124.7139017	0	0
04/01/2022 11:20	124.8127809	0	0
04/01/2022 11:25	124.178049	0	0
04/01/2022 11:30	123.6367656	0	0
04/01/2022 11:35	123.3150552	0	0
04/01/2022 11:40	123.2151978	0	0
04/01/2022 11:45	123.3790034	0	0
04/01/2022 11:50	123.8093484	0	0
04/01/2022 11:55	124.2955128	0	0
04/01/2022 12:00	123.5256511	0	0
04/01/2022 12:05	121.28944	0	0
04/01/2022 12:10	118.051352	0	0
04/01/2022 12:15	116.7726692	0	0
04/01/2022 12:20	117.9183717	0	0
04/01/2022 12:25	121.0257008	0	0
04/01/2022 12:30	123.1793994	0	0
04/01/2022 12:35	123.9170866	0	0
04/01/2022 12:40	123.4421578	0	0
04/01/2022 12:45	123.0553931	0	0
04/01/2022 12:50	122.9604952	0	0
04/01/2022 12:55	123.07524	0	0
04/01/2022 13:00	122.8890627	56	3.732568439
04/01/2022 13:05	122.8879116	0	0
04/01/2022 13:10	124.8558714	0	0
04/01/2022 13:15	130.4810607	0	0
04/01/2022 13:20	139.1580432	0	0
04/01/2022 13:25	149.5774866	0	0
04/01/2022 13:30	160.3370129	0	0
04/01/2022 13:35	170.8120285	0	0
04/01/2022 13:40	180.7013827	0	0
04/01/2022 13:45	189.8078914	0	0
04/01/2022 13:50	198.0611758	0	0
04/01/2022 13:55	205.4587331	0	0
04/01/2022 14:00	212.0702753	0	0
04/01/2022 14:05	217.9636144	0	0
04/01/2022 14:10	223.289642	0	0
04/01/2022 14:15	228.5261817	0	0
04/01/2022 14:20	233.9659061	0	0
04/01/2022 14:25	239.5303702	0	0
04/01/2022 14:30	243.9669125	0	0
04/01/2022 14:35	246.8805455	0	0
04/01/2022 14:40	248.3554735	0	0
04/01/2022 14:45	249.8452255	0	0
04/01/2022 14:50	251.5789341	0	0
04/01/2022 14:55	253.4656566	0	0
04/01/2022 15:00	254.8165778	0	0
04/01/2022 15:05	255.5667869	0	0
04/01/2022 15:10	255.7495252	0	0
04/01/2022 15:15	255.295834	0	0
04/01/2022 15:20	254.2343613	0	0
04/01/2022 15:25	252.7443759	0	0
04/01/2022 15:30	251.7228919	0	0
04/01/2022 15:35	251.3421737	0	0
04/01/2022 15:40	251.3143709	0	0
04/01/2022 15:45	249.6332874	0	0
04/01/2022 15:50	246.0052379	0	0
04/01/2022 15:55	240.8329844	0	0
04/01/2022 16:00	236.5298031	0	0
04/01/2022 16:05	233.4938512	0	0
04/01/2022 16:10	231.6034242	0	0
04/01/2022 16:15	229.9861132	0	0
04/01/2022 16:20	228.5166224	0	0
04/01/2022 16:25	227.1972017	0	0
04/01/2022 16:30	225.9684815	0	0
04/01/2022 16:35	224.8299417	0	0
04/01/2022 16:40	223.6255631	0	0
04/01/2022 16:45	221.3151724	0	0
04/01/2022 16:50	217.7406394	0	0
04/01/2022 16:55	213.0991642	0	0
04/01/2022 17:00	208.6040484	0	0
04/01/2022 17:05	204.4509033	0	0
04/01/2022 17:10	200.7088261	0	0
04/01/2022 17:15	197.7921433	0	0
04/01/2022 17:20	195.7687716	0	0
04/01/2022 17:25	194.4500079	0	0
04/01/2022 17:30	192.625604	0	0
04/01/2022 17:35	190.1044474	0	0
04/01/2022 17:40	187.1414207	0	0
04/01/2022 17:45	185.3462976	0	0
04/01/2022 17:50	184.9739658	0	0
04/01/2022 17:55	185.6316776	0	0
04/01/2022 18:00	184.8283253	0	0
04/01/2022 18:05	182.1707155	0	0
04/01/2022 18:10	178.0333264	0	0
04/01/2022 18:15	174.7876095	0	0
04/01/2022 18:20	172.8077265	0	0
04/01/2022 18:25	171.8884848	0	0
04/01/2022 18:30	170.7325175	0	0
04/01/2022 18:35	169.1344256	0	0
04/01/2022 18:40	167.0974047	0	0
04/01/2022 18:45	164.6454591	0	0
04/01/2022 18:50	161.7816569	0	0
04/01/2022 18:55	158.7221918	0	0
04/01/2022 19:00	156.8410262	0	0
04/01/2022 19:05	156.3542834	0	0
04/01/2022 19:10	157.1216595	0	0
04/01/2022 19:15	158.2598222	0	0
04/01/2022 19:20	159.6284384	0	0
04/01/2022 19:25	161.1096149	0	0
04/01/2022 19:30	161.9621604	0	0
04/01/2022 19:35	162.068182	0	0
04/01/2022 19:40	161.4010554	0	0
04/01/2022 19:45	159.797601	0	0
04/01/2022 19:50	157.2312154	0	0
04/01/2022 19:55	153.9308121	0	0
04/01/2022 20:00	151.3514386	0	0
04/01/2022 20:05	149.6350547	0	0
04/01/2022 20:10	148.6228796	0	0
04/01/2022 20:15	147.3770389	0	0
04/01/2022 20:20	145.7624836	0	0
04/01/2022 20:25	143.7052177	0	0
04/01/2022 20:30	140.6951247	0	0
04/01/2022 20:35	136.6499589	0	0
04/01/2022 20:40	131.7506797	0	0
04/01/2022 20:45	127.1546233	0	0
04/01/2022 20:50	123.0429617	0	0
04/01/2022 20:55	119.5073671	0	0
04/01/2022 21:00	117.1377401	103	6.164913536
04/01/2022 21:05	117.0020455	0	0
04/01/2022 21:10	120.029528	0	0
04/01/2022 21:15	125.4985076	0	0
04/01/2022 21:20	133.2446318	0	0
04/01/2022 21:25	142.898451	0	0
04/01/2022 21:30	154.5985911	0	0
04/01/2022 21:35	167.6302316	0	0
04/01/2022 21:40	181.0772785	0	0
04/01/2022 21:45	193.4705683	0	0
04/01/2022 21:50	204.2034293	0	0
04/01/2022 21:55	212.8350951	0	0
04/01/2022 22:00	218.3875251	0	0
04/01/2022 22:05	220.6825286	0	0
04/01/2022 22:10	220.1327957	0	0
04/01/2022 22:15	219.1783662	0	0
04/01/2022 22:20	218.4194413	0	0
04/01/2022 22:25	218.0483428	0	0
04/01/2022 22:30	217.478517	0	0
04/01/2022 22:35	217.0587372	0	0
04/01/2022 22:40	216.5952004	0	0
04/01/2022 22:45	214.5451442	0	0
04/01/2022 22:50	210.2898876	0	0
04/01/2022 22:55	204.0201978	0	0
04/01/2022 23:00	198.2445054	0	0
04/01/2022 23:05	193.5171439	0	0
04/01/2022 23:10	189.5140096	0	0
04/01/2022 23:15	182.9752843	0	0
04/01/2022 23:20	173.5776625	0	0
04/01/2022 23:25	161.9957823	0	0
04/01/2022 23:30	151.399264	0	0
04/01/2022 23:35	142.3934801	0	0
04/01/2022 23:40	134.8109298	0	0
04/01/2022 23:45	127.0315353	0	0
04/01/2022 23:50	118.8231308	0	0
04/01/2022 23:55	110.2859618	0	0
05/01/2022 00:00	102.0984635	0	0
05/01/2022 00:05	94.31510406	0	0
05/01/2022 00:10	86.94955563	0	0
05/01/2022 00:15	80.3974873	0	0
05/01/2022 00:20	74.70410389	0	0
05/01/2022 00:25	69.8587558	0	0
05/01/2022 00:30	65.84040005	0	0
05/01/2022 00:35	62.69333614	0	0
05/01/2022 00:40	60.59232474	0	0
05/01/2022 00:45	59.85952414	0	0
05/01/2022 00:50	60.5771007	0	0
05/01/2022 00:55	62.34870117	0	0
05/01/2022 01:00	62.66931795	0	0
05/01/2022 01:05	61.09788876	0	0
05/01/2022 01:10	57.96199419	0	0
05/01/2022 01:15	55.62734661	0	0
05/01/2022 01:20	54.42934528	0	0
05/01/2022 01:25	54.00111961	0	0
05/01/2022 01:30	52.24132316	0	0
05/01/2022 01:35	48.7933735	0	0
05/01/2022 01:40	44.01311033	0	0
05/01/2022 01:45	40.29684384	0	0
05/01/2022 01:50	40	0	0
05/01/2022 01:55	40	0	0
05/01/2022 02:00	40	0	0
05/01/2022 02:05	40	0	0
05/01/2022 02:10	40	0	0
05/01/2022 02:15	40	0	0
05/01/2022 02:20	40.47810921	0	0
05/01/2022 02:25	41.02052309	0	0
05/01/2022 02:30	42.26350054	0	0
05/01/2022 02:35	44.34058989	0	0
05/01/2022 02:40	47.11023473	0	0
05/01/2022 02:45	49.70579115	0	0
05/01/2022 02:50	51.98656302	0	0
05/01/2022 02:55	53.89574096	0	0
05/01/2022 03:00	55.09687796	0	0
05/01/2022 03:05	55.53366881	0	0
05/01/2022 03:10	55.38421241	0	0
05/01/2022 03:15	55.79599109	0	0
05/01/2022 03:20	56.94739445	0	0
05/01/2022 03:25	58.72299961	0	0
05/01/2022 03:30	60.40954762	0	0
05/01/2022 03:35	61.89457035	0	0
05/01/2022 03:40	63.12628185	0	0
05/01/2022 03:45	63.77373515	0	0
05/01/2022 03:50	63.78214569	0	0
05/01/2022 03:55	63.31772231	0	0
05/01/2022 04:00	63.45231308	0	0
05/01/2022 04:05	64.35144431	0	0
05/01/2022 04:10	65.88119455	0	0
05/01/2022 04:15	67.21590923	0	0
05/01/2022 04:20	68.22218231	0	0
05/01/2022 04:25	68.97251186	0	0
05/01/2022 04:30	69.94429201	0	0
05/01/2022 04:35	71.2106568	0	0
05/01/2022 04:40	72.73850066	0	0
05/01/2022 04:45	74.33130963	0	0
05/01/2022 04:50	75.95657859	0	0
05/01/2022 04:55	77.60573407	0	0
05/01/2022 05:00	79.23289188	0	0
05/01/2022 05:05	80.82999709	0	0
05/01/2022 05:10	82.39441462	0	0
05/01/2022 05:15	83.91379678	0	0
05/01/2022 05:20	85.38593421	0	0
05/01/2022 05:25	86.80805452	0	0
05/01/2022 05:30	88.16361515	0	0
05/01/2022 05:35	89.45017242	0	0
05/01/2022 05:40	90.64361165	0	0
05/01/2022 05:45	91.58967344	0	0
05/01/2022 05:50	92.26447717	0	0
05/01/2022 05:55	92.62570337	0	0
05/01/2022 06:00	92.40199777	0	0
05/01/2022 06:05	91.55118958	0	0
05/01/2022 06:10	90.28980772	0	0
05/01/2022 06:15	89.9847456	0	0
05/01/2022 06:20	90.85260972	0	0
05/01/2022 06:25	92.7881249	0	0
05/01/2022 06:30	95.11952138	0	0
05/01/2022 06:35	97.74154683	0	0
05/01/2022 06:40	100.6569759	0	0
05/01/2022 06:45	103.878208	0	0
05/01/2022 06:50	107.4080019	0	0
05/01/2022 06:55	110.9875681	0	0
05/01/2022 07:00	112.9728872	66	4.988830845
05/01/2022 07:05	114.4133832	0	0
05/01/2022 07:10	118.2508172	0	0
05/01/2022 07:15	125.5663174	0	0
05/01/2022 07:20	134.0436936	0	0
05/01/2022 07:25	142.4931239	0	0
05/01/2022 07:30	150.1933051	0	0
05/01/2022 07:35	157.1231007	0	0
05/01/2022 07:40	163.2104596	0	0
05/01/2022 07:45	167.4368775	0	0
05/01/2022 07:50	169.6739494	0	0
05/01/2022 07:55	170.3766116	0	0
05/01/2022 08:00	172.2773674	0	0
05/01/2022 08:05	175.8290365	0	0
05/01/2022 08:10	180.5201456	0	0
05/01/2022 08:15	182.9540808	0	0
05/01/2022 08:20	182.6305367	0	0
05/01/2022 08:25	180.1140935	0	0
05/01/2022 08:30	178.7407917	0	0
05/01/2022 08:35	179.0774245	0	0
05/01/2022 08:40	180.7600914	0	0
05/01/2022 08:45	181.2334038	0	0
05/01/2022 08:50	180.1293946	0	0
05/01/2022 08:55	177.7411185	0	0
05/01/2022 09:00	175.7091333	0	0
05/01/2022 09:05	174.3202743	0	0
05/01/2022 09:10	173.4155872	0	0
05/01/2022 09:15	171.8229956	0	0
05/01/2022 09:20	169.3774076	0	0
05/01/2022 09:25	166.1560478	0	0
05/01/2022 09:30	162.5310616	0	0
05/01/2022 09:35	158.5745117	0	0
05/01/2022 09:40	154.428249	0	0
05/01/2022 09:45	150.9140272	0	0
05/01/2022 09:50	148.1697212	0	0
05/01/2022 09:55	146.156837	0	0
05/01/2022 10:00	144.5857868	0	0
05/01/2022 10:05	143.4152007	0	0
05/01/2022 10:10	142.5328682	0	0
05/01/2022 10:15	141.2045142	0	0
05/01/2022 10:20	139.3159863	0	0
05/01/2022 10:25	137.019823	0	0
05/01/2022 10:30	135.273318	0	0
05/01/2022 10:35	134.2279232	0	0
05/01/2022 10:40	133.7480774	0	0
05/01/2022 10:45	132.9743694	0	0
05/01/2022 10:50	131.7712257	0	0
05/01/2022 10:55	130.2470711	0	0
05/01/2022 11:00	129.0866101	0	0
05/01/2022 11:05	128.4002859	0	0
05/01/2022 11:10	128.1105687	0	0
05/01/2022 11:15	127.7054245	0	0
05/01/2022 11:20	127.1156957	0	0
05/01/2022 11:25	126.4981936	0	0
05/01/2022 11:30	126.7457627	0	0
05/01/2022 11:35	128.0613021	0	0
05/01/2022 11:40	130.3551473	0	0
05/01/2022 11:45	132.4644593	0	0
05/01/2022 11:50	134.0907591	0	0
05/01/2022 11:55	135.0674341	0	0
05/01/2022 12:00	135.6505226	0	0
05/01/2022 12:05	135.7931664	0	0
05/01/2022 12:10	135.3718068	0	0
05/01/2022 12:15	133.8148449	0	0
05/01/2022 12:20	131.0835175	0	0
05/01/2022 12:25	127.5195029	0	0
05/01/2022 12:30	124.9524415	0	0
05/01/2022 12:35	123.7086534	0	0
05/01/2022 12:40	123.6165942	0	0
05/01/2022 12:45	123.3896943	0	0
05/01/2022 12:50	122.8390917	0	0
05/01/2022 12:55	122.1612361	0	0
05/01/2022 13:00	122.5299548	113	5.53341394
05/01/2022 13:05	125.5275542	0	0
05/01/2022 13:10	132.2449925	0	0
05/01/2022 13:15	142.3279561	0	0
05/01/2022 13:20	155.697766	0	0
05/01/2022 13:25	171.6524845	0	0
05/01/2022 13:30	187.9421673	0	0
05/01/2022 13:35	203.4968528	0	0
05/01/2022 13:40	217.648072	0	0
05/01/2022 13:45	230.4529201	0	0
05/01/2022 13:50	241.5309803	0	0
05/01/2022 13:55	250.8106502	0	0
05/01/2022 14:00	259.8129419	0	0
05/01/2022 14:05	268.6997495	0	0
05/01/2022 14:10	277.1490038	0	0
05/01/2022 14:15	283.3246063	0	0
05/01/2022 14:20	287.0638095	0	0
05/01/2022 14:25	288.8186264	0	0
05/01/2022 14:30	290.3484137	0	0
05/01/2022 14:35	292.5915527	0	0
05/01/2022 14:40	296.2869611	0	0
05/01/2022 14:45	301.1993903	0	0
05/01/2022 14:50	306.3606932	0	0
05/01/2022 14:55	310.4878445	0	0
05/01/2022 15:00	310.7201041	0	0
05/01/2022 15:05	306.5993976	0	0
05/01/2022 15:10	298.7856424	0	0
05/01/2022 15:15	290.7284384	0	0
05/01/2022 15:20	283.2284485	0	0
05/01/2022 15:25	276.3265658	0	0
05/01/2022 15:30	268.7290462	0	0
05/01/2022 15:35	260.405423	0	0
05/01/2022 15:40	251.6827044	0	0
05/01/2022 15:45	243.6601252	0	0
05/01/2022 15:50	236.6012159	0	0
05/01/2022 15:55	230.2841431	0	0
05/01/2022 16:00	222.8163008	0	0
05/01/2022 16:05	213.9383719	0	0
05/01/2022 16:10	204.0431467	0	0
05/01/2022 16:15	195.4136104	0	0
05/01/2022 16:20	188.421162	0	0
05/01/2022 16:25	182.9463238	0	0
05/01/2022 16:30	178.2081372	0	0
05/01/2022 16:35	174.0813633	0	0
05/01/2022 16:40	170.4634152	0	0
05/01/2022 16:45	166.7268176	0	0
05/01/2022 16:50	162.7644549	0	0
05/01/2022 16:55	158.6198129	0	0
05/01/2022 17:00	154.624253	0	0
05/01/2022 17:05	150.8194525	0	0
05/01/2022 17:10	147.2570309	0	0
05/01/2022 17:15	144.3326675	0	0
05/01/2022 17:20	142.0978023	0	0
05/01/2022 17:25	140.4642439	0	0
05/01/2022 17:30	138.9428044	0	0
05/01/2022 17:35	137.4459031	0	0
05/01/2022 17:40	135.8336481	0	0
05/01/2022 17:45	133.2841635	0	0
05/01/2022 17:50	129.6584908	0	0
05/01/2022 17:55	125.1245643	0	0
05/01/2022 18:00	120.8024927	0	0
05/01/2022 18:05	116.8612208	0	0
05/01/2022 18:10	113.2801318	0	0
05/01/2022 18:15	109.9771021	0	0
05/01/2022 18:20	106.9324823	0	0
05/01/2022 18:25	104.2370679	0	0
05/01/2022 18:30	102.5066752	0	0
05/01/2022 18:35	101.8329627	0	0
05/01/2022 18:40	102.1797528	0	0
05/01/2022 18:45	103.351264	0	0
05/01/2022 18:50	105.3128493	0	0
05/01/2022 18:55	107.8582045	0	0
05/01/2022 19:00	109.704088	0	0
05/01/2022 19:05	110.6444548	0	0
05/01/2022 19:10	110.7793214	0	0
05/01/2022 19:15	110.763257	0	0
05/01/2022 19:20	110.6966663	0	0
05/01/2022 19:25	110.5564098	0	0
05/01/2022 19:30	110.2139469	0	0
05/01/2022 19:35	109.6465111	0	0
05/01/2022 19:40	108.9163648	0	0
05/01/2022 19:45	108.4329124	0	0
05/01/2022 19:50	108.2587303	0	0
05/01/2022 19:55	108.3558026	0	0
05/01/2022 20:00	108.495975	0	0
05/01/2022 20:05	108.6413785	0	0
05/01/2022 20:10	108.8326284	0	0
05/01/2022 20:15	109.3375091	0	0
05/01/2022 20:20	110.1968834	0	0
05/01/2022 20:25	111.1969572	0	0
05/01/2022 20:30	110.9923919	0	0
05/01/2022 20:35	109.3695889	0	0
05/01/2022 20:40	106.6635463	0	0
05/01/2022 20:45	105.003041	0	0
05/01/2022 20:50	104.7232628	0	0
05/01/2022 20:55	105.6350762	0	0
05/01/2022 21:00	106.5462266	58	4.244890423
05/01/2022 21:05	108.5740373	0	0
05/01/2022 21:10	114.4130801	0	0
05/01/2022 21:15	123.7195804	0	0
05/01/2022 21:20	133.8205242	0	0
05/01/2022 21:25	143.2709877	0	0
05/01/2022 21:30	150.5008232	0	0
05/01/2022 21:35	155.3305233	0	0
05/01/2022 21:40	157.9367507	0	0
05/01/2022 21:45	158.8577991	0	0
05/01/2022 21:50	158.2835755	0	0
05/01/2022 21:55	156.4214985	0	0
05/01/2022 22:00	153.9226452	0	0
05/01/2022 22:05	150.9976699	0	0
05/01/2022 22:10	147.7309466	0	0
05/01/2022 22:15	143.9762176	0	0
05/01/2022 22:20	139.8055828	0	0
05/01/2022 22:25	135.3322713	0	0
05/01/2022 22:30	130.7050562	0	0
05/01/2022 22:35	126.0134539	0	0
05/01/2022 22:40	121.3047085	0	0
05/01/2022 22:45	116.5000542	0	0
05/01/2022 22:50	111.6168715	0	0
05/01/2022 22:55	106.5209369	0	0
05/01/2022 23:00	100.2543762	0	0
05/01/2022 23:05	92.6588031	0	0
05/01/2022 23:10	84.21267466	0	0
05/01/2022 23:15	77.99891557	0	0
05/01/2022 23:20	74.49878739	0	0
05/01/2022 23:25	73.38503991	0	0
05/01/2022 23:30	72.60870619	0	0
05/01/2022 23:35	71.84977635	0	0
05/01/2022 23:40	70.94177815	0	0
05/01/2022 23:45	68.79643493	0	0
05/01/2022 23:50	65.25295516	0	0
05/01/2022 23:55	60.77413711	0	0
06/01/2022 00:00	58.21461443	0	0
06/01/2022 00:05	58.03859894	0	0
06/01/2022 00:10	59.76363789	0	0
06/01/2022 00:15	60.27087666	0	0
06/01/2022 00:20	59.12532796	0	0
06/01/2022 00:25	56.61600856	0	0
06/01/2022 00:30	54.34677507	0	0
06/01/2022 00:35	52.55631507	0	0
06/01/2022 00:40	51.23204592	0	0
06/01/2022 00:45	50.41185716	0	0
06/01/2022 00:50	50.08179272	0	0
06/01/2022 00:55	50.07661558	0	0
06/01/2022 01:00	49.4661989	0	0
06/01/2022 01:05	48.09275606	0	0
06/01/2022 01:10	46.22335541	0	0
06/01/2022 01:15	45.60412894	0	0
06/01/2022 01:20	46.51433434	0	0
06/01/2022 01:25	48.73044827	0	0
06/01/2022 01:30	50.78350545	0	0
06/01/2022 01:35	52.49779104	0	0
06/01/2022 01:40	53.95587199	0	0
06/01/2022 01:45	55.12081533	0	0
06/01/2022 01:50	55.86648283	0	0
06/01/2022 01:55	56.12308693	0	0
06/01/2022 02:00	56.74934513	0	0
06/01/2022 02:05	57.79651026	0	0
06/01/2022 02:10	59.16818226	0	0
06/01/2022 02:15	60.47068126	0	0
06/01/2022 02:20	61.68897851	0	0
06/01/2022 02:25	62.91381315	0	0
06/01/2022 02:30	64.40962993	0	0
06/01/2022 02:35	66.25376716	0	0
06/01/2022 02:40	68.31476026	0	0
06/01/2022 02:45	69.56961195	0	0
06/01/2022 02:50	69.86994926	0	0
06/01/2022 02:55	69.36468205	0	0
06/01/2022 03:00	68.93384246	0	0
06/01/2022 03:05	68.71827232	0	0
06/01/2022 03:10	68.77654964	0	0
06/01/2022 03:15	69.47562873	0	0
06/01/2022 03:20	70.87125057	0	0
06/01/2022 03:25	72.8676101	0	0
06/01/2022 03:30	74.87418164	0	0
06/01/2022 03:35	76.79451411	0	0
06/01/2022 03:40	78.59829155	0	0
06/01/2022 03:45	80.1140164	0	0
06/01/2022 03:50	81.31152915	0	0
06/01/2022 03:55	82.19168451	0	0
06/01/2022 04:00	82.77883709	0	0
06/01/2022 04:05	83.07412804	0	0
06/01/2022 04:10	83.22628481	0	0
06/01/2022 04:15	84.19259361	0	0
06/01/2022 04:20	86.12226608	0	0
06/01/2022 04:25	88.75669052	0	0
06/01/2022 04:30	90.46950987	0	0
06/01/2022 04:35	91.00258748	0	0
06/01/2022 04:40	90.61727284	0	0
06/01/2022 04:45	90.97650959	0	0
06/01/2022 04:50	92.34207898	0	0
06/01/2022 04:55	94.49070506	0	0
06/01/2022 05:00	96.0126467	0	0
06/01/2022 05:05	96.68497893	0	0
06/01/2022 05:10	96.56122601	0	0
06/01/2022 05:15	95.98197921	0	0
06/01/2022 05:20	95.00102717	0	0
06/01/2022 05:25	93.77859348	0	0
06/01/2022 05:30	93.32898776	0	0
06/01/2022 05:35	93.81261612	0	0
06/01/2022 05:40	95.05144569	0	0
06/01/2022 05:45	95.91609752	0	0
06/01/2022 05:50	96.2286511	0	0
06/01/2022 05:55	96.11699949	0	0
06/01/2022 06:00	96.38844631	0	0
06/01/2022 06:05	97.17094169	0	0
06/01/2022 06:10	98.35547268	0	0
06/01/2022 06:15	99.24851935	0	0
06/01/2022 06:20	99.7410854	0	0
06/01/2022 06:25	99.89429988	0	0
06/01/2022 06:30	100.0921018	0	0
06/01/2022 06:35	100.3956096	0	0
06/01/2022 06:40	100.7753933	0	0
06/01/2022 06:45	101.0419552	0	0
06/01/2022 06:50	101.1658378	0	0
06/01/2022 06:55	101.1287123	0	0
06/01/2022 07:00	100.8116201	55	3.173794642
06/01/2022 07:05	100.8164833	0	0
06/01/2022 07:10	103.1460925	0	0
06/01/2022 07:15	109.7999431	0	0
06/01/2022 07:20	119.9551377	0	0
06/01/2022 07:25	131.8218748	0	0
06/01/2022 07:30	142.692954	0	0
06/01/2022 07:35	151.7412737	0	0
06/01/2022 07:40	159.0137826	0	0
06/01/2022 07:45	166.3238227	0	0
06/01/2022 07:50	173.9786759	0	0
06/01/2022 07:55	181.8947264	0	0
06/01/2022 08:00	189.2693437	0	0
06/01/2022 08:05	196.0838606	0	0
06/01/2022 08:10	202.3115421	0	0
06/01/2022 08:15	206.9247254	0	0
06/01/2022 08:20	209.9708416	0	0
06/01/2022 08:25	211.7551787	0	0
06/01/2022 08:30	213.9894186	0	0
06/01/2022 08:35	216.7328681	0	0
06/01/2022 08:40	219.5917937	0	0
06/01/2022 08:45	220.9422184	0	0
06/01/2022 08:50	220.568391	0	0
06/01/2022 08:55	218.7874997	0	0
06/01/2022 09:00	217.2308952	0	0
06/01/2022 09:05	216.2340608	0	0
06/01/2022 09:10	215.5888566	0	0
06/01/2022 09:15	213.5041661	0	0
06/01/2022 09:20	209.7542736	0	0
06/01/2022 09:25	204.687271	0	0
06/01/2022 09:30	200.1774563	0	0
06/01/2022 09:35	196.5547517	0	0
06/01/2022 09:40	193.7507612	0	0
06/01/2022 09:45	191.1423285	0	0
06/01/2022 09:50	188.651832	0	0
06/01/2022 09:55	186.3497561	0	0
06/01/2022 10:00	184.5656591	0	0
06/01/2022 10:05	183.362717	0	0
06/01/2022 10:10	182.4359789	0	0
06/01/2022 10:15	179.7933176	0	0
06/01/2022 10:20	175.1250826	0	0
06/01/2022 10:25	168.8050781	0	0
06/01/2022 10:30	163.1758307	0	0
06/01/2022 10:35	158.6082636	0	0
06/01/2022 10:40	155.0077129	0	0
06/01/2022 10:45	151.7716407	0	0
06/01/2022 10:50	148.8037027	0	0
06/01/2022 10:55	146.1248328	0	0
06/01/2022 11:00	143.8773082	0	0
06/01/2022 11:05	142.0811604	0	0
06/01/2022 11:10	140.7544678	0	0
06/01/2022 11:15	140.0281638	0	0
06/01/2022 11:20	139.919917	0	0
06/01/2022 11:25	140.4677937	0	0
06/01/2022 11:30	141.932298	0	0
06/01/2022 11:35	144.351389	0	0
06/01/2022 11:40	147.3966274	0	0
06/01/2022 11:45	149.0079941	0	0
06/01/2022 11:50	148.8571204	0	0
06/01/2022 11:55	147.2115608	0	0
06/01/2022 12:00	145.7852609	0	0
06/01/2022 12:05	144.8459428	0	0
06/01/2022 12:10	144.2961978	0	0
06/01/2022 12:15	143.5371452	0	0
06/01/2022 12:20	142.4715903	0	0
06/01/2022 12:25	141.1164753	0	0
06/01/2022 12:30	139.5954117	0	0
06/01/2022 12:35	137.9255712	0	0
06/01/2022 12:40	136.1280424	0	0
06/01/2022 12:45	134.3508589	0	0
06/01/2022 12:50	132.6153358	0	0
06/01/2022 12:55	131.1076722	0	0
06/01/2022 13:00	131.0197994	48	2.864897004
06/01/2022 13:05	133.1060114	0	0
06/01/2022 13:10	138.5833554	0	0
06/01/2022 13:15	145.5520278	0	0
06/01/2022 13:20	152.847694	0	0
06/01/2022 13:25	159.6198323	0	0
06/01/2022 13:30	167.3142051	0	0
06/01/2022 13:35	175.7647655	0	0
06/01/2022 13:40	184.6178217	0	0
06/01/2022 13:45	193.2935037	0	0
06/01/2022 13:50	201.6650826	0	0
06/01/2022 13:55	209.5790314	0	0
06/01/2022 14:00	216.1272619	0	0
06/01/2022 14:05	221.2188807	0	0
06/01/2022 14:10	225.1365162	0	0
06/01/2022 14:15	229.2246071	0	0
06/01/2022 14:20	233.9056419	0	0
06/01/2022 14:25	239.0692785	0	0
06/01/2022 14:30	243.3059867	0	0
06/01/2022 14:35	246.1893133	0	0
06/01/2022 14:40	248.0262772	0	0
06/01/2022 14:45	251.7230438	0	0
06/01/2022 14:50	257.7320075	0	0
06/01/2022 14:55	265.4772658	0	0
06/01/2022 15:00	271.2362766	0	0
06/01/2022 15:05	274.4600724	0	0
06/01/2022 15:10	275.5247946	0	0
06/01/2022 15:15	276.5631661	0	0
06/01/2022 15:20	277.9480432	0	0
06/01/2022 15:25	279.5773597	0	0
06/01/2022 15:30	280.58579	0	0
06/01/2022 15:35	280.8655308	0	0
06/01/2022 15:40	280.5218732	0	0
06/01/2022 15:45	280.0480143	0	0
06/01/2022 15:50	279.5444208	0	0
06/01/2022 15:55	278.9434429	0	0
06/01/2022 16:00	277.6807443	0	0
06/01/2022 16:05	275.6847859	0	0
06/01/2022 16:10	272.9452552	0	0
06/01/2022 16:15	269.2913909	0	0
06/01/2022 16:20	264.7097441	0	0
06/01/2022 16:25	259.4146896	0	0
06/01/2022 16:30	254.6830281	0	0
06/01/2022 16:35	250.7266124	0	0
06/01/2022 16:40	247.7895675	0	0
06/01/2022 16:45	247.356836	0	0
06/01/2022 16:50	249.6705267	0	0
06/01/2022 16:55	253.6782442	0	0
06/01/2022 17:00	252.6693911	0	0
06/01/2022 17:05	245.5899717	0	0
06/01/2022 17:10	233.7485367	0	0
06/01/2022 17:15	225.3996443	0	0
06/01/2022 17:20	221.850585	0	0
06/01/2022 17:25	222.4409697	0	0
06/01/2022 17:30	222.9652371	0	0
06/01/2022 17:35	222.7620145	0	0
06/01/2022 17:40	222.1260275	0	0
06/01/2022 17:45	222.9084447	0	0
06/01/2022 17:50	225.4032317	0	0
06/01/2022 17:55	229.030977	0	0
06/01/2022 18:00	230.1120607	0	0
06/01/2022 18:05	228.0653488	0	0
06/01/2022 18:10	223.391518	0	0
06/01/2022 18:15	219.258626	0	0
06/01/2022 18:20	216.1674132	0	0
06/01/2022 18:25	213.7464386	0	0
06/01/2022 18:30	209.6405391	0	0
06/01/2022 18:35	203.477939	0	0
06/01/2022 18:40	195.7518353	0	0
06/01/2022 18:45	189.5857158	0	0
06/01/2022 18:50	185.4725296	0	0
06/01/2022 18:55	183.1393259	0	0
06/01/2022 19:00	180.8592343	0	0
06/01/2022 19:05	178.3591331	0	0
06/01/2022 19:10	175.5275331	0	0
06/01/2022 19:15	171.6614709	0	0
06/01/2022 19:20	166.6493434	0	0
06/01/2022 19:25	160.6762581	0	0
06/01/2022 19:30	154.9185688	0	0
06/01/2022 19:35	149.5613127	0	0
06/01/2022 19:40	144.7776916	0	0
06/01/2022 19:45	141.6691907	0	0
06/01/2022 19:50	140.408975	0	0
06/01/2022 19:55	140.8925758	0	0
06/01/2022 20:00	142.4631714	0	0
06/01/2022 20:05	144.9292927	0	0
06/01/2022 20:10	147.9510831	0	0
06/01/2022 20:15	149.4437779	0	0
06/01/2022 20:20	149.091213	0	0
06/01/2022 20:25	147.197876	0	0
06/01/2022 20:30	145.6509287	0	0
06/01/2022 20:35	144.7465855	0	0
06/01/2022 20:40	144.2772959	0	0
06/01/2022 20:45	142.9402365	0	0
06/01/2022 20:50	140.528049	0	0
06/01/2022 20:55	137.2573268	0	0
06/01/2022 21:00	134.5097001	45	2.694434494
06/01/2022 21:05	133.6155105	0	0
06/01/2022 21:10	135.8199754	0	0
06/01/2022 21:15	141.1856349	0	0
06/01/2022 21:20	149.385598	0	0
06/01/2022 21:25	159.6919501	0	0
06/01/2022 21:30	171.295863	0	0
06/01/2022 21:35	183.4456624	0	0
06/01/2022 21:40	195.3180774	0	0
06/01/2022 21:45	205.1019545	0	0
06/01/2022 21:50	212.2708204	0	0
06/01/2022 21:55	217.0013856	0	0
06/01/2022 22:00	221.5500144	0	0
06/01/2022 22:05	226.2598255	0	0
06/01/2022 22:10	230.9681281	0	0
06/01/2022 22:15	234.5229376	0	0
06/01/2022 22:20	236.9954652	0	0
06/01/2022 22:25	239.0472151	0	0
06/01/2022 22:30	241.1676388	0	0
06/01/2022 22:35	242.8661051	0	0
06/01/2022 22:40	243.3106031	0	0
06/01/2022 22:45	242.0840795	0	0
06/01/2022 22:50	239.1764907	0	0
06/01/2022 22:55	234.8550348	0	0
06/01/2022 23:00	229.8914234	0	0
06/01/2022 23:05	224.6114381	0	0
06/01/2022 23:10	219.1279405	0	0
06/01/2022 23:15	212.9694015	0	0
06/01/2022 23:20	206.1856619	0	0
06/01/2022 23:25	198.8713661	0	0
06/01/2022 23:30	190.9313482	0	0
06/01/2022 23:35	182.4150662	0	0
06/01/2022 23:40	173.4879996	0	0
06/01/2022 23:45	164.834287	0	0
06/01/2022 23:50	156.594861	0	0
06/01/2022 23:55	148.8855932	0	0
07/01/2022 00:00	142.2647133	0	0
07/01/2022 00:05	136.8326708	0	0
07/01/2022 00:10	132.5293845	0	0
07/01/2022 00:15	128.9158313	0	0
07/01/2022 00:20	125.9230899	0	0
07/01/2022 00:25	123.4909205	0	0
07/01/2022 00:30	121.2448861	0	0
07/01/2022 00:35	119.1194425	0	0
07/01/2022 00:40	117.0620272	0	0
07/01/2022 00:45	114.7990525	0	0
07/01/2022 00:50	112.2720277	0	0
07/01/2022 00:55	109.3474525	0	0
07/01/2022 01:00	105.2742335	0	0
07/01/2022 01:05	99.92263278	0	0
07/01/2022 01:10	93.62113711	0	0
07/01/2022 01:15	88.51344364	0	0
07/01/2022 01:20	84.93153642	0	0
07/01/2022 01:25	82.7037276	0	0
07/01/2022 01:30	80.77958094	0	0
07/01/2022 01:35	78.98908651	0	0
07/01/2022 01:40	77.38729356	0	0
07/01/2022 01:45	76.34755107	0	0
07/01/2022 01:50	75.92539359	0	0
07/01/2022 01:55	76.07572996	0	0
07/01/2022 02:00	76.53441811	0	0
07/01/2022 02:05	77.2562929	0	0
07/01/2022 02:10	78.12782608	0	0
07/01/2022 02:15	78.45224794	0	0
07/01/2022 02:20	78.11579993	0	0
07/01/2022 02:25	77.27150834	0	0
07/01/2022 02:30	76.91261613	0	0
07/01/2022 02:35	77.19197738	0	0
07/01/2022 02:40	78.04060247	0	0
07/01/2022 02:45	79.04690342	0	0
07/01/2022 02:50	80.14187064	0	0
07/01/2022 02:55	81.18570231	0	0
07/01/2022 03:00	81.31831959	0	0
07/01/2022 03:05	80.40004402	0	0
07/01/2022 03:10	78.56918431	0	0
07/01/2022 03:15	76.72596415	0	0
07/01/2022 03:20	75.00891329	0	0
07/01/2022 03:25	73.5208558	0	0
07/01/2022 03:30	72.93543291	0	0
07/01/2022 03:35	73.35576767	0	0
07/01/2022 03:40	74.73038162	0	0
07/01/2022 03:45	76.75323564	0	0
07/01/2022 03:50	79.37318188	0	0
07/01/2022 03:55	82.38595342	0	0
07/01/2022 04:00	84.51520201	0	0
07/01/2022 04:05	85.55683741	0	0
07/01/2022 04:10	85.62323111	0	0
07/01/2022 04:15	85.44085611	0	0
07/01/2022 04:20	85.1224117	0	0
07/01/2022 04:25	84.76158959	0	0
07/01/2022 04:30	84.96408471	0	0
07/01/2022 04:35	85.82384172	0	0
07/01/2022 04:40	87.40534659	0	0
07/01/2022 04:45	90.1273031	0	0
07/01/2022 04:50	94.05443427	0	0
07/01/2022 04:55	98.86401534	0	0
07/01/2022 05:00	102.5205428	0	0
07/01/2022 05:05	104.7015018	0	0
07/01/2022 05:10	105.4785399	0	0
07/01/2022 05:15	105.3121848	0	0
07/01/2022 05:20	104.2742722	0	0
07/01/2022 05:25	102.5500087	0	0
07/01/2022 05:30	101.3176418	0	0
07/01/2022 05:35	100.7625483	0	0
07/01/2022 05:40	100.8235462	0	0
07/01/2022 05:45	101.1170714	0	0
07/01/2022 05:50	101.5820952	0	0
07/01/2022 05:55	102.165511	0	0
07/01/2022 06:00	102.5336835	0	0
07/01/2022 06:05	102.633642	0	0
07/01/2022 06:10	102.458415	0	0
07/01/2022 06:15	101.9654803	0	0
07/01/2022 06:20	101.1479833	0	0
07/01/2022 06:25	100.1136345	0	0
07/01/2022 06:30	99.54531289	0	0
07/01/2022 06:35	99.55082521	0	0
07/01/2022 06:40	100.0444289	0	0
07/01/2022 06:45	100.483047	0	0
07/01/2022 06:50	100.7810117	0	0
07/01/2022 06:55	101.059435	0	0
07/01/2022 07:00	102.0847388	44	2.115863095
07/01/2022 07:05	104.2709692	0	0
07/01/2022 07:10	108.5364907	0	0
07/01/2022 07:15	115.1508267	0	0
07/01/2022 07:20	123.7060431	0	0
07/01/2022 07:25	133.5400457	0	0
07/01/2022 07:30	143.501223	0	0
07/01/2022 07:35	153.2314141	0	0
07/01/2022 07:40	162.4393688	0	0
07/01/2022 07:45	170.2586626	0	0
07/01/2022 07:50	176.4440957	0	0
07/01/2022 07:55	181.006574	0	0
07/01/2022 08:00	184.634587	0	0
07/01/2022 08:05	187.3963846	0	0
07/01/2022 08:10	189.5598383	0	0
07/01/2022 08:15	192.9272435	0	0
07/01/2022 08:20	197.8307648	0	0
07/01/2022 08:25	203.8722597	0	0
07/01/2022 08:30	208.5323682	0	0
07/01/2022 08:35	211.3244354	0	0
07/01/2022 08:40	212.4722443	0	0
07/01/2022 08:45	213.8011333	0	0
07/01/2022 08:50	215.6116019	0	0
07/01/2022 08:55	217.7540146	0	0
07/01/2022 09:00	219.130583	0	0
07/01/2022 09:05	219.6100888	0	0
07/01/2022 09:10	219.3505949	0	0
07/01/2022 09:15	219.0832476	0	0
07/01/2022 09:20	218.9624512	0	0
07/01/2022 09:25	219.0749659	0	0
07/01/2022 09:30	219.7348483	0	0
07/01/2022 09:35	221.0217157	0	0
07/01/2022 09:40	222.7724721	0	0
07/01/2022 09:45	223.7756663	0	0
07/01/2022 09:50	223.8618316	0	0
07/01/2022 09:55	223.2044326	0	0
07/01/2022 10:00	222.7733907	0	0
07/01/2022 10:05	222.7371773	0	0
07/01/2022 10:10	222.8547694	0	0
07/01/2022 10:15	221.5098426	0	0
07/01/2022 10:20	218.4576194	0	0
07/01/2022 10:25	213.8963361	0	0
07/01/2022 10:30	209.0207584	0	0
07/01/2022 10:35	204.0253757	0	0
07/01/2022 10:40	199.1083689	0	0
07/01/2022 10:45	195.4944143	0	0
07/01/2022 10:50	193.3811258	0	0
07/01/2022 10:55	192.598071	0	0
07/01/2022 11:00	192.0414417	0	0
07/01/2022 11:05	191.5394321	0	0
07/01/2022 11:10	190.9708042	0	0
07/01/2022 11:15	189.554017	0	0
07/01/2022 11:20	187.1668221	0	0
07/01/2022 11:25	184.0156809	0	0
07/01/2022 11:30	181.4022686	0	0
07/01/2022 11:35	179.5323558	0	0
07/01/2022 11:40	178.4396564	0	0
07/01/2022 11:45	178.337089	0	0
07/01/2022 11:50	179.2579085	0	0
07/01/2022 11:55	180.8016456	0	0
07/01/2022 12:00	180.4349105	0	0
07/01/2022 12:05	177.7569419	0	0
07/01/2022 12:10	173.2706787	0	0
07/01/2022 12:15	170.1665455	0	0
07/01/2022 12:20	168.9473082	0	0
07/01/2022 12:25	169.3433755	0	0
07/01/2022 12:30	169.6537876	0	0
07/01/2022 12:35	169.6088642	0	0
07/01/2022 12:40	169.159938	0	0
07/01/2022 12:45	168.0058938	0	0
07/01/2022 12:50	166.0980334	0	0
07/01/2022 12:55	163.5223572	0	0
07/01/2022 13:00	160.830854	76	6.229789344
07/01/2022 13:05	159.5038289	0	0
07/01/2022 13:10	160.7916896	0	0
07/01/2022 13:15	165.334578	0	0
07/01/2022 13:20	173.2354828	0	0
07/01/2022 13:25	184.0478517	0	0
07/01/2022 13:30	196.9992813	0	0
07/01/2022 13:35	211.2569617	0	0
07/01/2022 13:40	226.0237945	0	0
07/01/2022 13:45	240.4654732	0	0
07/01/2022 13:50	254.0512662	0	0
07/01/2022 13:55	266.4342032	0	0
07/01/2022 14:00	277.4749877	0	0
07/01/2022 14:05	287.0390656	0	0
07/01/2022 14:10	295.1608757	0	0
07/01/2022 14:15	302.4070557	0	0
07/01/2022 14:20	308.9770608	0	0
07/01/2022 14:25	314.9018516	0	0
07/01/2022 14:30	319.3796697	0	0
07/01/2022 14:35	322.9341086	0	0
07/01/2022 14:40	326.4937458	0	0
07/01/2022 14:45	331.0753701	0	0
07/01/2022 14:50	335.9089782	0	0
07/01/2022 14:55	339.8970711	0	0
07/01/2022 15:00	341.3438557	0	0
07/01/2022 15:05	339.977464	0	0
07/01/2022 15:10	335.9846344	0	0
07/01/2022 15:15	329.8035292	0	0
07/01/2022 15:20	321.7634011	0	0
07/01/2022 15:25	312.3673469	0	0
07/01/2022 15:30	303.2184273	0	0
07/01/2022 15:35	294.7508316	0	0
07/01/2022 15:40	286.9994904	0	0
07/01/2022 15:45	279.1649256	0	0
07/01/2022 15:50	271.2193284	0	0
07/01/2022 15:55	263.1022118	0	0
07/01/2022 16:00	253.8895606	0	0
07/01/2022 16:05	243.4825887	0	0
07/01/2022 16:10	232.2194562	0	0
07/01/2022 16:15	221.9912404	0	0
07/01/2022 16:20	213.1142663	0	0
07/01/2022 16:25	205.44739	0	0
07/01/2022 16:30	198.0083236	0	0
07/01/2022 16:35	190.6393956	0	0
07/01/2022 16:40	183.3365242	0	0
07/01/2022 16:45	176.0863511	0	0
07/01/2022 16:50	168.8806696	0	0
07/01/2022 16:55	162.0254613	0	0
07/01/2022 17:00	157.5039022	0	0
07/01/2022 17:05	155.6192077	0	0
07/01/2022 17:10	155.9549597	0	0
07/01/2022 17:15	155.9394105	0	0
07/01/2022 17:20	155.1552831	0	0
07/01/2022 17:25	153.4142996	0	0
07/01/2022 17:30	149.5953798	0	0
07/01/2022 17:35	143.510459	0	0
07/01/2022 17:40	135.606091	0	0
07/01/2022 17:45	128.779536	0	0
07/01/2022 17:50	123.4780833	0	0
07/01/2022 17:55	119.6547133	0	0
07/01/2022 18:00	117.0746025	0	0
07/01/2022 18:05	115.6916728	0	0
07/01/2022 18:10	115.2848351	0	0
07/01/2022 18:15	114.5093469	0	0
07/01/2022 18:20	113.1453084	0	0
07/01/2022 18:25	111.4213046	0	0
07/01/2022 18:30	110.8319248	0	0
07/01/2022 18:35	111.6066194	0	0
07/01/2022 18:40	113.5210277	0	0
07/01/2022 18:45	115.1938895	0	0
07/01/2022 18:50	116.401826	0	0
07/01/2022 18:55	117.0724351	0	0
07/01/2022 19:00	116.7791596	0	0
07/01/2022 19:05	115.4503666	0	0
07/01/2022 19:10	113.2900546	0	0
07/01/2022 19:15	111.6162351	0	0
07/01/2022 19:20	110.6334805	0	0
07/01/2022 19:25	110.2229238	0	0
07/01/2022 19:30	109.6532913	0	0
07/01/2022 19:35	108.8061629	0	0
07/01/2022 19:40	107.8336982	0	0
07/01/2022 19:45	107.7176292	0	0
07/01/2022 19:50	108.6104797	0	0
07/01/2022 19:55	110.2333134	0	0
07/01/2022 20:00	110.8347288	0	0
07/01/2022 20:05	110.1359776	0	0
07/01/2022 20:10	108.304129	0	0
07/01/2022 20:15	106.4101012	0	0
07/01/2022 20:20	104.6212394	0	0
07/01/2022 20:25	103.1409524	0	0
07/01/2022 20:30	103.2682222	0	0
07/01/2022 20:35	105.2066697	0	0
07/01/2022 20:40	108.4545741	0	0
07/01/2022 20:45	109.8434191	0	0
07/01/2022 20:50	108.8716694	0	0
07/01/2022 20:55	106.0187057	0	0
07/01/2022 21:00	104.3281936	49	3.586200529
07/01/2022 21:05	104.5531244	0	0
07/01/2022 21:10	107.4018363	0	0
07/01/2022 21:15	112.3255501	0	0
07/01/2022 21:20	118.8098532	0	0
07/01/2022 21:25	125.9102301	0	0
07/01/2022 21:30	131.7823319	0	0
07/01/2022 21:35	135.8545627	0	0
07/01/2022 21:40	138.2013364	0	0
07/01/2022 21:45	140.5414084	0	0
07/01/2022 21:50	143.1013765	0	0
07/01/2022 21:55	145.7593188	0	0
07/01/2022 22:00	147.9047157	0	0
07/01/2022 22:05	149.490785	0	0
07/01/2022 22:10	150.6738873	0	0
07/01/2022 22:15	151.9386112	0	0
07/01/2022 22:20	153.4246481	0	0
07/01/2022 22:25	155.0024971	0	0
07/01/2022 22:30	155.9205598	0	0
[truncated: 32,561 more rows]
