# Supplementary material for: Explainable cluster-based learning for prediction of postprandial glycemic events and insulin dose optimization in type 1 diabetes
Source: PLOS Digit Health. 2025 Sep 16;4(9):e0000996. doi: 10.1371/journal.pdig.0000996 (PMC12440209; doi:10.1371/journal.pdig.0000996)
Supplement: S1 Dataset — These datasets were used to train, validate, and evaluate the proposed ML framework for the prediction of postprandial glycemic events and insulin dose optimization. (ZIP) [file pdig.0000996.s001.zip › S1_Datasets/Simulated patient dataset/adult#004.csv]

time	CGM	meal_inGrams	u6_Umin
01/01/2022 00:00	119.38806	0	0
01/01/2022 00:05	110.1001835	0	0
01/01/2022 00:10	106.4684904	0	0
01/01/2022 00:15	102.7175541	0	0
01/01/2022 00:20	99.09894938	0	0
01/01/2022 00:25	95.86811404	0	0
01/01/2022 00:30	94.52633851	0	0
01/01/2022 00:35	95.30543264	0	0
01/01/2022 00:40	98.02754471	0	0
01/01/2022 00:45	101.6098689	0	0
01/01/2022 00:50	105.8735249	0	0
01/01/2022 00:55	110.6245696	0	0
01/01/2022 01:00	114.6814855	0	0
01/01/2022 01:05	117.8527194	0	0
01/01/2022 01:10	120.1988895	0	0
01/01/2022 01:15	122.1316463	0	0
01/01/2022 01:20	123.7135226	0	0
01/01/2022 01:25	125.1089555	0	0
01/01/2022 01:30	127.3723441	0	0
01/01/2022 01:35	130.6697582	0	0
01/01/2022 01:40	134.552381	0	0
01/01/2022 01:45	136.1802395	0	0
01/01/2022 01:50	135.104649	0	0
01/01/2022 01:55	131.7406459	0	0
01/01/2022 02:00	128.7181335	0	0
01/01/2022 02:05	126.4523731	0	0
01/01/2022 02:10	124.9407879	0	0
01/01/2022 02:15	124.1666411	0	0
01/01/2022 02:20	124.1275064	0	0
01/01/2022 02:25	124.7734569	0	0
01/01/2022 02:30	125.7867437	0	0
01/01/2022 02:35	127.1175079	0	0
01/01/2022 02:40	128.5586293	0	0
01/01/2022 02:45	128.7963065	0	0
01/01/2022 02:50	127.6234383	0	0
01/01/2022 02:55	125.3116676	0	0
01/01/2022 03:00	123.5792356	0	0
01/01/2022 03:05	122.6977784	0	0
01/01/2022 03:10	122.515353	0	0
01/01/2022 03:15	122.0675576	0	0
01/01/2022 03:20	121.202429	0	0
01/01/2022 03:25	120.0134303	0	0
01/01/2022 03:30	119.0905678	0	0
01/01/2022 03:35	118.527278	0	0
01/01/2022 03:40	118.2178262	0	0
01/01/2022 03:45	117.4908465	0	0
01/01/2022 03:50	116.2405751	0	0
01/01/2022 03:55	114.6112601	0	0
01/01/2022 04:00	113.514991	0	0
01/01/2022 04:05	113.0959869	0	0
01/01/2022 04:10	113.2267869	0	0
01/01/2022 04:15	113.0988903	0	0
01/01/2022 04:20	112.5848086	0	0
01/01/2022 04:25	111.8842932	0	0
01/01/2022 04:30	112.2614068	0	0
01/01/2022 04:35	113.9158747	0	0
01/01/2022 04:40	116.422246	0	0
01/01/2022 04:45	117.0851712	0	0
01/01/2022 04:50	115.4791758	0	0
01/01/2022 04:55	112.0792293	0	0
01/01/2022 05:00	109.8928349	0	0
01/01/2022 05:05	109.3949413	0	0
01/01/2022 05:10	110.3689389	0	0
01/01/2022 05:15	111.4424967	0	0
01/01/2022 05:20	112.3989865	0	0
01/01/2022 05:25	113.2419303	0	0
01/01/2022 05:30	113.9933118	0	0
01/01/2022 05:35	114.6566365	0	0
01/01/2022 05:40	115.2379326	0	0
01/01/2022 05:45	115.7751864	0	0
01/01/2022 05:50	116.2744117	0	0
01/01/2022 05:55	116.7923852	0	0
01/01/2022 06:00	117.6886141	0	0
01/01/2022 06:05	119.0198626	0	0
01/01/2022 06:10	120.6386544	0	0
01/01/2022 06:15	121.6109918	0	0
01/01/2022 06:20	121.7893877	0	0
01/01/2022 06:25	121.4091585	0	0
01/01/2022 06:30	121.9607467	0	0
01/01/2022 06:35	123.6794594	0	0
01/01/2022 06:40	126.3836163	0	0
01/01/2022 06:45	128.9227518	0	0
01/01/2022 06:50	131.1151776	0	0
01/01/2022 06:55	132.7437846	0	0
01/01/2022 07:00	132.4337868	66	3.567454401
01/01/2022 07:05	130.9806035	0	0
01/01/2022 07:10	129.1141418	0	0
01/01/2022 07:15	128.7144295	0	0
01/01/2022 07:20	129.8000864	0	0
01/01/2022 07:25	132.0774014	0	0
01/01/2022 07:30	134.9626614	0	0
01/01/2022 07:35	138.2656318	0	0
01/01/2022 07:40	141.9397938	0	0
01/01/2022 07:45	146.2018395	0	0
01/01/2022 07:50	151.0561706	0	0
01/01/2022 07:55	156.1008656	0	0
01/01/2022 08:00	158.9209183	0	0
01/01/2022 08:05	159.1362235	0	0
01/01/2022 08:10	157.2772981	0	0
01/01/2022 08:15	156.6698858	0	0
01/01/2022 08:20	157.8526505	0	0
01/01/2022 08:25	160.4865039	0	0
01/01/2022 08:30	162.3321224	0	0
01/01/2022 08:35	163.0519954	0	0
01/01/2022 08:40	162.8591098	0	0
01/01/2022 08:45	163.0002082	0	0
01/01/2022 08:50	163.688849	0	0
01/01/2022 08:55	164.7562068	0	0
01/01/2022 09:00	165.0241909	0	0
01/01/2022 09:05	164.3324957	0	0
01/01/2022 09:10	162.9009776	0	0
01/01/2022 09:15	161.9293909	0	0
01/01/2022 09:20	161.7750643	0	0
01/01/2022 09:25	162.4113882	0	0
01/01/2022 09:30	162.2809207	0	0
01/01/2022 09:35	160.8323508	0	0
01/01/2022 09:40	158.2281625	0	0
01/01/2022 09:45	156.8193175	0	0
01/01/2022 09:50	157.0013673	0	0
01/01/2022 09:55	158.4960574	0	0
01/01/2022 10:00	159.2850847	0	0
01/01/2022 10:05	159.0932107	0	0
01/01/2022 10:10	158.0779061	0	0
01/01/2022 10:15	156.9954288	0	0
01/01/2022 10:20	155.9865	0	0
01/01/2022 10:25	155.0058893	0	0
01/01/2022 10:30	153.6560314	0	0
01/01/2022 10:35	151.8842704	0	0
01/01/2022 10:40	149.6924209	0	0
01/01/2022 10:45	147.0356948	0	0
01/01/2022 10:50	143.9124041	0	0
01/01/2022 10:55	140.2525671	0	0
01/01/2022 11:00	135.5830705	0	0
01/01/2022 11:05	129.8320119	0	0
01/01/2022 11:10	123.6125704	0	0
01/01/2022 11:15	120.7928819	0	0
01/01/2022 11:20	121.9849895	0	0
01/01/2022 11:25	126.5194644	0	0
01/01/2022 11:30	130.1499215	0	0
01/01/2022 11:35	132.2062313	0	0
01/01/2022 11:40	132.7446273	0	0
01/01/2022 11:45	132.1199351	0	0
01/01/2022 11:50	130.3879579	0	0
01/01/2022 11:55	127.7853795	0	0
01/01/2022 12:00	125.8131491	0	0
01/01/2022 12:05	124.7076969	0	0
01/01/2022 12:10	124.3648291	0	0
01/01/2022 12:15	124.1285226	0	0
01/01/2022 12:20	123.894447	0	0
01/01/2022 12:25	123.7440037	0	0
01/01/2022 12:30	124.1976253	0	0
01/01/2022 12:35	125.3366529	0	0
01/01/2022 12:40	127.0762401	0	0
01/01/2022 12:45	128.8843532	0	0
01/01/2022 12:50	130.6761344	0	0
01/01/2022 12:55	132.3129309	0	0
01/01/2022 13:00	132.9219987	69	5.203646508
01/01/2022 13:05	133.4875162	0	0
01/01/2022 13:10	135.0650315	0	0
01/01/2022 13:15	138.6099727	0	0
01/01/2022 13:20	144.2019515	0	0
01/01/2022 13:25	151.4918421	0	0
01/01/2022 13:30	160.3770568	0	0
01/01/2022 13:35	170.2674538	0	0
01/01/2022 13:40	180.4828481	0	0
01/01/2022 13:45	189.9700634	0	0
01/01/2022 13:50	198.3140526	0	0
01/01/2022 13:55	205.4456203	0	0
01/01/2022 14:00	212.1094004	0	0
01/01/2022 14:05	218.3981964	0	0
01/01/2022 14:10	224.2478118	0	0
01/01/2022 14:15	229.2048437	0	0
01/01/2022 14:20	233.3046998	0	0
01/01/2022 14:25	236.6913076	0	0
01/01/2022 14:30	239.4019345	0	0
01/01/2022 14:35	241.9466725	0	0
01/01/2022 14:40	244.8161381	0	0
01/01/2022 14:45	247.4035692	0	0
01/01/2022 14:50	248.8164044	0	0
01/01/2022 14:55	248.4472385	0	0
01/01/2022 15:00	246.829281	0	0
01/01/2022 15:05	244.0851486	0	0
01/01/2022 15:10	240.3227174	0	0
01/01/2022 15:15	235.3611314	0	0
01/01/2022 15:20	229.3915776	0	0
01/01/2022 15:25	222.6816735	0	0
01/01/2022 15:30	215.6510893	0	0
01/01/2022 15:35	208.4875325	0	0
01/01/2022 15:40	201.301066	0	0
01/01/2022 15:45	194.137214	0	0
01/01/2022 15:50	187.0554578	0	0
01/01/2022 15:55	180.2244236	0	0
01/01/2022 16:00	174.4365541	0	0
01/01/2022 16:05	169.8377286	0	0
01/01/2022 16:10	166.1391793	0	0
01/01/2022 16:15	161.4049113	0	0
01/01/2022 16:20	155.3357872	0	0
01/01/2022 16:25	148.3477938	0	0
01/01/2022 16:30	143.0595234	0	0
01/01/2022 16:35	139.884485	0	0
01/01/2022 16:40	138.5668331	0	0
01/01/2022 16:45	137.4891422	0	0
01/01/2022 16:50	136.3933269	0	0
01/01/2022 16:55	135.1444566	0	0
01/01/2022 17:00	132.9082676	0	0
01/01/2022 17:05	129.5485046	0	0
01/01/2022 17:10	125.3030896	0	0
01/01/2022 17:15	121.7088732	0	0
01/01/2022 17:20	119.0025115	0	0
01/01/2022 17:25	117.0230505	0	0
01/01/2022 17:30	114.7970149	0	0
01/01/2022 17:35	112.1610927	0	0
01/01/2022 17:40	109.1640136	0	0
01/01/2022 17:45	106.1743302	0	0
01/01/2022 17:50	103.2426261	0	0
01/01/2022 17:55	100.4417952	0	0
01/01/2022 18:00	98.27757571	0	0
01/01/2022 18:05	96.8251471	0	0
01/01/2022 18:10	96.07207853	0	0
01/01/2022 18:15	95.96594369	0	0
01/01/2022 18:20	96.49591167	0	0
01/01/2022 18:25	97.33411115	0	0
01/01/2022 18:30	96.41812268	0	0
01/01/2022 18:35	93.4210268	0	0
01/01/2022 18:40	88.69879945	0	0
01/01/2022 18:45	84.51286916	0	0
01/01/2022 18:50	81.21970914	0	0
01/01/2022 18:55	78.67470214	0	0
01/01/2022 19:00	75.96516348	0	0
01/01/2022 19:05	72.94666993	0	0
01/01/2022 19:10	69.92148003	0	0
01/01/2022 19:15	68.80576032	0	0
01/01/2022 19:20	69.90176691	0	0
01/01/2022 19:25	72.78382697	0	0
01/01/2022 19:30	74.7580115	0	0
01/01/2022 19:35	75.39852867	0	0
01/01/2022 19:40	74.77521763	0	0
01/01/2022 19:45	73.33340467	0	0
01/01/2022 19:50	71.14275552	0	0
01/01/2022 19:55	68.38818396	0	0
01/01/2022 20:00	66.24522691	0	0
01/01/2022 20:05	64.89852336	0	0
01/01/2022 20:10	64.37593896	0	0
01/01/2022 20:15	64.85980843	0	0
01/01/2022 20:20	66.3778532	0	0
01/01/2022 20:25	68.67462391	0	0
01/01/2022 20:30	70.13932475	0	0
01/01/2022 20:35	70.51638335	0	0
01/01/2022 20:40	69.93167977	0	0
01/01/2022 20:45	69.19042998	0	0
01/01/2022 20:50	68.41845357	0	0
01/01/2022 20:55	67.64841022	0	0
01/01/2022 21:00	67.09553954	60	1.433230994
01/01/2022 21:05	68.68740234	0	0
01/01/2022 21:10	72.98678731	0	0
01/01/2022 21:15	78.86841099	0	0
01/01/2022 21:20	85.7178957	0	0
01/01/2022 21:25	93.01148462	0	0
01/01/2022 21:30	99.93961547	0	0
01/01/2022 21:35	106.1514555	0	0
01/01/2022 21:40	111.6366627	0	0
01/01/2022 21:45	117.4911707	0	0
01/01/2022 21:50	123.8247777	0	0
01/01/2022 21:55	130.4010755	0	0
01/01/2022 22:00	135.9790786	0	0
01/01/2022 22:05	140.3833223	0	0
01/01/2022 22:10	143.8329605	0	0
01/01/2022 22:15	147.5063419	0	0
01/01/2022 22:20	151.7327059	0	0
01/01/2022 22:25	156.748333	0	0
01/01/2022 22:30	162.5871686	0	0
01/01/2022 22:35	169.2081503	0	0
01/01/2022 22:40	175.4122453	0	0
01/01/2022 22:45	179.5183729	0	0
01/01/2022 22:50	181.0900173	0	0
01/01/2022 22:55	180.3709645	0	0
01/01/2022 23:00	178.6301637	0	0
01/01/2022 23:05	176.2874327	0	0
01/01/2022 23:10	173.5337746	0	0
01/01/2022 23:15	170.3449627	0	0
01/01/2022 23:20	166.8209198	0	0
01/01/2022 23:25	163.1383035	0	0
01/01/2022 23:30	159.8750128	0	0
01/01/2022 23:35	157.1626836	0	0
01/01/2022 23:40	154.9387124	0	0
01/01/2022 23:45	152.5939035	0	0
01/01/2022 23:50	150.0475679	0	0
01/01/2022 23:55	147.322466	0	0
02/01/2022 00:00	144.4763252	0	0
02/01/2022 00:05	141.5254855	0	0
02/01/2022 00:10	138.5651066	0	0
02/01/2022 00:15	136.1598178	0	0
02/01/2022 00:20	134.4013889	0	0
02/01/2022 00:25	133.1227967	0	0
02/01/2022 00:30	131.2536321	0	0
02/01/2022 00:35	128.6251111	0	0
02/01/2022 00:40	125.4408992	0	0
02/01/2022 00:45	122.9915077	0	0
02/01/2022 00:50	121.4796965	0	0
02/01/2022 00:55	120.8586626	0	0
02/01/2022 01:00	120.8393888	0	0
02/01/2022 01:05	121.3746403	0	0
02/01/2022 01:10	122.4451156	0	0
02/01/2022 01:15	123.9391576	0	0
02/01/2022 01:20	125.8373019	0	0
02/01/2022 01:25	127.8921094	0	0
02/01/2022 01:30	128.5481998	0	0
02/01/2022 01:35	127.5581223	0	0
02/01/2022 01:40	125.125073	0	0
02/01/2022 01:45	122.5477637	0	0
02/01/2022 01:50	120.0297709	0	0
02/01/2022 01:55	117.6785954	0	0
02/01/2022 02:00	116.1841452	0	0
02/01/2022 02:05	115.653758	0	0
02/01/2022 02:10	115.8388454	0	0
02/01/2022 02:15	115.1751635	0	0
02/01/2022 02:20	113.4142218	0	0
02/01/2022 02:25	110.7939257	0	0
02/01/2022 02:30	108.8302649	0	0
02/01/2022 02:35	107.7613077	0	0
02/01/2022 02:40	107.4050596	0	0
02/01/2022 02:45	106.6168574	0	0
02/01/2022 02:50	105.21484	0	0
02/01/2022 02:55	103.4270134	0	0
02/01/2022 03:00	102.7043459	0	0
02/01/2022 03:05	103.2749456	0	0
02/01/2022 03:10	104.8805712	0	0
02/01/2022 03:15	105.8918277	0	0
02/01/2022 03:20	106.0505541	0	0
02/01/2022 03:25	105.4457136	0	0
02/01/2022 03:30	104.646244	0	0
02/01/2022 03:35	103.7411741	0	0
02/01/2022 03:40	102.7808174	0	0
02/01/2022 03:45	102.0888145	0	0
02/01/2022 03:50	101.7155336	0	0
02/01/2022 03:55	101.6634301	0	0
02/01/2022 04:00	101.9526111	0	0
02/01/2022 04:05	102.5855282	0	0
02/01/2022 04:10	103.5092128	0	0
02/01/2022 04:15	104.3923811	0	0
02/01/2022 04:20	105.182116	0	0
02/01/2022 04:25	105.8267371	0	0
02/01/2022 04:30	106.0027608	0	0
02/01/2022 04:35	105.6585343	0	0
02/01/2022 04:40	104.7801019	0	0
02/01/2022 04:45	103.2826736	0	0
02/01/2022 04:50	101.1523267	0	0
02/01/2022 04:55	98.70852812	0	0
02/01/2022 05:00	97.97790283	0	0
02/01/2022 05:05	99.27994967	0	0
02/01/2022 05:10	102.2543013	0	0
02/01/2022 05:15	104.621711	0	0
02/01/2022 05:20	106.0218422	0	0
02/01/2022 05:25	106.5081903	0	0
02/01/2022 05:30	106.4223935	0	0
02/01/2022 05:35	105.8179775	0	0
02/01/2022 05:40	104.7588581	0	0
02/01/2022 05:45	103.6524271	0	0
02/01/2022 05:50	102.5626304	0	0
02/01/2022 05:55	101.543294	0	0
02/01/2022 06:00	100.9376655	0	0
02/01/2022 06:05	100.7996009	0	0
02/01/2022 06:10	101.081762	0	0
02/01/2022 06:15	101.4864498	0	0
02/01/2022 06:20	101.9663558	0	0
02/01/2022 06:25	102.5807285	0	0
02/01/2022 06:30	103.7066801	0	0
02/01/2022 06:35	105.403488	0	0
02/01/2022 06:40	107.5772203	0	0
02/01/2022 06:45	109.6346169	0	0
02/01/2022 06:50	111.4817735	0	0
02/01/2022 06:55	112.9537166	0	0
02/01/2022 07:00	113.0070377	46	3.701375975
02/01/2022 07:05	111.8174957	0	0
02/01/2022 07:10	110.7980186	0	0
02/01/2022 07:15	113.1162088	0	0
02/01/2022 07:20	118.6467138	0	0
02/01/2022 07:25	126.1872132	0	0
02/01/2022 07:30	133.0537577	0	0
02/01/2022 07:35	138.580808	0	0
02/01/2022 07:40	142.8082922	0	0
02/01/2022 07:45	146.827076	0	0
02/01/2022 07:50	150.8492547	0	0
02/01/2022 07:55	154.8906474	0	0
02/01/2022 08:00	158.738698	0	0
02/01/2022 08:05	162.4144174	0	0
02/01/2022 08:10	165.7043883	0	0
02/01/2022 08:15	166.9280132	0	0
02/01/2022 08:20	165.8611322	0	0
02/01/2022 08:25	162.8468419	0	0
02/01/2022 08:30	159.8142556	0	0
02/01/2022 08:35	157.0974982	0	0
02/01/2022 08:40	154.7365416	0	0
02/01/2022 08:45	152.8105086	0	0
02/01/2022 08:50	151.3525641	0	0
02/01/2022 08:55	150.2582245	0	0
02/01/2022 09:00	148.744683	0	0
02/01/2022 09:05	146.7023224	0	0
02/01/2022 09:10	144.3856384	0	0
02/01/2022 09:15	143.3252239	0	0
02/01/2022 09:20	143.7717954	0	0
02/01/2022 09:25	145.325692	0	0
02/01/2022 09:30	145.403771	0	0
02/01/2022 09:35	143.6036775	0	0
02/01/2022 09:40	140.2109911	0	0
02/01/2022 09:45	137.0032136	0	0
02/01/2022 09:50	134.2640665	0	0
02/01/2022 09:55	132.0394919	0	0
02/01/2022 10:00	130.6035837	0	0
02/01/2022 10:05	130.0010451	0	0
02/01/2022 10:10	130.0761217	0	0
02/01/2022 10:15	129.8349957	0	0
02/01/2022 10:20	129.1211179	0	0
02/01/2022 10:25	127.9284477	0	0
02/01/2022 10:30	126.2174221	0	0
02/01/2022 10:35	123.981517	0	0
02/01/2022 10:40	121.370698	0	0
02/01/2022 10:45	119.3371091	0	0
02/01/2022 10:50	118.0304472	0	0
02/01/2022 10:55	117.4074398	0	0
02/01/2022 11:00	117.1984049	0	0
02/01/2022 11:05	117.3599487	0	0
02/01/2022 11:10	117.8672327	0	0
02/01/2022 11:15	118.5681953	0	0
02/01/2022 11:20	119.4379817	0	0
02/01/2022 11:25	120.3554819	0	0
02/01/2022 11:30	120.5589711	0	0
02/01/2022 11:35	119.9274095	0	0
02/01/2022 11:40	118.6574527	0	0
02/01/2022 11:45	117.9992579	0	0
02/01/2022 11:50	118.1496509	0	0
02/01/2022 11:55	118.9190869	0	0
02/01/2022 12:00	119.110327	0	0
02/01/2022 12:05	118.5342367	0	0
02/01/2022 12:10	117.2343878	0	0
02/01/2022 12:15	115.4865225	0	0
02/01/2022 12:20	113.3351415	0	0
02/01/2022 12:25	110.9298842	0	0
02/01/2022 12:30	109.2097072	0	0
02/01/2022 12:35	108.3283627	0	0
02/01/2022 12:40	108.2508947	0	0
02/01/2022 12:45	108.7068811	0	0
02/01/2022 12:50	109.6895324	0	0
02/01/2022 12:55	111.1217347	0	0
02/01/2022 13:00	112.3164563	86	4.159696755
02/01/2022 13:05	113.5632728	0	0
02/01/2022 13:10	116.1962113	0	0
02/01/2022 13:15	121.3310375	0	0
02/01/2022 13:20	128.2913885	0	0
02/01/2022 13:25	135.899817	0	0
02/01/2022 13:30	143.0092104	0	0
02/01/2022 13:35	149.1474914	0	0
02/01/2022 13:40	154.2091521	0	0
02/01/2022 13:45	158.5586396	0	0
02/01/2022 13:50	162.3048522	0	0
02/01/2022 13:55	165.5435342	0	0
02/01/2022 14:00	168.4656269	0	0
02/01/2022 14:05	170.9947269	0	0
02/01/2022 14:10	173.1566022	0	0
02/01/2022 14:15	174.5682676	0	0
02/01/2022 14:20	175.3922079	0	0
02/01/2022 14:25	175.7700879	0	0
02/01/2022 14:30	175.8481613	0	0
02/01/2022 14:35	175.4868954	0	0
02/01/2022 14:40	174.7173884	0	0
02/01/2022 14:45	174.4678207	0	0
02/01/2022 14:50	174.8970738	0	0
02/01/2022 14:55	175.7709184	0	0
02/01/2022 15:00	175.4378446	0	0
02/01/2022 15:05	173.677421	0	0
02/01/2022 15:10	170.9819242	0	0
02/01/2022 15:15	170.2267704	0	0
02/01/2022 15:20	171.8940055	0	0
02/01/2022 15:25	175.2909713	0	0
02/01/2022 15:30	175.8694408	0	0
02/01/2022 15:35	172.9269821	0	0
02/01/2022 15:40	167.0360319	0	0
02/01/2022 15:45	161.7271625	0	0
02/01/2022 15:50	157.5689522	0	0
02/01/2022 15:55	154.4865606	0	0
02/01/2022 16:00	151.9418124	0	0
02/01/2022 16:05	149.8567294	0	0
02/01/2022 16:10	148.0266869	0	0
02/01/2022 16:15	145.1157121	0	0
02/01/2022 16:20	140.9170411	0	0
02/01/2022 16:25	135.8677046	0	0
02/01/2022 16:30	132.7120141	0	0
02/01/2022 16:35	131.8855494	0	0
02/01/2022 16:40	133.0363292	0	0
02/01/2022 16:45	133.9225171	0	0
02/01/2022 16:50	134.1911509	0	0
02/01/2022 16:55	133.9044096	0	0
02/01/2022 17:00	133.4511174	0	0
02/01/2022 17:05	132.8927418	0	0
02/01/2022 17:10	132.1443437	0	0
02/01/2022 17:15	130.6694003	0	0
02/01/2022 17:20	128.3813929	0	0
02/01/2022 17:25	125.2545233	0	0
02/01/2022 17:30	121.1381537	0	0
02/01/2022 17:35	116.0064261	0	0
02/01/2022 17:40	110.1338603	0	0
02/01/2022 17:45	105.2715347	0	0
02/01/2022 17:50	101.6944762	0	0
02/01/2022 17:55	99.24165589	0	0
02/01/2022 18:00	96.90158945	0	0
02/01/2022 18:05	94.51370604	0	0
02/01/2022 18:10	92.1260683	0	0
02/01/2022 18:15	90.04790248	0	0
02/01/2022 18:20	88.32757409	0	0
02/01/2022 18:25	87.03118804	0	0
02/01/2022 18:30	86.57993722	0	0
02/01/2022 18:35	87.04009573	0	0
02/01/2022 18:40	88.27464084	0	0
02/01/2022 18:45	89.41702825	0	0
02/01/2022 18:50	90.33030652	0	0
02/01/2022 18:55	91.01018873	0	0
02/01/2022 19:00	91.43028457	0	0
02/01/2022 19:05	91.58631064	0	0
02/01/2022 19:10	91.47056111	0	0
02/01/2022 19:15	91.03500727	0	0
02/01/2022 19:20	90.27190301	0	0
02/01/2022 19:25	89.27467924	0	0
02/01/2022 19:30	88.6361875	0	0
02/01/2022 19:35	88.44979392	0	0
02/01/2022 19:40	88.67615916	0	0
02/01/2022 19:45	89.06778621	0	0
02/01/2022 19:50	89.58526176	0	0
02/01/2022 19:55	90.11508291	0	0
02/01/2022 20:00	89.94064243	0	0
02/01/2022 20:05	88.87829549	0	0
02/01/2022 20:10	87.12390678	0	0
02/01/2022 20:15	85.96164536	0	0
02/01/2022 20:20	85.60497343	0	0
02/01/2022 20:25	86.01659977	0	0
02/01/2022 20:30	86.93130174	0	0
02/01/2022 20:35	88.30455164	0	0
02/01/2022 20:40	89.90680011	0	0
02/01/2022 20:45	90.30026635	0	0
02/01/2022 20:50	89.2561984	0	0
02/01/2022 20:55	87.05673343	0	0
02/01/2022 21:00	85.49851643	47	1.150957376
02/01/2022 21:05	85.08450875	0	0
02/01/2022 21:10	86.34600258	0	0
02/01/2022 21:15	88.59106174	0	0
02/01/2022 21:20	91.36129006	0	0
02/01/2022 21:25	94.30094007	0	0
02/01/2022 21:30	98.44190278	0	0
02/01/2022 21:35	103.7727366	0	0
02/01/2022 21:40	109.887287	0	0
02/01/2022 21:45	114.9027104	0	0
02/01/2022 21:50	118.5038837	0	0
02/01/2022 21:55	120.7894712	0	0
02/01/2022 22:00	122.4625018	0	0
02/01/2022 22:05	123.6589318	0	0
02/01/2022 22:10	124.5617353	0	0
02/01/2022 22:15	126.039394	0	0
02/01/2022 22:20	128.2511733	0	0
02/01/2022 22:25	131.1409866	0	0
02/01/2022 22:30	134.5961373	0	0
02/01/2022 22:35	138.5369369	0	0
02/01/2022 22:40	142.6959197	0	0
02/01/2022 22:45	145.6180066	0	0
02/01/2022 22:50	147.0931605	0	0
02/01/2022 22:55	147.2831347	0	0
02/01/2022 23:00	147.0489364	0	0
02/01/2022 23:05	146.5575227	0	0
02/01/2022 23:10	145.8915298	0	0
02/01/2022 23:15	145.3867168	0	0
02/01/2022 23:20	145.1187471	0	0
02/01/2022 23:25	144.9987061	0	0
02/01/2022 23:30	144.3319546	0	0
02/01/2022 23:35	143.0235314	0	0
02/01/2022 23:40	141.128013	0	0
02/01/2022 23:45	138.9060185	0	0
02/01/2022 23:50	136.408165	0	0
02/01/2022 23:55	133.6781834	0	0
03/01/2022 00:00	130.9383081	0	0
03/01/2022 00:05	128.2297178	0	0
03/01/2022 00:10	125.5143219	0	0
03/01/2022 00:15	122.5157331	0	0
03/01/2022 00:20	119.1941691	0	0
03/01/2022 00:25	115.7709444	0	0
03/01/2022 00:30	113.6255821	0	0
03/01/2022 00:35	112.978253	0	0
03/01/2022 00:40	113.6502888	0	0
03/01/2022 00:45	114.4967946	0	0
03/01/2022 00:50	115.3383249	0	0
03/01/2022 00:55	116.1752725	0	0
03/01/2022 01:00	117.0027742	0	0
03/01/2022 01:05	117.8206982	0	0
03/01/2022 01:10	118.5876951	0	0
03/01/2022 01:15	119.0385642	0	0
03/01/2022 01:20	119.1316078	0	0
03/01/2022 01:25	118.8936396	0	0
03/01/2022 01:30	118.4938324	0	0
03/01/2022 01:35	117.9588543	0	0
03/01/2022 01:40	117.2977514	0	0
03/01/2022 01:45	116.5673541	0	0
03/01/2022 01:50	115.7764618	0	0
03/01/2022 01:55	114.930071	0	0
03/01/2022 02:00	114.0614316	0	0
03/01/2022 02:05	113.1753845	0	0
03/01/2022 02:10	112.3380858	0	0
03/01/2022 02:15	111.9712159	0	0
03/01/2022 02:20	112.1409047	0	0
03/01/2022 02:25	112.7804317	0	0
03/01/2022 02:30	113.470102	0	0
03/01/2022 02:35	114.1431904	0	0
03/01/2022 02:40	114.8100386	0	0
03/01/2022 02:45	115.5390459	0	0
03/01/2022 02:50	116.3405521	0	0
03/01/2022 02:55	117.1289059	0	0
03/01/2022 03:00	117.3645639	0	0
03/01/2022 03:05	116.9618747	0	0
03/01/2022 03:10	116.2001153	0	0
03/01/2022 03:15	116.8509543	0	0
03/01/2022 03:20	119.1936706	0	0
03/01/2022 03:25	122.722572	0	0
03/01/2022 03:30	124.237839	0	0
03/01/2022 03:35	123.2337827	0	0
03/01/2022 03:40	120.0685703	0	0
03/01/2022 03:45	117.0134629	0	0
03/01/2022 03:50	114.4266324	0	0
03/01/2022 03:55	112.4574438	0	0
03/01/2022 04:00	112.0547042	0	0
03/01/2022 04:05	113.3535196	0	0
03/01/2022 04:10	116.023007	0	0
03/01/2022 04:15	117.976828	0	0
03/01/2022 04:20	118.887426	0	0
03/01/2022 04:25	118.8775439	0	0
03/01/2022 04:30	118.7209561	0	0
03/01/2022 04:35	118.5388809	0	0
03/01/2022 04:40	118.2974016	0	0
03/01/2022 04:45	117.787555	0	0
03/01/2022 04:50	116.975638	0	0
03/01/2022 04:55	116.0322906	0	0
03/01/2022 05:00	116.0423858	0	0
03/01/2022 05:05	117.1767003	0	0
03/01/2022 05:10	119.1055772	0	0
03/01/2022 05:15	119.7443333	0	0
03/01/2022 05:20	118.7633732	0	0
03/01/2022 05:25	116.4447723	0	0
03/01/2022 05:30	114.5776883	0	0
03/01/2022 05:35	113.4442346	0	0
03/01/2022 05:40	113.0030347	0	0
03/01/2022 05:45	112.9944209	0	0
03/01/2022 05:50	113.377049	0	0
03/01/2022 05:55	113.9927715	0	0
03/01/2022 06:00	113.8421148	0	0
03/01/2022 06:05	112.7669622	0	0
03/01/2022 06:10	110.995372	0	0
03/01/2022 06:15	109.9735988	0	0
03/01/2022 06:20	109.9297302	0	0
03/01/2022 06:25	110.7191406	0	0
03/01/2022 06:30	111.4275187	0	0
03/01/2022 06:35	111.9102662	0	0
03/01/2022 06:40	112.1653423	0	0
03/01/2022 06:45	112.1812555	0	0
03/01/2022 06:50	111.95599	0	0
03/01/2022 06:55	111.4784153	0	0
03/01/2022 07:00	110.679273	50	3.903459704
03/01/2022 07:05	110.5595318	0	0
03/01/2022 07:10	111.6425878	0	0
03/01/2022 07:15	114.5345741	0	0
03/01/2022 07:20	119.0314545	0	0
03/01/2022 07:25	124.7159794	0	0
03/01/2022 07:30	130.3277413	0	0
03/01/2022 07:35	135.5697262	0	0
03/01/2022 07:40	140.3784527	0	0
03/01/2022 07:45	144.8422538	0	0
03/01/2022 07:50	148.9548556	0	0
03/01/2022 07:55	152.584968	0	0
03/01/2022 08:00	154.968216	0	0
03/01/2022 08:05	155.9959031	0	0
03/01/2022 08:10	155.7629218	0	0
03/01/2022 08:15	154.7749029	0	0
03/01/2022 08:20	153.1324628	0	0
03/01/2022 08:25	150.9925019	0	0
03/01/2022 08:30	149.2148436	0	0
03/01/2022 08:35	147.9557859	0	0
03/01/2022 08:40	147.3113394	0	0
03/01/2022 08:45	147.762532	0	0
03/01/2022 08:50	149.4041133	0	0
03/01/2022 08:55	151.9905099	0	0
03/01/2022 09:00	153.8469181	0	0
03/01/2022 09:05	154.735004	0	0
03/01/2022 09:10	154.875282	0	0
03/01/2022 09:15	155.4707928	0	0
03/01/2022 09:20	156.8789564	0	0
03/01/2022 09:25	159.0821821	0	0
03/01/2022 09:30	160.582411	0	0
03/01/2022 09:35	160.8359368	0	0
03/01/2022 09:40	159.7650256	0	0
03/01/2022 09:45	158.213152	0	0
03/01/2022 09:50	156.3357736	0	0
03/01/2022 09:55	154.0996332	0	0
03/01/2022 10:00	151.049875	0	0
03/01/2022 10:05	147.1568066	0	0
03/01/2022 10:10	142.6857447	0	0
03/01/2022 10:15	139.0838151	0	0
03/01/2022 10:20	136.5997628	0	0
03/01/2022 10:25	135.0296728	0	0
03/01/2022 10:30	132.9735996	0	0
03/01/2022 10:35	130.2196356	0	0
03/01/2022 10:40	126.9639962	0	0
03/01/2022 10:45	124.3999402	0	0
03/01/2022 10:50	122.7201518	0	0
03/01/2022 10:55	121.8631536	0	0
03/01/2022 11:00	121.4165111	0	0
03/01/2022 11:05	121.3169619	0	0
03/01/2022 11:10	121.6022545	0	0
03/01/2022 11:15	122.5018609	0	0
03/01/2022 11:20	124.0525264	0	0
03/01/2022 11:25	126.241143	0	0
03/01/2022 11:30	128.9826994	0	0
03/01/2022 11:35	132.2635086	0	0
03/01/2022 11:40	135.6297943	0	0
03/01/2022 11:45	136.2100292	0	0
03/01/2022 11:50	133.5501149	0	0
03/01/2022 11:55	128.168804	0	0
03/01/2022 12:00	123.3563421	0	0
03/01/2022 12:05	119.6313205	0	0
03/01/2022 12:10	117.0308336	0	0
03/01/2022 12:15	115.7958172	0	0
03/01/2022 12:20	115.963305	0	0
03/01/2022 12:25	117.2465512	0	0
03/01/2022 12:30	117.835929	0	0
03/01/2022 12:35	117.4446932	0	0
03/01/2022 12:40	116.2416071	0	0
03/01/2022 12:45	115.3019312	0	0
03/01/2022 12:50	114.7945986	0	0
03/01/2022 12:55	114.6568097	0	0
03/01/2022 13:00	114.496298	121	5.393961671
03/01/2022 13:05	115.0376032	0	0
03/01/2022 13:10	117.2224772	0	0
03/01/2022 13:15	121.6839918	0	0
03/01/2022 13:20	128.4897247	0	0
03/01/2022 13:25	137.1801448	0	0
03/01/2022 13:30	146.8897043	0	0
03/01/2022 13:35	156.8892056	0	0
03/01/2022 13:40	166.5010275	0	0
03/01/2022 13:45	174.8263991	0	0
03/01/2022 13:50	181.47191	0	0
03/01/2022 13:55	186.4023871	0	0
03/01/2022 14:00	190.5661993	0	0
03/01/2022 14:05	194.1029325	0	0
03/01/2022 14:10	197.0567193	0	0
03/01/2022 14:15	199.5534781	0	0
03/01/2022 14:20	201.7567587	0	0
03/01/2022 14:25	203.7492196	0	0
03/01/2022 14:30	204.8279122	0	0
03/01/2022 14:35	205.1819155	0	0
03/01/2022 14:40	204.9292421	0	0
03/01/2022 14:45	204.9379924	0	0
03/01/2022 14:50	205.024972	0	0
03/01/2022 14:55	204.8352689	0	0
03/01/2022 15:00	203.1948267	0	0
03/01/2022 15:05	200.0556162	0	0
03/01/2022 15:10	195.6281312	0	0
03/01/2022 15:15	190.2535834	0	0
03/01/2022 15:20	184.1246266	0	0
03/01/2022 15:25	177.4983619	0	0
03/01/2022 15:30	171.2241612	0	0
03/01/2022 15:35	165.5057209	0	0
03/01/2022 15:40	160.4030402	0	0
03/01/2022 15:45	155.9298126	0	0
03/01/2022 15:50	152.1156228	0	0
03/01/2022 15:55	148.7257823	0	0
03/01/2022 16:00	144.1282337	0	0
03/01/2022 16:05	138.0746675	0	0
03/01/2022 16:10	131.0154276	0	0
03/01/2022 16:15	125.7594376	0	0
03/01/2022 16:20	122.7501167	0	0
03/01/2022 16:25	121.4806032	0	0
03/01/2022 16:30	118.7488366	0	0
03/01/2022 16:35	114.0363473	0	0
03/01/2022 16:40	107.6544062	0	0
03/01/2022 16:45	101.6700171	0	0
03/01/2022 16:50	96.39353054	0	0
03/01/2022 16:55	91.73830306	0	0
03/01/2022 17:00	87.25068192	0	0
03/01/2022 17:05	82.84877398	0	0
03/01/2022 17:10	78.72150817	0	0
03/01/2022 17:15	76.12237623	0	0
03/01/2022 17:20	75.24445549	0	0
03/01/2022 17:25	75.77981443	0	0
03/01/2022 17:30	75.80318827	0	0
03/01/2022 17:35	75.00940863	0	0
03/01/2022 17:40	73.51238266	0	0
03/01/2022 17:45	72.03737625	0	0
03/01/2022 17:50	70.69998095	0	0
03/01/2022 17:55	69.39530941	0	0
03/01/2022 18:00	67.45020209	0	0
03/01/2022 18:05	64.7606098	0	0
03/01/2022 18:10	61.47520709	0	0
03/01/2022 18:15	58.52065653	0	0
03/01/2022 18:20	56.04591746	0	0
03/01/2022 18:25	53.98583727	0	0
03/01/2022 18:30	51.88903014	0	0
03/01/2022 18:35	49.69862324	0	0
03/01/2022 18:40	47.56532834	0	0
03/01/2022 18:45	46.3840971	0	0
03/01/2022 18:50	46.29305882	0	0
03/01/2022 18:55	47.12611411	0	0
03/01/2022 19:00	47.86197261	0	0
03/01/2022 19:05	48.33202572	0	0
03/01/2022 19:10	48.54496291	0	0
03/01/2022 19:15	48.60239008	0	0
03/01/2022 19:20	48.51378538	0	0
03/01/2022 19:25	48.31176042	0	0
03/01/2022 19:30	48.24242325	0	0
03/01/2022 19:35	48.33958605	0	0
03/01/2022 19:40	48.62813855	0	0
03/01/2022 19:45	49.29576812	0	0
03/01/2022 19:50	50.36834902	0	0
03/01/2022 19:55	51.89289875	0	0
03/01/2022 20:00	54.18963442	0	0
03/01/2022 20:05	57.30620108	0	0
03/01/2022 20:10	60.75903869	0	0
03/01/2022 20:15	61.5025831	0	0
03/01/2022 20:20	59.05379112	0	0
03/01/2022 20:25	53.89309596	0	0
03/01/2022 20:30	49.07628961	0	0
03/01/2022 20:35	45.08415642	0	0
03/01/2022 20:40	42.00700715	0	0
03/01/2022 20:45	40.42713285	0	0
03/01/2022 20:50	40.43509717	0	0
03/01/2022 20:55	41.90365587	0	0
03/01/2022 21:00	44.03530142	64	1.490109933
03/01/2022 21:05	48.59730652	0	0
03/01/2022 21:10	55.9800202	0	0
03/01/2022 21:15	63.98448625	0	0
03/01/2022 21:20	71.82226264	0	0
03/01/2022 21:25	79.28401394	0	0
03/01/2022 21:30	87.54582957	0	0
03/01/2022 21:35	96.58262711	0	0
03/01/2022 21:40	106.0989008	0	0
03/01/2022 21:45	115.3051666	0	0
03/01/2022 21:50	124.0113247	0	0
03/01/2022 21:55	132.0802001	0	0
03/01/2022 22:00	138.9248366	0	0
03/01/2022 22:05	144.47003	0	0
03/01/2022 22:10	148.7835991	0	0
03/01/2022 22:15	152.1004171	0	0
03/01/2022 22:20	154.5998386	0	0
03/01/2022 22:25	156.6868	0	0
03/01/2022 22:30	159.4670949	0	0
03/01/2022 22:35	163.0678013	0	0
03/01/2022 22:40	166.4946985	0	0
03/01/2022 22:45	169.3755064	0	0
03/01/2022 22:50	171.4807593	0	0
03/01/2022 22:55	172.766151	0	0
03/01/2022 23:00	172.6728322	0	0
03/01/2022 23:05	171.332598	0	0
03/01/2022 23:10	168.9893151	0	0
03/01/2022 23:15	165.9500974	0	0
03/01/2022 23:20	162.3676032	0	0
03/01/2022 23:25	158.6122499	0	0
03/01/2022 23:30	156.4866331	0	0
03/01/2022 23:35	156.3160218	0	0
03/01/2022 23:40	157.6705566	0	0
03/01/2022 23:45	157.6195707	0	0
03/01/2022 23:50	155.7169447	0	0
03/01/2022 23:55	152.2190974	0	0
04/01/2022 00:00	148.6603268	0	0
04/01/2022 00:05	145.2902488	0	0
04/01/2022 00:10	142.1518659	0	0
04/01/2022 00:15	139.4787213	0	0
04/01/2022 00:20	137.3104163	0	0
04/01/2022 00:25	135.607001	0	0
04/01/2022 00:30	134.1021719	0	0
04/01/2022 00:35	132.7542208	0	0
04/01/2022 00:40	131.5302819	0	0
04/01/2022 00:45	130.2221247	0	0
04/01/2022 00:50	128.795977	0	0
04/01/2022 00:55	127.3007071	0	0
04/01/2022 01:00	126.0525171	0	0
04/01/2022 01:05	125.0998418	0	0
04/01/2022 01:10	124.3990067	0	0
04/01/2022 01:15	123.6833096	0	0
04/01/2022 01:20	122.9089108	0	0
04/01/2022 01:25	122.0625903	0	0
04/01/2022 01:30	121.0716952	0	0
04/01/2022 01:35	119.9229906	0	0
04/01/2022 01:40	118.702392	0	0
04/01/2022 01:45	117.965141	0	0
04/01/2022 01:50	117.7973195	0	0
04/01/2022 01:55	118.168482	0	0
04/01/2022 02:00	118.8942782	0	0
04/01/2022 02:05	119.9442139	0	0
04/01/2022 02:10	121.1187984	0	0
04/01/2022 02:15	121.1636417	0	0
04/01/2022 02:20	119.8792684	0	0
04/01/2022 02:25	117.5519019	0	0
04/01/2022 02:30	116.0030388	0	0
04/01/2022 02:35	115.5190452	0	0
04/01/2022 02:40	115.916038	0	0
04/01/2022 02:45	116.0370315	0	0
04/01/2022 02:50	115.6982709	0	0
04/01/2022 02:55	114.957905	0	0
04/01/2022 03:00	114.1908152	0	0
04/01/2022 03:05	113.4552495	0	0
04/01/2022 03:10	112.8141784	0	0
04/01/2022 03:15	112.6722493	0	0
04/01/2022 03:20	113.0925106	0	0
04/01/2022 03:25	113.791318	0	0
04/01/2022 03:30	112.977481	0	0
04/01/2022 03:35	110.3674183	0	0
04/01/2022 03:40	106.3699573	0	0
04/01/2022 03:45	103.5790688	0	0
04/01/2022 03:50	102.4036323	0	0
04/01/2022 03:55	102.5765128	0	0
04/01/2022 04:00	102.4101755	0	0
04/01/2022 04:05	101.637479	0	0
04/01/2022 04:10	100.4291899	0	0
04/01/2022 04:15	99.87080419	0	0
04/01/2022 04:20	100.1331376	0	0
04/01/2022 04:25	101.0844934	0	0
04/01/2022 04:30	101.8944291	0	0
04/01/2022 04:35	102.4312737	0	0
04/01/2022 04:40	102.6978658	0	0
04/01/2022 04:45	102.715605	0	0
04/01/2022 04:50	102.4873613	0	0
04/01/2022 04:55	102.1759953	0	0
04/01/2022 05:00	102.8161277	0	0
04/01/2022 05:05	104.5706499	0	0
04/01/2022 05:10	107.19642	0	0
04/01/2022 05:15	109.1564629	0	0
04/01/2022 05:20	110.2076668	0	0
04/01/2022 05:25	110.3235688	0	0
04/01/2022 05:30	109.3392508	0	0
04/01/2022 05:35	107.2282799	0	0
04/01/2022 05:40	104.2848141	0	0
04/01/2022 05:45	102.3742935	0	0
04/01/2022 05:50	101.7909063	0	0
04/01/2022 05:55	102.3201667	0	0
04/01/2022 06:00	102.6058632	0	0
04/01/2022 06:05	102.4335401	0	0
04/01/2022 06:10	101.9033373	0	0
04/01/2022 06:15	101.6514335	0	0
04/01/2022 06:20	101.777998	0	0
04/01/2022 06:25	102.2526816	0	0
04/01/2022 06:30	102.8849972	0	0
04/01/2022 06:35	103.6446235	0	0
04/01/2022 06:40	104.5440507	0	0
04/01/2022 06:45	105.6638866	0	0
04/01/2022 06:50	107.0166474	0	0
04/01/2022 06:55	108.5696604	0	0
04/01/2022 07:00	110.1172951	28	2.114852008
04/01/2022 07:05	112.8685509	0	0
04/01/2022 07:10	117.0990869	0	0
04/01/2022 07:15	121.5394912	0	0
04/01/2022 07:20	125.6515208	0	0
04/01/2022 07:25	129.2241388	0	0
04/01/2022 07:30	132.7946413	0	0
04/01/2022 07:35	136.3075603	0	0
04/01/2022 07:40	139.6346755	0	0
04/01/2022 07:45	142.6209489	0	0
04/01/2022 07:50	145.230957	0	0
04/01/2022 07:55	147.5015827	0	0
04/01/2022 08:00	149.6472844	0	0
04/01/2022 08:05	151.7396414	0	0
04/01/2022 08:10	153.7037453	0	0
04/01/2022 08:15	154.7817922	0	0
04/01/2022 08:20	154.9817845	0	0
04/01/2022 08:25	154.8678842	0	0
04/01/2022 08:30	156.4461884	0	0
04/01/2022 08:35	159.7539818	0	0
04/01/2022 08:40	163.8218053	0	0
04/01/2022 08:45	166.867361	0	0
04/01/2022 08:50	168.5849852	0	0
04/01/2022 08:55	168.9880775	0	0
04/01/2022 09:00	167.6871791	0	0
04/01/2022 09:05	164.7552393	0	0
04/01/2022 09:10	160.6434829	0	0
04/01/2022 09:15	157.4751565	0	0
04/01/2022 09:20	155.6429254	0	0
04/01/2022 09:25	154.9589874	0	0
04/01/2022 09:30	153.9385039	0	0
04/01/2022 09:35	152.3671296	0	0
04/01/2022 09:40	150.3142708	0	0
04/01/2022 09:45	148.117946	0	0
04/01/2022 09:50	145.8377144	0	0
04/01/2022 09:55	143.5160193	0	0
04/01/2022 10:00	141.3921309	0	0
04/01/2022 10:05	139.5046659	0	0
04/01/2022 10:10	137.7041343	0	0
04/01/2022 10:15	135.042397	0	0
04/01/2022 10:20	131.3683857	0	0
04/01/2022 10:25	126.9905569	0	0
04/01/2022 10:30	123.87271	0	0
04/01/2022 10:35	122.3226914	0	0
04/01/2022 10:40	122.10868	0	0
04/01/2022 10:45	121.7771174	0	0
04/01/2022 10:50	121.0960333	0	0
04/01/2022 10:55	120.1675102	0	0
04/01/2022 11:00	119.653672	0	0
04/01/2022 11:05	119.6566747	0	0
04/01/2022 11:10	120.0351951	0	0
04/01/2022 11:15	119.9090909	0	0
04/01/2022 11:20	119.1372121	0	0
04/01/2022 11:25	117.8590938	0	0
04/01/2022 11:30	116.9719375	0	0
04/01/2022 11:35	116.615486	0	0
04/01/2022 11:40	116.5988682	0	0
04/01/2022 11:45	115.7250468	0	0
04/01/2022 11:50	113.8033592	0	0
04/01/2022 11:55	111.0432536	0	0
04/01/2022 12:00	108.7813893	0	0
04/01/2022 12:05	107.2274078	0	0
04/01/2022 12:10	106.3899456	0	0
04/01/2022 12:15	106.3323269	0	0
04/01/2022 12:20	107.0633601	0	0
04/01/2022 12:25	108.4339626	0	0
04/01/2022 12:30	109.5072161	0	0
04/01/2022 12:35	110.1341866	0	0
04/01/2022 12:40	110.4272969	0	0
04/01/2022 12:45	111.104658	0	0
04/01/2022 12:50	112.2788192	0	0
04/01/2022 12:55	113.8190926	0	0
04/01/2022 13:00	114.9028887	56	3.026931007
04/01/2022 13:05	115.8557797	0	0
04/01/2022 13:10	118.0069157	0	0
04/01/2022 13:15	122.1392739	0	0
04/01/2022 13:20	127.521956	0	0
04/01/2022 13:25	133.2328901	0	0
04/01/2022 13:30	139.7842138	0	0
04/01/2022 13:35	146.9620279	0	0
04/01/2022 13:40	154.2618246	0	0
04/01/2022 13:45	159.5148179	0	0
04/01/2022 13:50	162.4364359	0	0
04/01/2022 13:55	163.5890128	0	0
04/01/2022 14:00	166.0670746	0	0
04/01/2022 14:05	170.4616199	0	0
04/01/2022 14:10	176.4423473	0	0
04/01/2022 14:15	181.2207647	0	0
04/01/2022 14:20	184.5527208	0	0
04/01/2022 14:25	186.6204169	0	0
04/01/2022 14:30	187.8896808	0	0
04/01/2022 14:35	188.2789278	0	0
04/01/2022 14:40	187.7533822	0	0
04/01/2022 14:45	186.7844213	0	0
04/01/2022 14:50	185.4599136	0	0
04/01/2022 14:55	183.7836103	0	0
04/01/2022 15:00	181.6114569	0	0
04/01/2022 15:05	178.9579794	0	0
04/01/2022 15:10	176.0235426	0	0
04/01/2022 15:15	173.8573082	0	0
04/01/2022 15:20	172.6482969	0	0
04/01/2022 15:25	172.3144253	0	0
04/01/2022 15:30	172.2053126	0	0
04/01/2022 15:35	172.2308188	0	0
04/01/2022 15:40	172.315199	0	0
04/01/2022 15:45	171.9090718	0	0
04/01/2022 15:50	170.932278	0	0
04/01/2022 15:55	169.4655274	0	0
04/01/2022 16:00	167.9845541	0	0
04/01/2022 16:05	166.5675096	0	0
04/01/2022 16:10	165.1665359	0	0
04/01/2022 16:15	163.4608773	0	0
04/01/2022 16:20	161.4014475	0	0
04/01/2022 16:25	159.0524766	0	0
04/01/2022 16:30	156.8126727	0	0
04/01/2022 16:35	154.7454388	0	0
04/01/2022 16:40	152.8142891	0	0
04/01/2022 16:45	150.7863135	0	0
04/01/2022 16:50	148.6245816	0	0
04/01/2022 16:55	146.4690338	0	0
04/01/2022 17:00	145.2074562	0	0
04/01/2022 17:05	144.9795762	0	0
04/01/2022 17:10	145.5775403	0	0
04/01/2022 17:15	145.6880115	0	0
04/01/2022 17:20	145.1030567	0	0
04/01/2022 17:25	143.8299479	0	0
04/01/2022 17:30	141.918372	0	0
04/01/2022 17:35	139.3755956	0	0
04/01/2022 17:40	136.3467394	0	0
04/01/2022 17:45	133.7545341	0	0
04/01/2022 17:50	131.7441333	0	0
04/01/2022 17:55	130.2558237	0	0
04/01/2022 18:00	128.9147733	0	0
04/01/2022 18:05	127.6613182	0	0
04/01/2022 18:10	126.4155012	0	0
04/01/2022 18:15	124.6738757	0	0
04/01/2022 18:20	122.3565378	0	0
04/01/2022 18:25	119.7212128	0	0
04/01/2022 18:30	118.4026829	0	0
04/01/2022 18:35	118.6587238	0	0
04/01/2022 18:40	120.1940829	0	0
04/01/2022 18:45	121.1409494	0	0
04/01/2022 18:50	121.2041149	0	0
04/01/2022 18:55	120.5011219	0	0
04/01/2022 19:00	119.7781792	0	0
04/01/2022 19:05	119.1528662	0	0
04/01/2022 19:10	118.568122	0	0
04/01/2022 19:15	117.6640417	0	0
04/01/2022 19:20	116.3835943	0	0
04/01/2022 19:25	114.80383	0	0
04/01/2022 19:30	113.4139837	0	0
04/01/2022 19:35	112.291129	0	0
04/01/2022 19:40	111.4902847	0	0
04/01/2022 19:45	111.3609702	0	0
04/01/2022 19:50	111.9582219	0	0
04/01/2022 19:55	113.186589	0	0
04/01/2022 20:00	114.4424787	0	0
04/01/2022 20:05	115.5604179	0	0
04/01/2022 20:10	116.5099398	0	0
04/01/2022 20:15	117.1386272	0	0
04/01/2022 20:20	117.4347458	0	0
04/01/2022 20:25	117.4175067	0	0
04/01/2022 20:30	117.1700312	0	0
04/01/2022 20:35	116.7033276	0	0
04/01/2022 20:40	115.9951049	0	0
04/01/2022 20:45	114.9176676	0	0
04/01/2022 20:50	113.4493864	0	0
04/01/2022 20:55	111.7305021	0	0
04/01/2022 21:00	110.6571889	103	4.470992267
04/01/2022 21:05	111.1570754	0	0
04/01/2022 21:10	114.1534268	0	0
04/01/2022 21:15	120.2010701	0	0
04/01/2022 21:20	129.3102373	0	0
04/01/2022 21:25	140.8467268	0	0
04/01/2022 21:30	153.0968391	0	0
04/01/2022 21:35	165.1920133	0	0
04/01/2022 21:40	176.4619396	0	0
04/01/2022 21:45	186.0576397	0	0
04/01/2022 21:50	193.6140164	0	0
04/01/2022 21:55	198.9262118	0	0
04/01/2022 22:00	201.7179989	0	0
04/01/2022 22:05	201.9682945	0	0
04/01/2022 22:10	199.9731723	0	0
04/01/2022 22:15	197.2712709	0	0
04/01/2022 22:20	194.2734178	0	0
04/01/2022 22:25	191.3433738	0	0
04/01/2022 22:30	189.4138416	0	0
04/01/2022 22:35	188.9471993	0	0
04/01/2022 22:40	189.5608831	0	0
04/01/2022 22:45	188.8737601	0	0
04/01/2022 22:50	186.1936371	0	0
04/01/2022 22:55	181.6154043	0	0
04/01/2022 23:00	176.7969087	0	0
04/01/2022 23:05	172.1369121	0	0
04/01/2022 23:10	167.7656107	0	0
04/01/2022 23:15	163.5201485	0	0
04/01/2022 23:20	159.5062891	0	0
04/01/2022 23:25	155.6468126	0	0
04/01/2022 23:30	150.7152891	0	0
04/01/2022 23:35	144.5822121	0	0
04/01/2022 23:40	137.5315652	0	0
04/01/2022 23:45	131.0278827	0	0
04/01/2022 23:50	125.3238936	0	0
04/01/2022 23:55	120.4499332	0	0
05/01/2022 00:00	116.4947921	0	0
05/01/2022 00:05	113.4624004	0	0
05/01/2022 00:10	111.1836814	0	0
05/01/2022 00:15	108.6870842	0	0
05/01/2022 00:20	105.7981292	0	0
05/01/2022 00:25	102.4297698	0	0
05/01/2022 00:30	98.15616274	0	0
05/01/2022 00:35	92.89741797	0	0
05/01/2022 00:40	86.93868933	0	0
05/01/2022 00:45	82.15326856	0	0
05/01/2022 00:50	78.83281892	0	0
05/01/2022 00:55	76.78150177	0	0
05/01/2022 01:00	74.77642497	0	0
05/01/2022 01:05	72.62567861	0	0
05/01/2022 01:10	70.38526701	0	0
05/01/2022 01:15	68.39786375	0	0
05/01/2022 01:20	66.72117044	0	0
05/01/2022 01:25	65.31093121	0	0
05/01/2022 01:30	63.86288296	0	0
05/01/2022 01:35	62.3342992	0	0
05/01/2022 01:40	60.77784717	0	0
05/01/2022 01:45	59.43494279	0	0
05/01/2022 01:50	58.35571649	0	0
05/01/2022 01:55	57.59458772	0	0
05/01/2022 02:00	57.45986036	0	0
05/01/2022 02:05	57.99223026	0	0
05/01/2022 02:10	58.97939489	0	0
05/01/2022 02:15	59.136408	0	0
05/01/2022 02:20	58.24960227	0	0
05/01/2022 02:25	56.49552469	0	0
05/01/2022 02:30	55.05865298	0	0
05/01/2022 02:35	54.11730294	0	0
05/01/2022 02:40	53.71923083	0	0
05/01/2022 02:45	54.2186627	0	0
05/01/2022 02:50	55.66515872	0	0
05/01/2022 02:55	57.71858038	0	0
05/01/2022 03:00	58.26248076	0	0
05/01/2022 03:05	56.95803011	0	0
05/01/2022 03:10	54.26205293	0	0
05/01/2022 03:15	53.09543332	0	0
05/01/2022 03:20	53.91590168	0	0
05/01/2022 03:25	56.36861071	0	0
05/01/2022 03:30	58.22688184	0	0
05/01/2022 03:35	59.13648185	0	0
05/01/2022 03:40	59.15437782	0	0
05/01/2022 03:45	58.65732634	0	0
05/01/2022 03:50	57.70270741	0	0
05/01/2022 03:55	56.45356043	0	0
05/01/2022 04:00	55.95516464	0	0
05/01/2022 04:05	56.37201485	0	0
05/01/2022 04:10	57.63947957	0	0
05/01/2022 04:15	59.35295415	0	0
05/01/2022 04:20	61.44697041	0	0
05/01/2022 04:25	63.90302276	0	0
05/01/2022 04:30	66.61475745	0	0
05/01/2022 04:35	69.56351942	0	0
05/01/2022 04:40	72.8879098	0	0
05/01/2022 04:45	77.47739346	0	0
05/01/2022 04:50	83.47073499	0	0
05/01/2022 04:55	90.47898085	0	0
05/01/2022 05:00	96.04903282	0	0
05/01/2022 05:05	99.79215013	0	0
05/01/2022 05:10	101.7476835	0	0
05/01/2022 05:15	102.1734319	0	0
05/01/2022 05:20	101.1089446	0	0
05/01/2022 05:25	98.85761691	0	0
05/01/2022 05:30	97.34796071	0	0
05/01/2022 05:35	96.88354824	0	0
05/01/2022 05:40	97.37768971	0	0
05/01/2022 05:45	98.28695885	0	0
05/01/2022 05:50	99.52482402	0	0
05/01/2022 05:55	100.9256861	0	0
05/01/2022 06:00	101.4451086	0	0
05/01/2022 06:05	100.9176341	0	0
05/01/2022 06:10	99.37548141	0	0
05/01/2022 06:15	97.02594103	0	0
05/01/2022 06:20	93.9013571	0	0
05/01/2022 06:25	90.32658674	0	0
05/01/2022 06:30	88.36130814	0	0
05/01/2022 06:35	88.33048662	0	0
05/01/2022 06:40	89.96940347	0	0
05/01/2022 06:45	91.60290569	0	0
05/01/2022 06:50	92.96636486	0	0
05/01/2022 06:55	94.07983034	0	0
05/01/2022 07:00	95.07097285	66	3.116794219
05/01/2022 07:05	97.01333834	0	0
05/01/2022 07:10	101.9669632	0	0
05/01/2022 07:15	108.9555566	0	0
05/01/2022 07:20	115.7463711	0	0
05/01/2022 07:25	121.4920026	0	0
05/01/2022 07:30	126.3105907	0	0
05/01/2022 07:35	130.387997	0	0
05/01/2022 07:40	133.8727226	0	0
05/01/2022 07:45	136.74349	0	0
05/01/2022 07:50	139.0517542	0	0
05/01/2022 07:55	140.9085928	0	0
05/01/2022 08:00	142.7806073	0	0
05/01/2022 08:05	144.7540945	0	0
05/01/2022 08:10	146.7892755	0	0
05/01/2022 08:15	148.5544195	0	0
05/01/2022 08:20	150.0131053	0	0
05/01/2022 08:25	151.2210968	0	0
05/01/2022 08:30	152.4250501	0	0
05/01/2022 08:35	153.6815251	0	0
05/01/2022 08:40	154.9304505	0	0
05/01/2022 08:45	155.6822592	0	0
05/01/2022 08:50	155.8752852	0	0
05/01/2022 08:55	155.6628764	0	0
05/01/2022 09:00	155.9216836	0	0
05/01/2022 09:05	156.8022642	0	0
05/01/2022 09:10	158.2007393	0	0
05/01/2022 09:15	159.3867285	0	0
05/01/2022 09:20	160.2535972	0	0
05/01/2022 09:25	160.7064565	0	0
05/01/2022 09:30	160.0921883	0	0
05/01/2022 09:35	158.3140636	0	0
05/01/2022 09:40	155.6876532	0	0
05/01/2022 09:45	154.1738574	0	0
05/01/2022 09:50	154.0867913	0	0
05/01/2022 09:55	155.1194708	0	0
05/01/2022 10:00	155.3012544	0	0
05/01/2022 10:05	154.3240874	0	0
05/01/2022 10:10	152.3993679	0	0
05/01/2022 10:15	150.8478229	0	0
05/01/2022 10:20	149.8801051	0	0
05/01/2022 10:25	149.4002474	0	0
05/01/2022 10:30	148.7880307	0	0
05/01/2022 10:35	147.9470955	0	0
05/01/2022 10:40	147.0414978	0	0
05/01/2022 10:45	147.1005854	0	0
05/01/2022 10:50	148.2886249	0	0
05/01/2022 10:55	150.3525695	0	0
05/01/2022 11:00	151.6776376	0	0
05/01/2022 11:05	152.0123878	0	0
05/01/2022 11:10	151.4994673	0	0
05/01/2022 11:15	151.0152228	0	0
05/01/2022 11:20	150.7086747	0	0
05/01/2022 11:25	150.5929706	0	0
05/01/2022 11:30	150.6638804	0	0
05/01/2022 11:35	150.9701385	0	0
05/01/2022 11:40	151.5559609	0	0
05/01/2022 11:45	152.2306525	0	0
05/01/2022 11:50	152.8662763	0	0
05/01/2022 11:55	153.2230087	0	0
05/01/2022 12:00	152.8591808	0	0
05/01/2022 12:05	151.6484424	0	0
05/01/2022 12:10	149.6793242	0	0
05/01/2022 12:15	147.5821624	0	0
05/01/2022 12:20	145.5082547	0	0
05/01/2022 12:25	143.4894547	0	0
05/01/2022 12:30	141.4131205	0	0
05/01/2022 12:35	139.2896989	0	0
05/01/2022 12:40	137.3593935	0	0
05/01/2022 12:45	137.0024999	0	0
05/01/2022 12:50	138.443845	0	0
05/01/2022 12:55	141.4070007	0	0
05/01/2022 13:00	144.1122261	113	7.996907348
05/01/2022 13:05	147.3996283	0	0
05/01/2022 13:10	152.0601327	0	0
05/01/2022 13:15	157.4844637	0	0
05/01/2022 13:20	163.3939973	0	0
05/01/2022 13:25	169.582646	0	0
05/01/2022 13:30	177.4933924	0	0
05/01/2022 13:35	186.7723553	0	0
05/01/2022 13:40	196.4611518	0	0
05/01/2022 13:45	203.6931619	0	0
05/01/2022 13:50	207.8138112	0	0
05/01/2022 13:55	209.1329584	0	0
05/01/2022 14:00	210.4736443	0	0
05/01/2022 14:05	212.3146067	0	0
05/01/2022 14:10	214.49428	0	0
05/01/2022 14:15	215.6081877	0	0
05/01/2022 14:20	215.5846564	0	0
05/01/2022 14:25	214.577357	0	0
05/01/2022 14:30	212.4291885	0	0
05/01/2022 14:35	209.6475203	0	0
05/01/2022 14:40	206.9786042	0	0
05/01/2022 14:45	205.2824406	0	0
05/01/2022 14:50	203.9053772	0	0
05/01/2022 14:55	201.9868498	0	0
05/01/2022 15:00	198.4317695	0	0
05/01/2022 15:05	193.1066603	0	0
05/01/2022 15:10	186.3479914	0	0
05/01/2022 15:15	179.4094545	0	0
05/01/2022 15:20	172.7119323	0	0
05/01/2022 15:25	166.3031549	0	0
05/01/2022 15:30	159.191529	0	0
05/01/2022 15:35	151.3361217	0	0
05/01/2022 15:40	143.0084453	0	0
05/01/2022 15:45	135.3038814	0	0
05/01/2022 15:50	128.4426222	0	0
05/01/2022 15:55	122.4818859	0	0
05/01/2022 16:00	117.5461885	0	0
05/01/2022 16:05	113.6628217	0	0
05/01/2022 16:10	110.5966782	0	0
05/01/2022 16:15	106.898355	0	0
05/01/2022 16:20	102.297259	0	0
05/01/2022 16:25	96.86861003	0	0
05/01/2022 16:30	91.36472176	0	0
05/01/2022 16:35	85.86814179	0	0
05/01/2022 16:40	80.34394143	0	0
05/01/2022 16:45	74.77493894	0	0
05/01/2022 16:50	69.14412566	0	0
05/01/2022 16:55	63.58083288	0	0
05/01/2022 17:00	58.96029191	0	0
05/01/2022 17:05	55.46858864	0	0
05/01/2022 17:10	53.10578778	0	0
05/01/2022 17:15	51.12461743	0	0
05/01/2022 17:20	49.46969887	0	0
05/01/2022 17:25	48.06901388	0	0
05/01/2022 17:30	46.2607882	0	0
05/01/2022 17:35	43.91417802	0	0
05/01/2022 17:40	41.15140177	0	0
05/01/2022 17:45	40	0	0
05/01/2022 17:50	40	0	0
05/01/2022 17:55	40	0	0
05/01/2022 18:00	40	0	0
05/01/2022 18:05	40	0	0
05/01/2022 18:10	40	0	0
05/01/2022 18:15	40	0	0
05/01/2022 18:20	40	0	0
05/01/2022 18:25	40	0	0
05/01/2022 18:30	40	0	0
05/01/2022 18:35	40	0	0
05/01/2022 18:40	40	0	0
05/01/2022 18:45	40	0	0
05/01/2022 18:50	40	0	0
05/01/2022 18:55	40	0	0
05/01/2022 19:00	40	0	0
05/01/2022 19:05	40	0	0
05/01/2022 19:10	40	0	0
05/01/2022 19:15	40	0	0
05/01/2022 19:20	40	0	0
05/01/2022 19:25	40	0	0
05/01/2022 19:30	40	0	0
05/01/2022 19:35	40	0	0
05/01/2022 19:40	40	0	0
05/01/2022 19:45	40	0	0
05/01/2022 19:50	40	0	0
05/01/2022 19:55	40	0	0
05/01/2022 20:00	40	0	0
05/01/2022 20:05	40	0	0
05/01/2022 20:10	40	0	0
05/01/2022 20:15	40	0	0
05/01/2022 20:20	40	0	0
05/01/2022 20:25	40.29514189	0	0
05/01/2022 20:30	40.93191207	0	0
05/01/2022 20:35	40.97863227	0	0
05/01/2022 20:40	40.54983576	0	0
05/01/2022 20:45	40.37498536	0	0
05/01/2022 20:50	40.56864399	0	0
05/01/2022 20:55	41.22727073	0	0
05/01/2022 21:00	42.96564561	58	1.153923452
05/01/2022 21:05	46.93318789	0	0
05/01/2022 21:10	54.90814102	0	0
05/01/2022 21:15	64.16950141	0	0
05/01/2022 21:20	72.19945342	0	0
05/01/2022 21:25	78.24785999	0	0
05/01/2022 21:30	83.06332698	0	0
05/01/2022 21:35	86.93971166	0	0
05/01/2022 21:40	90.04434788	0	0
05/01/2022 21:45	92.41263363	0	0
05/01/2022 21:50	94.11325244	0	0
05/01/2022 21:55	95.39560841	0	0
05/01/2022 22:00	97.55915367	0	0
05/01/2022 22:05	100.8232249	0	0
05/01/2022 22:10	104.8335204	0	0
05/01/2022 22:15	107.2648642	0	0
05/01/2022 22:20	107.7632176	0	0
05/01/2022 22:25	106.7181052	0	0
05/01/2022 22:30	106.5102075	0	0
05/01/2022 22:35	107.5299011	0	0
05/01/2022 22:40	109.6704929	0	0
05/01/2022 22:45	112.1651658	0	0
05/01/2022 22:50	114.9059992	0	0
05/01/2022 22:55	117.6685778	0	0
05/01/2022 23:00	118.9513739	0	0
05/01/2022 23:05	118.5278943	0	0
05/01/2022 23:10	116.5866879	0	0
05/01/2022 23:15	114.2584512	0	0
05/01/2022 23:20	111.7296529	0	0
05/01/2022 23:25	109.2246859	0	0
05/01/2022 23:30	108.1176623	0	0
05/01/2022 23:35	108.6312348	0	0
05/01/2022 23:40	110.4219502	0	0
05/01/2022 23:45	111.2811509	0	0
05/01/2022 23:50	110.8640435	0	0
05/01/2022 23:55	109.5165966	0	0
06/01/2022 00:00	109.4068897	0	0
06/01/2022 00:05	110.8799254	0	0
06/01/2022 00:10	113.5866643	0	0
06/01/2022 00:15	115.300916	0	0
06/01/2022 00:20	115.6729981	0	0
06/01/2022 00:25	114.8681077	0	0
06/01/2022 00:30	113.9217723	0	0
06/01/2022 00:35	112.9988907	0	0
06/01/2022 00:40	112.1298199	0	0
06/01/2022 00:45	111.4981149	0	0
06/01/2022 00:50	111.1344231	0	0
06/01/2022 00:55	111.1183953	0	0
06/01/2022 01:00	111.9426813	0	0
06/01/2022 01:05	113.688598	0	0
06/01/2022 01:10	116.0231331	0	0
06/01/2022 01:15	116.8099958	0	0
06/01/2022 01:20	115.7225805	0	0
06/01/2022 01:25	113.1816573	0	0
06/01/2022 01:30	111.7642476	0	0
06/01/2022 01:35	111.9267118	0	0
06/01/2022 01:40	113.4486959	0	0
06/01/2022 01:45	114.4636239	0	0
06/01/2022 01:50	114.5786694	0	0
06/01/2022 01:55	113.7879454	0	0
06/01/2022 02:00	113.1341026	0	0
06/01/2022 02:05	112.7248731	0	0
06/01/2022 02:10	112.5678708	0	0
06/01/2022 02:15	112.7812633	0	0
06/01/2022 02:20	113.4362794	0	0
06/01/2022 02:25	114.4796553	0	0
06/01/2022 02:30	115.255475	0	0
06/01/2022 02:35	115.6891547	0	0
06/01/2022 02:40	115.7592273	0	0
06/01/2022 02:45	115.1844538	0	0
06/01/2022 02:50	113.9276798	0	0
06/01/2022 02:55	112.2343118	0	0
06/01/2022 03:00	111.6276523	0	0
06/01/2022 03:05	112.3482381	0	0
06/01/2022 03:10	114.1405914	0	0
06/01/2022 03:15	115.3898147	0	0
06/01/2022 03:20	115.8396746	0	0
06/01/2022 03:25	115.6965449	0	0
06/01/2022 03:30	116.2754151	0	0
06/01/2022 03:35	117.7828186	0	0
06/01/2022 03:40	119.9551164	0	0
06/01/2022 03:45	121.1291449	0	0
06/01/2022 03:50	121.0414725	0	0
06/01/2022 03:55	120.0269348	0	0
06/01/2022 04:00	120.2111133	0	0
06/01/2022 04:05	121.9288606	0	0
06/01/2022 04:10	124.8140797	0	0
06/01/2022 04:15	126.5520351	0	0
06/01/2022 04:20	126.776689	0	0
06/01/2022 04:25	125.6717685	0	0
06/01/2022 04:30	124.4043512	0	0
06/01/2022 04:35	123.158208	0	0
06/01/2022 04:40	122.30048	0	0
06/01/2022 04:45	124.1595039	0	0
06/01/2022 04:50	129.10246	0	0
06/01/2022 04:55	136.2116263	0	0
06/01/2022 05:00	139.6775731	0	0
06/01/2022 05:05	138.5826092	0	0
06/01/2022 05:10	133.5656239	0	0
06/01/2022 05:15	128.675481	0	0
06/01/2022 05:20	124.5510995	0	0
06/01/2022 05:25	121.2295827	0	0
06/01/2022 05:30	118.9482477	0	0
06/01/2022 05:35	117.744227	0	0
06/01/2022 05:40	117.4749525	0	0
06/01/2022 05:45	117.2395914	0	0
06/01/2022 05:50	116.8956037	0	0
06/01/2022 05:55	116.4223664	0	0
06/01/2022 06:00	115.6911392	0	0
06/01/2022 06:05	114.6813259	0	0
06/01/2022 06:10	113.4291807	0	0
06/01/2022 06:15	112.1659738	0	0
06/01/2022 06:20	110.9279845	0	0
06/01/2022 06:25	109.9131368	0	0
06/01/2022 06:30	110.3764083	0	0
06/01/2022 06:35	112.5157458	0	0
06/01/2022 06:40	115.9746526	0	0
06/01/2022 06:45	118.4965936	0	0
06/01/2022 06:50	119.7250925	0	0
06/01/2022 06:55	119.6737665	0	0
06/01/2022 07:00	118.4299725	55	2.972878668
06/01/2022 07:05	116.5057083	0	0
06/01/2022 07:10	115.6176509	0	0
06/01/2022 07:15	118.1413072	0	0
06/01/2022 07:20	123.4011899	0	0
06/01/2022 07:25	130.0469248	0	0
06/01/2022 07:30	137.1379262	0	0
06/01/2022 07:35	144.255691	0	0
06/01/2022 07:40	151.1250614	0	0
06/01/2022 07:45	156.7677783	0	0
06/01/2022 07:50	161.1268153	0	0
06/01/2022 07:55	164.5134839	0	0
06/01/2022 08:00	168.2202541	0	0
06/01/2022 08:05	172.5776522	0	0
06/01/2022 08:10	177.4050699	0	0
06/01/2022 08:15	180.6792572	0	0
06/01/2022 08:20	182.2492407	0	0
06/01/2022 08:25	182.3266333	0	0
06/01/2022 08:30	182.1228392	0	0
06/01/2022 08:35	181.6560717	0	0
06/01/2022 08:40	180.7034425	0	0
06/01/2022 08:45	178.5326284	0	0
06/01/2022 08:50	175.0712915	0	0
06/01/2022 08:55	170.5788048	0	0
06/01/2022 09:00	166.3414683	0	0
06/01/2022 09:05	162.6214272	0	0
06/01/2022 09:10	159.4566485	0	0
06/01/2022 09:15	156.749332	0	0
06/01/2022 09:20	154.5164789	0	0
06/01/2022 09:25	152.698154	0	0
06/01/2022 09:30	150.7358317	0	0
06/01/2022 09:35	148.5568283	0	0
06/01/2022 09:40	146.1865259	0	0
06/01/2022 09:45	143.7028821	0	0
06/01/2022 09:50	141.1245814	0	0
06/01/2022 09:55	138.5222791	0	0
06/01/2022 10:00	136.3108234	0	0
06/01/2022 10:05	134.5574912	0	0
06/01/2022 10:10	133.2541159	0	0
06/01/2022 10:15	132.341669	0	0
06/01/2022 10:20	131.8102683	0	0
06/01/2022 10:25	131.5694329	0	0
06/01/2022 10:30	131.0516488	0	0
06/01/2022 10:35	130.1655996	0	0
06/01/2022 10:40	128.8295622	0	0
06/01/2022 10:45	126.5376875	0	0
06/01/2022 10:50	123.2079059	0	0
06/01/2022 10:55	119.147535	0	0
06/01/2022 11:00	116.3171482	0	0
06/01/2022 11:05	115.0239898	0	0
06/01/2022 11:10	115.1419675	0	0
06/01/2022 11:15	115.8871618	0	0
06/01/2022 11:20	117.1335543	0	0
06/01/2022 11:25	118.727915	0	0
06/01/2022 11:30	119.7137811	0	0
06/01/2022 11:35	119.9380717	0	0
06/01/2022 11:40	119.5200903	0	0
06/01/2022 11:45	119.2279763	0	0
06/01/2022 11:50	119.1812471	0	0
06/01/2022 11:55	119.3116542	0	0
06/01/2022 12:00	119.1980386	0	0
06/01/2022 12:05	118.7722848	0	0
06/01/2022 12:10	118.058418	0	0
06/01/2022 12:15	117.2185415	0	0
06/01/2022 12:20	116.2768616	0	0
06/01/2022 12:25	115.2697468	0	0
06/01/2022 12:30	114.4360366	0	0
06/01/2022 12:35	113.8122643	0	0
06/01/2022 12:40	113.3565594	0	0
06/01/2022 12:45	112.8109501	0	0
06/01/2022 12:50	112.1337046	0	0
06/01/2022 12:55	111.2857199	0	0
06/01/2022 13:00	110.0254599	48	1.884270498
06/01/2022 13:05	108.7709453	0	0
06/01/2022 13:10	108.9906326	0	0
06/01/2022 13:15	112.2911021	0	0
06/01/2022 13:20	118.1295187	0	0
06/01/2022 13:25	125.2133359	0	0
06/01/2022 13:30	131.3824637	0	0
06/01/2022 13:35	136.0121862	0	0
06/01/2022 13:40	139.3210794	0	0
06/01/2022 13:45	143.7117275	0	0
06/01/2022 13:50	149.5952931	0	0
06/01/2022 13:55	156.6345031	0	0
06/01/2022 14:00	162.4071642	0	0
06/01/2022 14:05	166.6014067	0	0
06/01/2022 14:10	169.5590537	0	0
06/01/2022 14:15	172.9437409	0	0
06/01/2022 14:20	177.1896217	0	0
06/01/2022 14:25	182.078625	0	0
06/01/2022 14:30	185.6839679	0	0
06/01/2022 14:35	187.5321904	0	0
06/01/2022 14:40	187.8032538	0	0
06/01/2022 14:45	188.4055469	0	0
06/01/2022 14:50	189.6472902	0	0
06/01/2022 14:55	191.3307667	0	0
06/01/2022 15:00	192.0703484	0	0
06/01/2022 15:05	191.6825856	0	0
06/01/2022 15:10	190.5227124	0	0
06/01/2022 15:15	190.6281729	0	0
06/01/2022 15:20	192.3452751	0	0
06/01/2022 15:25	195.2492497	0	0
06/01/2022 15:30	196.5082661	0	0
06/01/2022 15:35	195.6909861	0	0
06/01/2022 15:40	193.2219823	0	0
06/01/2022 15:45	191.6982674	0	0
06/01/2022 15:50	191.5406926	0	0
06/01/2022 15:55	192.5054698	0	0
06/01/2022 16:00	192.9849584	0	0
06/01/2022 16:05	192.7330558	0	0
06/01/2022 16:10	191.7614618	0	0
06/01/2022 16:15	190.0984313	0	0
06/01/2022 16:20	187.7540597	0	0
06/01/2022 16:25	184.9036121	0	0
06/01/2022 16:30	182.6236828	0	0
06/01/2022 16:35	181.0883631	0	0
06/01/2022 16:40	180.2123332	0	0
06/01/2022 16:45	179.4309327	0	0
06/01/2022 16:50	178.6579671	0	0
06/01/2022 16:55	177.8436594	0	0
06/01/2022 17:00	176.6552451	0	0
06/01/2022 17:05	175.0422935	0	0
06/01/2022 17:10	173.1759759	0	0
06/01/2022 17:15	172.1279464	0	0
06/01/2022 17:20	172.068889	0	0
06/01/2022 17:25	172.7287355	0	0
06/01/2022 17:30	172.3884107	0	0
06/01/2022 17:35	170.7774841	0	0
06/01/2022 17:40	168.1130011	0	0
06/01/2022 17:45	165.7637497	0	0
06/01/2022 17:50	163.9465072	0	0
06/01/2022 17:55	162.7232335	0	0
06/01/2022 18:00	162.482585	0	0
06/01/2022 18:05	163.2863247	0	0
06/01/2022 18:10	164.8664897	0	0
06/01/2022 18:15	165.5236552	0	0
06/01/2022 18:20	164.9889345	0	0
06/01/2022 18:25	163.315262	0	0
06/01/2022 18:30	160.8401589	0	0
06/01/2022 18:35	157.6170835	0	0
06/01/2022 18:40	153.7919118	0	0
06/01/2022 18:45	150.2875658	0	0
06/01/2022 18:50	147.2498265	0	0
06/01/2022 18:55	144.6026463	0	0
06/01/2022 19:00	141.8641959	0	0
06/01/2022 19:05	138.9583517	0	0
06/01/2022 19:10	136.0764982	0	0
06/01/2022 19:15	134.4311186	0	0
06/01/2022 19:20	134.2135542	0	0
06/01/2022 19:25	135.2094285	0	0
06/01/2022 19:30	136.0617351	0	0
06/01/2022 19:35	136.5560716	0	0
06/01/2022 19:40	136.6871762	0	0
06/01/2022 19:45	136.4226327	0	0
06/01/2022 19:50	135.7571636	0	0
06/01/2022 19:55	134.73636	0	0
06/01/2022 20:00	133.6499926	0	0
06/01/2022 20:05	132.4736082	0	0
06/01/2022 20:10	131.3226121	0	0
06/01/2022 20:15	130.9683837	0	0
06/01/2022 20:20	131.5437738	0	0
06/01/2022 20:25	132.8173356	0	0
06/01/2022 20:30	133.2926101	0	0
06/01/2022 20:35	132.730847	0	0
06/01/2022 20:40	131.3727857	0	0
06/01/2022 20:45	130.7578059	0	0
06/01/2022 20:50	131.1275605	0	0
06/01/2022 20:55	132.2783708	0	0
06/01/2022 21:00	132.927809	45	1.927325949
06/01/2022 21:05	133.7686067	0	0
06/01/2022 21:10	135.8432295	0	0
06/01/2022 21:15	139.603063	0	0
06/01/2022 21:20	144.7305934	0	0
06/01/2022 21:25	150.6024536	0	0
06/01/2022 21:30	156.9738407	0	0
06/01/2022 21:35	163.3208543	0	0
06/01/2022 21:40	169.4295017	0	0
06/01/2022 21:45	176.3515585	0	0
06/01/2022 21:50	184.161173	0	0
06/01/2022 21:55	192.3838616	0	0
06/01/2022 22:00	198.3014941	0	0
06/01/2022 22:05	201.5449537	0	0
06/01/2022 22:10	202.3228922	0	0
06/01/2022 22:15	201.4760385	0	0
06/01/2022 22:20	199.3634999	0	0
06/01/2022 22:25	196.8522961	0	0
06/01/2022 22:30	196.371671	0	0
06/01/2022 22:35	197.8114613	0	0
06/01/2022 22:40	200.0786013	0	0
06/01/2022 22:45	200.3442346	0	0
06/01/2022 22:50	198.2254591	0	0
06/01/2022 22:55	194.2166156	0	0
06/01/2022 23:00	190.5925347	0	0
06/01/2022 23:05	187.8677222	0	0
06/01/2022 23:10	186.0070211	0	0
06/01/2022 23:15	183.9371731	0	0
06/01/2022 23:20	181.5570143	0	0
06/01/2022 23:25	178.9874615	0	0
06/01/2022 23:30	176.6392331	0	0
06/01/2022 23:35	174.59915	0	0
06/01/2022 23:40	173.0272389	0	0
06/01/2022 23:45	172.8192347	0	0
06/01/2022 23:50	174.123837	0	0
06/01/2022 23:55	176.3559808	0	0
07/01/2022 00:00	175.7775719	0	0
07/01/2022 00:05	171.7979767	0	0
07/01/2022 00:10	164.7565623	0	0
07/01/2022 00:15	156.8112479	0	0
07/01/2022 00:20	148.2990016	0	0
07/01/2022 00:25	139.4873062	0	0
07/01/2022 00:30	132.0963945	0	0
07/01/2022 00:35	126.3929142	0	0
07/01/2022 00:40	122.252489	0	0
07/01/2022 00:45	118.9195272	0	0
07/01/2022 00:50	116.2696949	0	0
07/01/2022 00:55	114.2301461	0	0
07/01/2022 01:00	112.372625	0	0
07/01/2022 01:05	110.6243095	0	0
07/01/2022 01:10	109.1201371	0	0
07/01/2022 01:15	108.7465707	0	0
07/01/2022 01:20	109.6393764	0	0
07/01/2022 01:25	111.4500206	0	0
07/01/2022 01:30	111.9963045	0	0
07/01/2022 01:35	110.9304379	0	0
07/01/2022 01:40	108.6464069	0	0
07/01/2022 01:45	107.6589008	0	0
07/01/2022 01:50	108.3624112	0	0
07/01/2022 01:55	110.3563586	0	0
07/01/2022 02:00	111.1193035	0	0
07/01/2022 02:05	110.2510023	0	0
07/01/2022 02:10	107.9718005	0	0
07/01/2022 02:15	105.6901945	0	0
07/01/2022 02:20	103.6267667	0	0
07/01/2022 02:25	101.9083877	0	0
07/01/2022 02:30	101.3497079	0	0
07/01/2022 02:35	102.0777769	0	0
07/01/2022 02:40	103.8939429	0	0
07/01/2022 02:45	105.5498185	0	0
07/01/2022 02:50	106.846893	0	0
07/01/2022 02:55	107.7533635	0	0
07/01/2022 03:00	108.0764495	0	0
07/01/2022 03:05	107.7844607	0	0
07/01/2022 03:10	106.9395148	0	0
07/01/2022 03:15	105.9427841	0	0
07/01/2022 03:20	104.8564826	0	0
07/01/2022 03:25	103.7413942	0	0
07/01/2022 03:30	102.9894919	0	0
07/01/2022 03:35	102.6616271	0	0
07/01/2022 03:40	102.5963248	0	0
07/01/2022 03:45	101.7773917	0	0
07/01/2022 03:50	100.0434099	0	0
07/01/2022 03:55	97.61446534	0	0
07/01/2022 04:00	95.8904611	0	0
07/01/2022 04:05	95.09141869	0	0
07/01/2022 04:10	95.07536823	0	0
07/01/2022 04:15	94.94875368	0	0
07/01/2022 04:20	94.56968094	0	0
07/01/2022 04:25	94.00177272	0	0
07/01/2022 04:30	93.65305355	0	0
07/01/2022 04:35	93.58719587	0	0
07/01/2022 04:40	93.71561967	0	0
07/01/2022 04:45	93.48197172	0	0
07/01/2022 04:50	92.79774194	0	0
07/01/2022 04:55	91.6388758	0	0
07/01/2022 05:00	89.85711972	0	0
07/01/2022 05:05	87.4284908	0	0
07/01/2022 05:10	84.65654327	0	0
07/01/2022 05:15	83.46730647	0	0
07/01/2022 05:20	84.16440514	0	0
07/01/2022 05:25	86.52118078	0	0
07/01/2022 05:30	89.10508696	0	0
07/01/2022 05:35	91.68953185	0	0
07/01/2022 05:40	94.25977773	0	0
07/01/2022 05:45	96.72491468	0	0
07/01/2022 05:50	99.07026533	0	0
07/01/2022 05:55	101.1588121	0	0
07/01/2022 06:00	102.124729	0	0
07/01/2022 06:05	101.8310508	0	0
07/01/2022 06:10	100.6083896	0	0
07/01/2022 06:15	100.5521602	0	0
07/01/2022 06:20	101.9930185	0	0
07/01/2022 06:25	104.5934844	0	0
07/01/2022 06:30	106.217378	0	0
07/01/2022 06:35	106.5272551	0	0
07/01/2022 06:40	105.7029049	0	0
07/01/2022 06:45	104.8839066	0	0
07/01/2022 06:50	104.250078	0	0
07/01/2022 06:55	103.8593462	0	0
07/01/2022 07:00	104.0792736	44	3.029221644
07/01/2022 07:05	105.2028273	0	0
07/01/2022 07:10	107.8170654	0	0
07/01/2022 07:15	111.2438285	0	0
07/01/2022 07:20	114.9244249	0	0
07/01/2022 07:25	118.3334176	0	0
07/01/2022 07:30	121.067233	0	0
07/01/2022 07:35	122.9237636	0	0
07/01/2022 07:40	124.1131205	0	0
07/01/2022 07:45	126.645756	0	0
07/01/2022 07:50	130.7944597	0	0
07/01/2022 07:55	136.2077495	0	0
07/01/2022 08:00	140.8771143	0	0
07/01/2022 08:05	144.4944365	0	0
07/01/2022 08:10	147.1130045	0	0
07/01/2022 08:15	148.9091635	0	0
07/01/2022 08:20	149.9753607	0	0
07/01/2022 08:25	150.4743776	0	0
07/01/2022 08:30	151.3101455	0	0
07/01/2022 08:35	152.5662637	0	0
07/01/2022 08:40	154.1139576	0	0
07/01/2022 08:45	155.3849345	0	0
07/01/2022 08:50	156.3095966	0	0
07/01/2022 08:55	156.9148412	0	0
07/01/2022 09:00	157.197584	0	0
07/01/2022 09:05	157.1910881	0	0
07/01/2022 09:10	156.9892938	0	0
07/01/2022 09:15	156.9838628	0	0
07/01/2022 09:20	157.2602565	0	0
07/01/2022 09:25	157.781367	0	0
07/01/2022 09:30	158.1770991	0	0
07/01/2022 09:35	158.4023345	0	0
07/01/2022 09:40	158.4221183	0	0
07/01/2022 09:45	157.9399526	0	0
07/01/2022 09:50	156.9169792	0	0
07/01/2022 09:55	155.4745648	0	0
07/01/2022 10:00	154.3366735	0	0
07/01/2022 10:05	153.6219412	0	0
07/01/2022 10:10	153.3890307	0	0
07/01/2022 10:15	153.9855888	0	0
07/01/2022 10:20	155.4686269	0	0
07/01/2022 10:25	157.4605656	0	0
07/01/2022 10:30	157.558741	0	0
07/01/2022 10:35	155.3845913	0	0
07/01/2022 10:40	151.2541634	0	0
07/01/2022 10:45	147.1652241	0	0
07/01/2022 10:50	143.4332458	0	0
07/01/2022 10:55	140.1777936	0	0
07/01/2022 11:00	138.1566022	0	0
07/01/2022 11:05	137.488914	0	0
07/01/2022 11:10	137.929234	0	0
07/01/2022 11:15	137.9256787	0	0
07/01/2022 11:20	137.2325868	0	0
07/01/2022 11:25	136.0007408	0	0
07/01/2022 11:30	135.1892521	0	0
07/01/2022 11:35	134.9488328	0	0
07/01/2022 11:40	135.2185323	0	0
07/01/2022 11:45	135.6169949	0	0
07/01/2022 11:50	136.0832568	0	0
07/01/2022 11:55	136.4801623	0	0
07/01/2022 12:00	135.9437946	0	0
07/01/2022 12:05	134.3370175	0	0
07/01/2022 12:10	131.9036811	0	0
07/01/2022 12:15	130.1927323	0	0
07/01/2022 12:20	129.4480584	0	0
07/01/2022 12:25	129.5396	0	0
07/01/2022 12:30	129.6479048	0	0
07/01/2022 12:35	129.6429589	0	0
07/01/2022 12:40	129.5709688	0	0
07/01/2022 12:45	129.7284679	0	0
07/01/2022 12:50	130.1617105	0	0
07/01/2022 12:55	130.9553849	0	0
07/01/2022 13:00	132.649359	76	4.833439966
07/01/2022 13:05	136.4518101	0	0
07/01/2022 13:10	142.9587173	0	0
07/01/2022 13:15	150.171386	0	0
07/01/2022 13:20	157.7287122	0	0
07/01/2022 13:25	165.6699028	0	0
07/01/2022 13:30	176.2402084	0	0
07/01/2022 13:35	189.2207557	0	0
07/01/2022 13:40	203.7174737	0	0
07/01/2022 13:45	217.3494805	0	0
07/01/2022 13:50	229.4823671	0	0
07/01/2022 13:55	240.0047239	0	0
07/01/2022 14:00	249.4554887	0	0
07/01/2022 14:05	257.8796038	0	0
07/01/2022 14:10	264.9585119	0	0
07/01/2022 14:15	268.682024	0	0
07/01/2022 14:20	268.8346691	0	0
07/01/2022 14:25	266.0662158	0	0
07/01/2022 14:30	263.6506746	0	0
07/01/2022 14:35	262.6050336	0	0
07/01/2022 14:40	263.3718486	0	0
07/01/2022 14:45	265.0629926	0	0
07/01/2022 14:50	266.7402173	0	0
07/01/2022 14:55	267.6626015	0	0
07/01/2022 15:00	267.5228349	0	0
07/01/2022 15:05	266.3101284	0	0
07/01/2022 15:10	264.1297009	0	0
07/01/2022 15:15	260.7896884	0	0
07/01/2022 15:20	256.4780141	0	0
07/01/2022 15:25	251.444772	0	0
07/01/2022 15:30	246.0085438	0	0
07/01/2022 15:35	240.3398052	0	0
07/01/2022 15:40	234.5251097	0	0
07/01/2022 15:45	228.4681404	0	0
07/01/2022 15:50	222.2055438	0	0
07/01/2022 15:55	215.8211895	0	0
07/01/2022 16:00	209.5723675	0	0
07/01/2022 16:05	203.5208064	0	0
07/01/2022 16:10	197.7332152	0	0
07/01/2022 16:15	192.5218946	0	0
07/01/2022 16:20	187.94378	0	0
07/01/2022 16:25	184.0102455	0	0
07/01/2022 16:30	180.7558613	0	0
07/01/2022 16:35	178.1873296	0	0
07/01/2022 16:40	176.0479919	0	0
07/01/2022 16:45	172.7098491	0	0
07/01/2022 16:50	167.9138928	0	0
07/01/2022 16:55	161.9138871	0	0
07/01/2022 17:00	156.3363661	0	0
07/01/2022 17:05	151.4341923	0	0
07/01/2022 17:10	147.146794	0	0
07/01/2022 17:15	143.1136302	0	0
07/01/2022 17:20	139.2740043	0	0
07/01/2022 17:25	135.7262568	0	0
07/01/2022 17:30	133.1177203	0	0
07/01/2022 17:35	131.5465216	0	0
07/01/2022 17:40	130.9599307	0	0
07/01/2022 17:45	131.0499376	0	0
07/01/2022 17:50	131.7638814	0	0
07/01/2022 17:55	132.9490347	0	0
07/01/2022 18:00	133.6633621	0	0
07/01/2022 18:05	133.7543527	0	0
07/01/2022 18:10	133.1760367	0	0
07/01/2022 18:15	131.6606077	0	0
07/01/2022 18:20	129.1623731	0	0
07/01/2022 18:25	125.7966712	0	0
07/01/2022 18:30	122.3167562	0	0
07/01/2022 18:35	118.8378767	0	0
07/01/2022 18:40	115.4690679	0	0
07/01/2022 18:45	112.9235183	0	0
07/01/2022 18:50	111.3108672	0	0
07/01/2022 18:55	110.6509489	0	0
07/01/2022 19:00	111.0870844	0	0
07/01/2022 19:05	112.6396973	0	0
07/01/2022 19:10	114.890936	0	0
07/01/2022 19:15	115.2075414	0	0
07/01/2022 19:20	113.1720726	0	0
07/01/2022 19:25	109.269653	0	0
07/01/2022 19:30	106.5827201	0	0
07/01/2022 19:35	105.5966588	0	0
07/01/2022 19:40	106.0078664	0	0
07/01/2022 19:45	105.9015195	0	0
07/01/2022 19:50	104.9741782	0	0
07/01/2022 19:55	103.2551904	0	0
07/01/2022 20:00	100.9371774	0	0
07/01/2022 20:05	98.04949559	0	0
07/01/2022 20:10	94.79936542	0	0
07/01/2022 20:15	92.50514683	0	0
07/01/2022 20:20	91.37413899	0	0
07/01/2022 20:25	91.3451822	0	0
07/01/2022 20:30	92.03636197	0	0
07/01/2022 20:35	93.38655672	0	0
07/01/2022 20:40	95.12285368	0	0
07/01/2022 20:45	95.52192224	0	0
07/01/2022 20:50	94.31088841	0	0
07/01/2022 20:55	91.7184848	0	0
07/01/2022 21:00	89.198165	49	1.33196273
07/01/2022 21:05	87.19799553	0	0
07/01/2022 21:10	86.59487849	0	0
07/01/2022 21:15	88.95378416	0	0
07/01/2022 21:20	94.13314102	0	0
07/01/2022 21:25	101.2956474	0	0
07/01/2022 21:30	108.6064485	0	0
07/01/2022 21:35	115.6039853	0	0
07/01/2022 21:40	121.9578147	0	0
07/01/2022 21:45	126.2168433	0	0
07/01/2022 21:50	128.1543662	0	0
07/01/2022 21:55	128.057612	0	0
07/01/2022 22:00	127.6775046	0	0
07/01/2022 22:05	127.3379432	0	0
07/01/2022 22:10	127.1121557	0	0
07/01/2022 22:15	127.0441388	0	0
07/01/2022 22:20	127.1760737	0	0
07/01/2022 22:25	127.4639113	0	0
07/01/2022 22:30	127.7994579	0	0
[truncated: 32,561 more rows]
