# Supplementary material for: Explainable cluster-based learning for prediction of postprandial glycemic events and insulin dose optimization in type 1 diabetes
Source: PLOS Digit Health. 2025 Sep 16;4(9):e0000996. doi: 10.1371/journal.pdig.0000996 (PMC12440209; doi:10.1371/journal.pdig.0000996)
Supplement: S1 Dataset — These datasets were used to train, validate, and evaluate the proposed ML framework for the prediction of postprandial glycemic events and insulin dose optimization. (ZIP) [file pdig.0000996.s001.zip › S1_Datasets/Simulated patient dataset/adult#005.csv]

time	CGM	meal_inGrams	u6_Umin
01/01/2022 00:00	119.6544626	0	0
01/01/2022 00:05	119.3530031	0	0
01/01/2022 00:10	118.9996803	0	0
01/01/2022 00:15	119.3686013	0	0
01/01/2022 00:20	120.5812843	0	0
01/01/2022 00:25	122.3881998	0	0
01/01/2022 00:30	123.2271308	0	0
01/01/2022 00:35	122.8505251	0	0
01/01/2022 00:40	121.4569217	0	0
01/01/2022 00:45	120.3095649	0	0
01/01/2022 00:50	119.6070719	0	0
01/01/2022 00:55	119.3631316	0	0
01/01/2022 01:00	119.6694023	0	0
01/01/2022 01:05	120.5398298	0	0
01/01/2022 01:10	121.869375	0	0
01/01/2022 01:15	122.9957142	0	0
01/01/2022 01:20	123.8140082	0	0
01/01/2022 01:25	124.287775	0	0
01/01/2022 01:30	124.1873664	0	0
01/01/2022 01:35	123.476413	0	0
01/01/2022 01:40	122.243907	0	0
01/01/2022 01:45	121.0540268	0	0
01/01/2022 01:50	119.9958194	0	0
01/01/2022 01:55	119.0617646	0	0
01/01/2022 02:00	118.2043918	0	0
01/01/2022 02:05	117.416204	0	0
01/01/2022 02:10	116.7382904	0	0
01/01/2022 02:15	116.4308727	0	0
01/01/2022 02:20	116.5350472	0	0
01/01/2022 02:25	117.0192622	0	0
01/01/2022 02:30	117.6836324	0	0
01/01/2022 02:35	118.4966056	0	0
01/01/2022 02:40	119.307196	0	0
01/01/2022 02:45	119.1591108	0	0
01/01/2022 02:50	117.9013607	0	0
01/01/2022 02:55	115.7788823	0	0
01/01/2022 03:00	114.3429222	0	0
01/01/2022 03:05	113.8384126	0	0
01/01/2022 03:10	114.136871	0	0
01/01/2022 03:15	114.4245934	0	0
01/01/2022 03:20	114.573093	0	0
01/01/2022 03:25	114.6270924	0	0
01/01/2022 03:30	114.8698867	0	0
01/01/2022 03:35	115.3461946	0	0
01/01/2022 03:40	116.0441065	0	0
01/01/2022 03:45	116.8882764	0	0
01/01/2022 03:50	117.8667918	0	0
01/01/2022 03:55	118.9225204	0	0
01/01/2022 04:00	119.6937289	0	0
01/01/2022 04:05	120.1232831	0	0
01/01/2022 04:10	120.2158052	0	0
01/01/2022 04:15	120.0006905	0	0
01/01/2022 04:20	119.48256	0	0
01/01/2022 04:25	118.6364073	0	0
01/01/2022 04:30	117.3039868	0	0
01/01/2022 04:35	115.4602912	0	0
01/01/2022 04:40	113.3019897	0	0
01/01/2022 04:45	112.0747845	0	0
01/01/2022 04:50	111.9753445	0	0
01/01/2022 04:55	112.9459673	0	0
01/01/2022 05:00	114.6213333	0	0
01/01/2022 05:05	116.9437406	0	0
01/01/2022 05:10	119.7226725	0	0
01/01/2022 05:15	121.7516477	0	0
01/01/2022 05:20	122.8401505	0	0
01/01/2022 05:25	123.0637435	0	0
01/01/2022 05:30	122.9011036	0	0
01/01/2022 05:35	122.4277948	0	0
01/01/2022 05:40	121.6527336	0	0
01/01/2022 05:45	120.6324949	0	0
01/01/2022 05:50	119.375997	0	0
01/01/2022 05:55	118.0198584	0	0
01/01/2022 06:00	117.4294165	0	0
01/01/2022 06:05	117.7412915	0	0
01/01/2022 06:10	118.9039709	0	0
01/01/2022 06:15	120.5912795	0	0
01/01/2022 06:20	122.7517069	0	0
01/01/2022 06:25	125.1234801	0	0
01/01/2022 06:30	126.0487579	0	0
01/01/2022 06:35	125.2657699	0	0
01/01/2022 06:40	123.0601571	0	0
01/01/2022 06:45	121.2410137	0	0
01/01/2022 06:50	120.0939833	0	0
01/01/2022 06:55	119.5784163	0	0
01/01/2022 07:00	119.4368794	66	5.2187471
01/01/2022 07:05	120.4643798	0	0
01/01/2022 07:10	122.899755	0	0
01/01/2022 07:15	125.8782998	0	0
01/01/2022 07:20	128.9575546	0	0
01/01/2022 07:25	131.8949242	0	0
01/01/2022 07:30	134.6989013	0	0
01/01/2022 07:35	137.2689515	0	0
01/01/2022 07:40	139.6026336	0	0
01/01/2022 07:45	142.1338987	0	0
01/01/2022 07:50	144.9408632	0	0
01/01/2022 07:55	147.7978048	0	0
01/01/2022 08:00	149.13907	0	0
01/01/2022 08:05	148.7604972	0	0
01/01/2022 08:10	147.0742692	0	0
01/01/2022 08:15	146.411827	0	0
01/01/2022 08:20	147.1812168	0	0
01/01/2022 08:25	149.1585728	0	0
01/01/2022 08:30	150.6885287	0	0
01/01/2022 08:35	151.537031	0	0
01/01/2022 08:40	151.6909132	0	0
01/01/2022 08:45	150.9103166	0	0
01/01/2022 08:50	149.1743612	0	0
01/01/2022 08:55	146.5990235	0	0
01/01/2022 09:00	143.818977	0	0
01/01/2022 09:05	140.9531481	0	0
01/01/2022 09:10	138.0306841	0	0
01/01/2022 09:15	135.0961725	0	0
01/01/2022 09:20	132.2954303	0	0
01/01/2022 09:25	129.8797903	0	0
01/01/2022 09:30	128.2601662	0	0
01/01/2022 09:35	127.2573658	0	0
01/01/2022 09:40	126.6528342	0	0
01/01/2022 09:45	126.1982527	0	0
01/01/2022 09:50	125.8416694	0	0
01/01/2022 09:55	125.5883252	0	0
01/01/2022 10:00	125.4540862	0	0
01/01/2022 10:05	125.4622286	0	0
01/01/2022 10:10	125.6219269	0	0
01/01/2022 10:15	125.8635819	0	0
01/01/2022 10:20	126.1915451	0	0
01/01/2022 10:25	126.5085867	0	0
01/01/2022 10:30	126.1109323	0	0
01/01/2022 10:35	124.8966846	0	0
01/01/2022 10:40	123.0645062	0	0
01/01/2022 10:45	121.820497	0	0
01/01/2022 10:50	121.3603145	0	0
01/01/2022 10:55	121.6054432	0	0
01/01/2022 11:00	122.0291669	0	0
01/01/2022 11:05	122.5510338	0	0
01/01/2022 11:10	123.1266725	0	0
01/01/2022 11:15	123.4604292	0	0
01/01/2022 11:20	123.5068445	0	0
01/01/2022 11:25	123.3092324	0	0
01/01/2022 11:30	123.1354042	0	0
01/01/2022 11:35	123.0281391	0	0
01/01/2022 11:40	122.8636575	0	0
01/01/2022 11:45	121.8555216	0	0
01/01/2022 11:50	119.8796768	0	0
01/01/2022 11:55	117.0739999	0	0
01/01/2022 12:00	114.3112749	0	0
01/01/2022 12:05	111.7292373	0	0
01/01/2022 12:10	109.3025768	0	0
01/01/2022 12:15	106.8716195	0	0
01/01/2022 12:20	104.410987	0	0
01/01/2022 12:25	102.0323815	0	0
01/01/2022 12:30	100.4443776	0	0
01/01/2022 12:35	99.75864811	0	0
01/01/2022 12:40	99.925516	0	0
01/01/2022 12:45	100.6317044	0	0
01/01/2022 12:50	101.8275233	0	0
01/01/2022 12:55	103.3395789	0	0
01/01/2022 13:00	104.0711546	69	2.94533773
01/01/2022 13:05	104.7779758	0	0
01/01/2022 13:10	106.3878606	0	0
01/01/2022 13:15	109.7793898	0	0
01/01/2022 13:20	115.1693987	0	0
01/01/2022 13:25	122.5293806	0	0
01/01/2022 13:30	132.5944126	0	0
01/01/2022 13:35	145.0381738	0	0
01/01/2022 13:40	159.143659	0	0
01/01/2022 13:45	173.0829474	0	0
01/01/2022 13:50	186.2751388	0	0
01/01/2022 13:55	198.3973353	0	0
01/01/2022 14:00	208.9549375	0	0
01/01/2022 14:05	217.7667589	0	0
01/01/2022 14:10	224.9860027	0	0
01/01/2022 14:15	232.0263088	0	0
01/01/2022 14:20	239.1525558	0	0
01/01/2022 14:25	246.2072273	0	0
01/01/2022 14:30	251.7144867	0	0
01/01/2022 14:35	255.8601477	0	0
01/01/2022 14:40	259.5388154	0	0
01/01/2022 14:45	265.2064252	0	0
01/01/2022 14:50	272.6422747	0	0
01/01/2022 14:55	280.9703658	0	0
01/01/2022 15:00	288.1790706	0	0
01/01/2022 15:05	293.8974768	0	0
01/01/2022 15:10	297.9361997	0	0
01/01/2022 15:15	298.9207199	0	0
01/01/2022 15:20	296.7756773	0	0
01/01/2022 15:25	292.1708102	0	0
01/01/2022 15:30	288.4525241	0	0
01/01/2022 15:35	286.2624545	0	0
01/01/2022 15:40	285.3005379	0	0
01/01/2022 15:45	283.0142494	0	0
01/01/2022 15:50	279.068726	0	0
01/01/2022 15:55	273.6949076	0	0
01/01/2022 16:00	267.972168	0	0
01/01/2022 16:05	262.1083481	0	0
01/01/2022 16:10	256.3041654	0	0
01/01/2022 16:15	251.6233747	0	0
01/01/2022 16:20	248.2530444	0	0
01/01/2022 16:25	246.0067479	0	0
01/01/2022 16:30	243.5997304	0	0
01/01/2022 16:35	240.837831	0	0
01/01/2022 16:40	237.8130198	0	0
01/01/2022 16:45	235.0621482	0	0
01/01/2022 16:50	232.6729446	0	0
01/01/2022 16:55	230.5984959	0	0
01/01/2022 17:00	228.5279902	0	0
01/01/2022 17:05	226.4122923	0	0
01/01/2022 17:10	224.2677501	0	0
01/01/2022 17:15	222.2008403	0	0
01/01/2022 17:20	220.2268369	0	0
01/01/2022 17:25	218.3586094	0	0
01/01/2022 17:30	216.6885522	0	0
01/01/2022 17:35	215.2290993	0	0
01/01/2022 17:40	214.0555374	0	0
01/01/2022 17:45	213.6587052	0	0
01/01/2022 17:50	214.1137969	0	0
01/01/2022 17:55	215.0322876	0	0
01/01/2022 18:00	213.9681021	0	0
01/01/2022 18:05	210.5327963	0	0
01/01/2022 18:10	205.1613539	0	0
01/01/2022 18:15	200.6225233	0	0
01/01/2022 18:20	197.3514466	0	0
01/01/2022 18:25	195.1852128	0	0
01/01/2022 18:30	193.1046027	0	0
01/01/2022 18:35	190.9468893	0	0
01/01/2022 18:40	188.8229345	0	0
01/01/2022 18:45	187.4459404	0	0
01/01/2022 18:50	186.9269513	0	0
01/01/2022 18:55	187.0719456	0	0
01/01/2022 19:00	186.6617483	0	0
01/01/2022 19:05	185.5025051	0	0
01/01/2022 19:10	183.8013911	0	0
01/01/2022 19:15	182.8796184	0	0
01/01/2022 19:20	182.9444292	0	0
01/01/2022 19:25	183.7462174	0	0
01/01/2022 19:30	183.7117936	0	0
01/01/2022 19:35	182.5917939	0	0
01/01/2022 19:40	180.502255	0	0
01/01/2022 19:45	178.1839777	0	0
01/01/2022 19:50	175.7531074	0	0
01/01/2022 19:55	173.3581668	0	0
01/01/2022 20:00	171.9448563	0	0
01/01/2022 20:05	171.6617072	0	0
01/01/2022 20:10	172.2901795	0	0
01/01/2022 20:15	172.4505889	0	0
01/01/2022 20:20	171.9244808	0	0
01/01/2022 20:25	170.9732371	0	0
01/01/2022 20:30	171.2560665	0	0
01/01/2022 20:35	173.0344026	0	0
01/01/2022 20:40	175.8566052	0	0
01/01/2022 20:45	176.8656571	0	0
01/01/2022 20:50	175.6099673	0	0
01/01/2022 20:55	172.4767285	0	0
01/01/2022 21:00	169.9211457	60	4.886034859
01/01/2022 21:05	169.8965229	0	0
01/01/2022 21:10	172.7104472	0	0
01/01/2022 21:15	176.0390606	0	0
01/01/2022 21:20	179.1581087	0	0
01/01/2022 21:25	181.9221752	0	0
01/01/2022 21:30	185.6777129	0	0
01/01/2022 21:35	190.4027715	0	0
01/01/2022 21:40	195.7241463	0	0
01/01/2022 21:45	200.5052717	0	0
01/01/2022 21:50	204.4947053	0	0
01/01/2022 21:55	207.768179	0	0
01/01/2022 22:00	211.116935	0	0
01/01/2022 22:05	214.681008	0	0
01/01/2022 22:10	218.377153	0	0
01/01/2022 22:15	221.4958512	0	0
01/01/2022 22:20	224.0565394	0	0
01/01/2022 22:25	226.373234	0	0
01/01/2022 22:30	229.1219515	0	0
01/01/2022 22:35	232.4537344	0	0
01/01/2022 22:40	235.5201279	0	0
01/01/2022 22:45	237.2380756	0	0
01/01/2022 22:50	237.2397809	0	0
01/01/2022 22:55	235.6628513	0	0
01/01/2022 23:00	233.6309435	0	0
01/01/2022 23:05	231.453848	0	0
01/01/2022 23:10	229.1736157	0	0
01/01/2022 23:15	226.2429785	0	0
01/01/2022 23:20	222.6700228	0	0
01/01/2022 23:25	218.7144204	0	0
01/01/2022 23:30	215.4857363	0	0
01/01/2022 23:35	213.2125925	0	0
01/01/2022 23:40	211.669218	0	0
01/01/2022 23:45	209.1278504	0	0
01/01/2022 23:50	205.3438191	0	0
01/01/2022 23:55	200.5736668	0	0
02/01/2022 00:00	196.2877299	0	0
02/01/2022 00:05	192.7316029	0	0
02/01/2022 00:10	189.8043826	0	0
02/01/2022 00:15	186.7954777	0	0
02/01/2022 00:20	183.5978131	0	0
02/01/2022 00:25	180.3846565	0	0
02/01/2022 00:30	178.2277256	0	0
02/01/2022 00:35	177.2958477	0	0
02/01/2022 00:40	177.3825249	0	0
02/01/2022 00:45	177.1823003	0	0
02/01/2022 00:50	176.4874205	0	0
02/01/2022 00:55	175.4580366	0	0
02/01/2022 01:00	175.1205626	0	0
02/01/2022 01:05	175.6344026	0	0
02/01/2022 01:10	176.5107633	0	0
02/01/2022 01:15	174.6715555	0	0
02/01/2022 01:20	169.6277414	0	0
02/01/2022 01:25	162.0881547	0	0
02/01/2022 01:30	156.5613482	0	0
02/01/2022 01:35	153.7561898	0	0
02/01/2022 01:40	153.3671119	0	0
02/01/2022 01:45	153.4777093	0	0
02/01/2022 01:50	153.7825858	0	0
02/01/2022 01:55	154.1134831	0	0
02/01/2022 02:00	153.4221828	0	0
02/01/2022 02:05	151.5406545	0	0
02/01/2022 02:10	148.7692657	0	0
02/01/2022 02:15	147.0259156	0	0
02/01/2022 02:20	146.6112124	0	0
02/01/2022 02:25	147.4199027	0	0
02/01/2022 02:30	148.7990324	0	0
02/01/2022 02:35	150.6435788	0	0
02/01/2022 02:40	152.6779188	0	0
02/01/2022 02:45	153.1682607	0	0
02/01/2022 02:50	151.8391913	0	0
02/01/2022 02:55	148.9555063	0	0
02/01/2022 03:00	146.2044078	0	0
02/01/2022 03:05	143.8508767	0	0
02/01/2022 03:10	141.842925	0	0
02/01/2022 03:15	139.859995	0	0
02/01/2022 03:20	137.8502591	0	0
02/01/2022 03:25	135.9382079	0	0
02/01/2022 03:30	134.9197173	0	0
02/01/2022 03:35	134.9194155	0	0
02/01/2022 03:40	135.7473511	0	0
02/01/2022 03:45	136.2068508	0	0
02/01/2022 03:50	136.1080802	0	0
02/01/2022 03:55	135.4962394	0	0
02/01/2022 04:00	134.6630274	0	0
02/01/2022 04:05	133.6537016	0	0
02/01/2022 04:10	132.4357221	0	0
02/01/2022 04:15	130.807666	0	0
02/01/2022 04:20	128.7370852	0	0
02/01/2022 04:25	126.4116455	0	0
02/01/2022 04:30	125.0238701	0	0
02/01/2022 04:35	124.7614918	0	0
02/01/2022 04:40	125.3900292	0	0
02/01/2022 04:45	125.4278709	0	0
02/01/2022 04:50	124.6405956	0	0
02/01/2022 04:55	123.1794073	0	0
02/01/2022 05:00	122.0048933	0	0
02/01/2022 05:05	121.2683088	0	0
02/01/2022 05:10	120.9202506	0	0
02/01/2022 05:15	120.65039	0	0
02/01/2022 05:20	120.4093675	0	0
02/01/2022 05:25	120.2653295	0	0
02/01/2022 05:30	120.6520842	0	0
02/01/2022 05:35	121.6378154	0	0
02/01/2022 05:40	123.167878	0	0
02/01/2022 05:45	124.8981065	0	0
02/01/2022 05:50	126.773888	0	0
02/01/2022 05:55	128.6532141	0	0
02/01/2022 06:00	129.6383655	0	0
02/01/2022 06:05	129.5873616	0	0
02/01/2022 06:10	128.6169176	0	0
02/01/2022 06:15	127.4676795	0	0
02/01/2022 06:20	126.2563865	0	0
02/01/2022 06:25	125.00782	0	0
02/01/2022 06:30	123.8801892	0	0
02/01/2022 06:35	122.8982964	0	0
02/01/2022 06:40	122.1468268	0	0
02/01/2022 06:45	122.1632178	0	0
02/01/2022 06:50	123.0321729	0	0
02/01/2022 06:55	124.6279723	0	0
02/01/2022 07:00	126.1553423	46	3.637308585
02/01/2022 07:05	127.7683461	0	0
02/01/2022 07:10	130.214871	0	0
02/01/2022 07:15	133.5541262	0	0
02/01/2022 07:20	137.2818026	0	0
02/01/2022 07:25	140.6642786	0	0
02/01/2022 07:30	143.0902031	0	0
02/01/2022 07:35	144.2341777	0	0
02/01/2022 07:40	144.2157936	0	0
02/01/2022 07:45	144.6636238	0	0
02/01/2022 07:50	145.8702235	0	0
02/01/2022 07:55	147.6236795	0	0
02/01/2022 08:00	148.2511843	0	0
02/01/2022 08:05	147.5631521	0	0
02/01/2022 08:10	145.8161085	0	0
02/01/2022 08:15	144.1707535	0	0
02/01/2022 08:20	142.8699679	0	0
02/01/2022 08:25	141.7901866	0	0
02/01/2022 08:30	139.8018629	0	0
02/01/2022 08:35	136.7634953	0	0
02/01/2022 08:40	132.9949123	0	0
02/01/2022 08:45	130.3155427	0	0
02/01/2022 08:50	129.0315257	0	0
02/01/2022 08:55	128.927296	0	0
02/01/2022 09:00	128.5365088	0	0
02/01/2022 09:05	127.6349893	0	0
02/01/2022 09:10	126.2794065	0	0
02/01/2022 09:15	124.7928036	0	0
02/01/2022 09:20	123.2270995	0	0
02/01/2022 09:25	121.8228167	0	0
02/01/2022 09:30	122.1029845	0	0
02/01/2022 09:35	124.3058551	0	0
02/01/2022 09:40	127.8722573	0	0
02/01/2022 09:45	129.2772153	0	0
02/01/2022 09:50	127.960727	0	0
02/01/2022 09:55	124.4599584	0	0
02/01/2022 10:00	122.1992635	0	0
02/01/2022 10:05	121.7157437	0	0
02/01/2022 10:10	122.7054742	0	0
02/01/2022 10:15	123.2660257	0	0
02/01/2022 10:20	123.0937528	0	0
02/01/2022 10:25	122.3011036	0	0
02/01/2022 10:30	121.6203013	0	0
02/01/2022 10:35	121.1642455	0	0
02/01/2022 10:40	121.0178177	0	0
02/01/2022 10:45	121.7349608	0	0
02/01/2022 10:50	123.4010525	0	0
02/01/2022 10:55	125.544902	0	0
02/01/2022 11:00	125.194719	0	0
02/01/2022 11:05	121.8797658	0	0
02/01/2022 11:10	116.2585767	0	0
02/01/2022 11:15	112.5107077	0	0
02/01/2022 11:20	111.2950908	0	0
02/01/2022 11:25	112.2458986	0	0
02/01/2022 11:30	113.0519197	0	0
02/01/2022 11:35	113.3476847	0	0
02/01/2022 11:40	113.3112627	0	0
02/01/2022 11:45	114.0732713	0	0
02/01/2022 11:50	115.812139	0	0
02/01/2022 11:55	118.173093	0	0
02/01/2022 12:00	118.9091703	0	0
02/01/2022 12:05	117.6660671	0	0
02/01/2022 12:10	114.7762097	0	0
02/01/2022 12:15	112.3409286	0	0
02/01/2022 12:20	110.6936183	0	0
02/01/2022 12:25	109.8634524	0	0
02/01/2022 12:30	110.0224656	0	0
02/01/2022 12:35	111.2035858	0	0
02/01/2022 12:40	113.1095471	0	0
02/01/2022 12:45	113.8084005	0	0
02/01/2022 12:50	113.0279501	0	0
02/01/2022 12:55	111.0380941	0	0
02/01/2022 13:00	109.3553912	86	4.780423955
02/01/2022 13:05	108.5500801	0	0
02/01/2022 13:10	109.6716655	0	0
02/01/2022 13:15	113.4467899	0	0
02/01/2022 13:20	119.2270025	0	0
02/01/2022 13:25	125.9426768	0	0
02/01/2022 13:30	132.3785905	0	0
02/01/2022 13:35	138.0538617	0	0
02/01/2022 13:40	142.5648623	0	0
02/01/2022 13:45	144.3864926	0	0
02/01/2022 13:50	143.3683528	0	0
02/01/2022 13:55	140.040795	0	0
02/01/2022 14:00	137.0207136	0	0
02/01/2022 14:05	134.7169662	0	0
02/01/2022 14:10	133.3608498	0	0
02/01/2022 14:15	133.500998	0	0
02/01/2022 14:20	135.474737	0	0
02/01/2022 14:25	138.986756	0	0
02/01/2022 14:30	141.1222141	0	0
02/01/2022 14:35	141.31381	0	0
02/01/2022 14:40	139.7454736	0	0
02/01/2022 14:45	138.1213812	0	0
02/01/2022 14:50	136.6961708	0	0
02/01/2022 14:55	135.4581661	0	0
02/01/2022 15:00	134.3632533	0	0
02/01/2022 15:05	133.413258	0	0
02/01/2022 15:10	132.5873807	0	0
02/01/2022 15:15	131.6990639	0	0
02/01/2022 15:20	130.7238798	0	0
02/01/2022 15:25	129.7200678	0	0
02/01/2022 15:30	129.0325409	0	0
02/01/2022 15:35	128.7156164	0	0
02/01/2022 15:40	128.6100922	0	0
02/01/2022 15:45	127.7134768	0	0
02/01/2022 15:50	125.8645956	0	0
02/01/2022 15:55	123.2621939	0	0
02/01/2022 16:00	121.1851378	0	0
02/01/2022 16:05	119.8316241	0	0
02/01/2022 16:10	119.2246772	0	0
02/01/2022 16:15	119.5338761	0	0
02/01/2022 16:20	120.7824515	0	0
02/01/2022 16:25	122.700424	0	0
02/01/2022 16:30	123.5996657	0	0
02/01/2022 16:35	123.2107294	0	0
02/01/2022 16:40	121.8020221	0	0
02/01/2022 16:45	121.0908293	0	0
02/01/2022 16:50	121.3461811	0	0
02/01/2022 16:55	122.2680885	0	0
02/01/2022 17:00	121.9690547	0	0
02/01/2022 17:05	120.1496512	0	0
02/01/2022 17:10	117.1836835	0	0
02/01/2022 17:15	115.4466045	0	0
02/01/2022 17:20	115.3126873	0	0
02/01/2022 17:25	116.53193	0	0
02/01/2022 17:30	117.5253571	0	0
02/01/2022 17:35	118.0433253	0	0
02/01/2022 17:40	118.0948492	0	0
02/01/2022 17:45	117.7386116	0	0
02/01/2022 17:50	116.9838831	0	0
02/01/2022 17:55	116.0087504	0	0
02/01/2022 18:00	115.9407143	0	0
02/01/2022 18:05	116.9580304	0	0
02/01/2022 18:10	118.7809459	0	0
02/01/2022 18:15	119.6360255	0	0
02/01/2022 18:20	119.2436148	0	0
02/01/2022 18:25	117.8365244	0	0
02/01/2022 18:30	116.8868196	0	0
02/01/2022 18:35	116.6273528	0	0
02/01/2022 18:40	116.8186914	0	0
02/01/2022 18:45	115.9417312	0	0
02/01/2022 18:50	113.7570367	0	0
02/01/2022 18:55	110.5660226	0	0
02/01/2022 19:00	108.2750014	0	0
02/01/2022 19:05	107.1853516	0	0
02/01/2022 19:10	107.2048431	0	0
02/01/2022 19:15	107.7470164	0	0
02/01/2022 19:20	108.7195829	0	0
02/01/2022 19:25	110.0161132	0	0
02/01/2022 19:30	110.9607012	0	0
02/01/2022 19:35	111.4468479	0	0
02/01/2022 19:40	111.6528195	0	0
02/01/2022 19:45	112.7063408	0	0
02/01/2022 19:50	114.785608	0	0
02/01/2022 19:55	117.6994023	0	0
02/01/2022 20:00	120.235932	0	0
02/01/2022 20:05	122.1459914	0	0
02/01/2022 20:10	123.3154707	0	0
02/01/2022 20:15	123.0721178	0	0
02/01/2022 20:20	121.3191355	0	0
02/01/2022 20:25	118.2905563	0	0
02/01/2022 20:30	115.4334804	0	0
02/01/2022 20:35	112.9763913	0	0
02/01/2022 20:40	110.8857324	0	0
02/01/2022 20:45	108.9504436	0	0
02/01/2022 20:50	107.1366563	0	0
02/01/2022 20:55	105.4714677	0	0
02/01/2022 21:00	104.1299696	47	3.71638051
02/01/2022 21:05	103.3219267	0	0
02/01/2022 21:10	103.5303463	0	0
02/01/2022 21:15	104.4188732	0	0
02/01/2022 21:20	105.7060365	0	0
02/01/2022 21:25	107.1241907	0	0
02/01/2022 21:30	109.4115984	0	0
02/01/2022 21:35	112.5062866	0	0
02/01/2022 21:40	116.3392926	0	0
02/01/2022 21:45	121.2983675	0	0
02/01/2022 21:50	127.4040003	0	0
02/01/2022 21:55	134.4564989	0	0
02/01/2022 22:00	141.3773668	0	0
02/01/2022 22:05	148.0132748	0	0
02/01/2022 22:10	154.2486905	0	0
02/01/2022 22:15	159.1196452	0	0
02/01/2022 22:20	162.5024574	0	0
02/01/2022 22:25	164.5688736	0	0
02/01/2022 22:30	166.5308046	0	0
02/01/2022 22:35	168.5285716	0	0
02/01/2022 22:40	170.4031541	0	0
02/01/2022 22:45	171.3718093	0	0
02/01/2022 22:50	171.317511	0	0
02/01/2022 22:55	170.4650634	0	0
02/01/2022 23:00	170.1591729	0	0
02/01/2022 23:05	170.6343035	0	0
02/01/2022 23:10	171.8658956	0	0
02/01/2022 23:15	173.5566091	0	0
02/01/2022 23:20	175.6796641	0	0
02/01/2022 23:25	178.010199	0	0
02/01/2022 23:30	179.0030968	0	0
02/01/2022 23:35	178.4292631	0	0
02/01/2022 23:40	176.5466259	0	0
02/01/2022 23:45	174.9013844	0	0
02/01/2022 23:50	173.7478203	0	0
02/01/2022 23:55	173.0047448	0	0
03/01/2022 00:00	172.0989694	0	0
03/01/2022 00:05	170.9466343	0	0
03/01/2022 00:10	169.6802942	0	0
03/01/2022 00:15	169.1010854	0	0
03/01/2022 00:20	169.3397194	0	0
03/01/2022 00:25	170.243095	0	0
03/01/2022 00:30	170.8173723	0	0
03/01/2022 00:35	170.908214	0	0
03/01/2022 00:40	170.4248542	0	0
03/01/2022 00:45	168.7777346	0	0
03/01/2022 00:50	165.875275	0	0
03/01/2022 00:55	162.0336568	0	0
03/01/2022 01:00	159.2468974	0	0
03/01/2022 01:05	157.8306497	0	0
03/01/2022 01:10	157.6049646	0	0
03/01/2022 01:15	157.4257436	0	0
03/01/2022 01:20	157.1127002	0	0
03/01/2022 01:25	156.6224375	0	0
03/01/2022 01:30	155.6782682	0	0
03/01/2022 01:35	154.2365842	0	0
03/01/2022 01:40	152.5115916	0	0
03/01/2022 01:45	151.8596971	0	0
03/01/2022 01:50	152.4949783	0	0
03/01/2022 01:55	154.0812535	0	0
03/01/2022 02:00	154.4901203	0	0
03/01/2022 02:05	153.3853221	0	0
03/01/2022 02:10	151.0390303	0	0
03/01/2022 02:15	149.1763092	0	0
03/01/2022 02:20	148.0692895	0	0
03/01/2022 02:25	147.5685928	0	0
03/01/2022 02:30	146.7297736	0	0
03/01/2022 02:35	145.4034348	0	0
03/01/2022 02:40	143.6959722	0	0
03/01/2022 02:45	142.2829819	0	0
03/01/2022 02:50	141.2708546	0	0
03/01/2022 02:55	140.5705816	0	0
03/01/2022 03:00	139.6202318	0	0
03/01/2022 03:05	138.3307996	0	0
03/01/2022 03:10	136.7751475	0	0
03/01/2022 03:15	135.4164986	0	0
03/01/2022 03:20	134.3277234	0	0
03/01/2022 03:25	133.5573068	0	0
03/01/2022 03:30	133.4140168	0	0
03/01/2022 03:35	133.9463492	0	0
03/01/2022 03:40	135.0945394	0	0
03/01/2022 03:45	136.4816897	0	0
03/01/2022 03:50	138.0480473	0	0
03/01/2022 03:55	139.7174249	0	0
03/01/2022 04:00	141.008817	0	0
03/01/2022 04:05	141.8342471	0	0
03/01/2022 04:10	142.1978834	0	0
03/01/2022 04:15	142.1367324	0	0
03/01/2022 04:20	141.6582537	0	0
03/01/2022 04:25	140.8072909	0	0
03/01/2022 04:30	139.8625564	0	0
03/01/2022 04:35	138.8678137	0	0
03/01/2022 04:40	137.8628592	0	0
03/01/2022 04:45	137.1014686	0	0
03/01/2022 04:50	136.6234187	0	0
03/01/2022 04:55	136.6098377	0	0
03/01/2022 05:00	138.2096842	0	0
03/01/2022 05:05	141.6041144	0	0
03/01/2022 05:10	146.555975	0	0
03/01/2022 05:15	151.5648838	0	0
03/01/2022 05:20	156.3937131	0	0
03/01/2022 05:25	160.5873458	0	0
03/01/2022 05:30	161.2647627	0	0
03/01/2022 05:35	157.9708685	0	0
03/01/2022 05:40	151.4231675	0	0
03/01/2022 05:45	146.1670683	0	0
03/01/2022 05:50	142.9200939	0	0
03/01/2022 05:55	141.4756981	0	0
03/01/2022 06:00	140.5268221	0	0
03/01/2022 06:05	139.8669359	0	0
03/01/2022 06:10	139.5048506	0	0
03/01/2022 06:15	139.4973074	0	0
03/01/2022 06:20	139.8531317	0	0
03/01/2022 06:25	140.5064547	0	0
03/01/2022 06:30	141.0409332	0	0
03/01/2022 06:35	141.3907113	0	0
03/01/2022 06:40	141.5931953	0	0
03/01/2022 06:45	141.8860179	0	0
03/01/2022 06:50	142.3065967	0	0
03/01/2022 06:55	142.7327964	0	0
03/01/2022 07:00	142.3917284	50	3.953596288
03/01/2022 07:05	141.9977529	0	0
03/01/2022 07:10	141.9538342	0	0
03/01/2022 07:15	142.3737851	0	0
03/01/2022 07:20	143.0299724	0	0
03/01/2022 07:25	143.8295035	0	0
03/01/2022 07:30	145.4017615	0	0
03/01/2022 07:35	147.7463909	0	0
03/01/2022 07:40	150.6339348	0	0
03/01/2022 07:45	153.1203441	0	0
03/01/2022 07:50	155.0317413	0	0
03/01/2022 07:55	156.342715	0	0
03/01/2022 08:00	156.9876914	0	0
03/01/2022 08:05	156.9647577	0	0
03/01/2022 08:10	156.4180747	0	0
03/01/2022 08:15	156.1860267	0	0
03/01/2022 08:20	156.419383	0	0
03/01/2022 08:25	157.1272692	0	0
03/01/2022 08:30	158.2476411	0	0
03/01/2022 08:35	159.7894323	0	0
03/01/2022 08:40	161.5044076	0	0
03/01/2022 08:45	161.7044774	0	0
03/01/2022 08:50	160.140128	0	0
03/01/2022 08:55	157.188596	0	0
03/01/2022 09:00	155.1312226	0	0
03/01/2022 09:05	154.3514405	0	0
03/01/2022 09:10	154.7398375	0	0
03/01/2022 09:15	155.4315315	0	0
03/01/2022 09:20	156.4350865	0	0
03/01/2022 09:25	157.8344992	0	0
03/01/2022 09:30	158.9393386	0	0
03/01/2022 09:35	159.4035641	0	0
03/01/2022 09:40	159.0419982	0	0
03/01/2022 09:45	157.7745991	0	0
03/01/2022 09:50	155.5809937	0	0
03/01/2022 09:55	152.5797937	0	0
03/01/2022 10:00	149.4759574	0	0
03/01/2022 10:05	146.4050753	0	0
03/01/2022 10:10	143.5024035	0	0
03/01/2022 10:15	141.4756273	0	0
03/01/2022 10:20	140.4547264	0	0
03/01/2022 10:25	140.2533232	0	0
03/01/2022 10:30	139.5853374	0	0
03/01/2022 10:35	138.2593088	0	0
03/01/2022 10:40	136.419554	0	0
03/01/2022 10:45	134.9136358	0	0
03/01/2022 10:50	133.8823952	0	0
03/01/2022 10:55	133.4801718	0	0
03/01/2022 11:00	134.644676	0	0
03/01/2022 11:05	137.527982	0	0
03/01/2022 11:10	141.7135711	0	0
03/01/2022 11:15	144.5410629	0	0
03/01/2022 11:20	145.5924928	0	0
03/01/2022 11:25	144.9864112	0	0
03/01/2022 11:30	143.462259	0	0
03/01/2022 11:35	141.1376843	0	0
03/01/2022 11:40	138.0545423	0	0
03/01/2022 11:45	134.4734184	0	0
03/01/2022 11:50	130.4356216	0	0
03/01/2022 11:55	126.1786736	0	0
03/01/2022 12:00	123.2065261	0	0
03/01/2022 12:05	121.7563854	0	0
03/01/2022 12:10	121.7320567	0	0
03/01/2022 12:15	122.5263364	0	0
03/01/2022 12:20	124.0428616	0	0
03/01/2022 12:25	126.1431096	0	0
03/01/2022 12:30	127.9530552	0	0
03/01/2022 12:35	129.3340995	0	0
03/01/2022 12:40	130.1689396	0	0
03/01/2022 12:45	129.7184955	0	0
03/01/2022 12:50	127.8654436	0	0
03/01/2022 12:55	124.8938674	0	0
03/01/2022 13:00	122.6069303	121	12.93003495
03/01/2022 13:05	121.9369396	0	0
03/01/2022 13:10	123.5468315	0	0
03/01/2022 13:15	127.3135217	0	0
03/01/2022 13:20	133.103603	0	0
03/01/2022 13:25	140.2669603	0	0
03/01/2022 13:30	146.6588331	0	0
03/01/2022 13:35	151.4740853	0	0
03/01/2022 13:40	154.6066773	0	0
03/01/2022 13:45	158.0683451	0	0
03/01/2022 13:50	161.9613813	0	0
03/01/2022 13:55	165.6804322	0	0
03/01/2022 14:00	166.4129458	0	0
03/01/2022 14:05	163.7125312	0	0
03/01/2022 14:10	158.095347	0	0
03/01/2022 14:15	152.6252418	0	0
03/01/2022 14:20	147.9404394	0	0
03/01/2022 14:25	144.1665222	0	0
03/01/2022 14:30	140.825911	0	0
03/01/2022 14:35	138.1577618	0	0
03/01/2022 14:40	135.9827406	0	0
03/01/2022 14:45	132.7987634	0	0
03/01/2022 14:50	128.1151536	0	0
03/01/2022 14:55	122.0128076	0	0
03/01/2022 15:00	115.9569386	0	0
03/01/2022 15:05	110.2705102	0	0
03/01/2022 15:10	104.997328	0	0
03/01/2022 15:15	99.67304968	0	0
03/01/2022 15:20	94.22851678	0	0
03/01/2022 15:25	88.41305754	0	0
03/01/2022 15:30	80.89163169	0	0
03/01/2022 15:35	71.33135732	0	0
03/01/2022 15:40	60.04584757	0	0
03/01/2022 15:45	49.8678664	0	0
03/01/2022 15:50	41.99707425	0	0
03/01/2022 15:55	40	0	0
03/01/2022 16:00	40	0	0
03/01/2022 16:05	40	0	0
03/01/2022 16:10	40	0	0
03/01/2022 16:15	40	0	0
03/01/2022 16:20	40	0	0
03/01/2022 16:25	40	0	0
03/01/2022 16:30	40	0	0
03/01/2022 16:35	40	0	0
03/01/2022 16:40	40	0	0
03/01/2022 16:45	40	0	0
03/01/2022 16:50	40	0	0
03/01/2022 16:55	40	0	0
03/01/2022 17:00	40	0	0
03/01/2022 17:05	40	0	0
03/01/2022 17:10	40	0	0
03/01/2022 17:15	40	0	0
03/01/2022 17:20	40	0	0
03/01/2022 17:25	40	0	0
03/01/2022 17:30	40	0	0
03/01/2022 17:35	40	0	0
03/01/2022 17:40	40	0	0
03/01/2022 17:45	40	0	0
03/01/2022 17:50	40	0	0
03/01/2022 17:55	40	0	0
03/01/2022 18:00	40	0	0
03/01/2022 18:05	40	0	0
03/01/2022 18:10	40	0	0
03/01/2022 18:15	40	0	0
03/01/2022 18:20	40	0	0
03/01/2022 18:25	40	0	0
03/01/2022 18:30	40	0	0
03/01/2022 18:35	40	0	0
03/01/2022 18:40	40	0	0
03/01/2022 18:45	40	0	0
03/01/2022 18:50	40	0	0
03/01/2022 18:55	40	0	0
03/01/2022 19:00	40	0	0
03/01/2022 19:05	40	0	0
03/01/2022 19:10	40	0	0
03/01/2022 19:15	40	0	0
03/01/2022 19:20	40	0	0
03/01/2022 19:25	40	0	0
03/01/2022 19:30	40	0	0
03/01/2022 19:35	40	0	0
03/01/2022 19:40	40	0	0
03/01/2022 19:45	40	0	0
03/01/2022 19:50	40	0	0
03/01/2022 19:55	40	0	0
03/01/2022 20:00	40	0	0
03/01/2022 20:05	40	0	0
03/01/2022 20:10	40	0	0
03/01/2022 20:15	40	0	0
03/01/2022 20:20	40	0	0
03/01/2022 20:25	40	0	0
03/01/2022 20:30	40	0	0
03/01/2022 20:35	40	0	0
03/01/2022 20:40	40	0	0
03/01/2022 20:45	40	0	0
03/01/2022 20:50	40	0	0
03/01/2022 20:55	40	0	0
03/01/2022 21:00	40	64	2.718922305
03/01/2022 21:05	40	0	0
03/01/2022 21:10	40	0	0
03/01/2022 21:15	40.57733813	0	0
03/01/2022 21:20	46.66330409	0	0
03/01/2022 21:25	52.74371288	0	0
03/01/2022 21:30	59.30919466	0	0
03/01/2022 21:35	66.36717654	0	0
03/01/2022 21:40	73.7794956	0	0
03/01/2022 21:45	81.00350701	0	0
03/01/2022 21:50	87.92670905	0	0
03/01/2022 21:55	94.5273999	0	0
03/01/2022 22:00	100.8301648	0	0
03/01/2022 22:05	106.8280883	0	0
03/01/2022 22:10	112.3410355	0	0
03/01/2022 22:15	116.2426485	0	0
03/01/2022 22:20	118.4535337	0	0
03/01/2022 22:25	119.6057037	0	0
03/01/2022 22:30	122.5837138	0	0
03/01/2022 22:35	127.8703221	0	0
03/01/2022 22:40	134.4324348	0	0
03/01/2022 22:45	140.1215908	0	0
03/01/2022 22:50	144.3924924	0	0
03/01/2022 22:55	147.2992272	0	0
03/01/2022 23:00	149.4780779	0	0
03/01/2022 23:05	151.1597033	0	0
03/01/2022 23:10	152.326711	0	0
03/01/2022 23:15	152.0695842	0	0
03/01/2022 23:20	150.3356459	0	0
03/01/2022 23:25	147.4894164	0	0
03/01/2022 23:30	145.329342	0	0
03/01/2022 23:35	144.188319	0	0
03/01/2022 23:40	143.922745	0	0
03/01/2022 23:45	143.3534491	0	0
03/01/2022 23:50	142.3185963	0	0
03/01/2022 23:55	140.9861879	0	0
04/01/2022 00:00	140.2880631	0	0
04/01/2022 00:05	140.3824025	0	0
04/01/2022 00:10	140.9960781	0	0
04/01/2022 00:15	140.3409362	0	0
04/01/2022 00:20	138.138753	0	0
04/01/2022 00:25	134.6678637	0	0
04/01/2022 00:30	131.670879	0	0
04/01/2022 00:35	129.423616	0	0
04/01/2022 00:40	127.897053	0	0
04/01/2022 00:45	126.9059557	0	0
04/01/2022 00:50	126.4201603	0	0
04/01/2022 00:55	126.4453147	0	0
04/01/2022 01:00	127.0241666	0	0
04/01/2022 01:05	128.1619353	0	0
04/01/2022 01:10	129.7053582	0	0
04/01/2022 01:15	130.693808	0	0
04/01/2022 01:20	130.9739468	0	0
04/01/2022 01:25	130.5431864	0	0
04/01/2022 01:30	129.3956007	0	0
04/01/2022 01:35	127.5286876	0	0
04/01/2022 01:40	125.1356125	0	0
04/01/2022 01:45	123.4494662	0	0
04/01/2022 01:50	122.6635614	0	0
04/01/2022 01:55	122.6395908	0	0
04/01/2022 02:00	122.5101198	0	0
04/01/2022 02:05	122.1370002	0	0
04/01/2022 02:10	121.5949771	0	0
04/01/2022 02:15	121.3646831	0	0
04/01/2022 02:20	121.5210119	0	0
04/01/2022 02:25	122.0282174	0	0
04/01/2022 02:30	122.6659831	0	0
04/01/2022 02:35	123.3986922	0	0
04/01/2022 02:40	124.1546872	0	0
04/01/2022 02:45	124.4851967	0	0
04/01/2022 02:50	124.3186714	0	0
04/01/2022 02:55	123.6090435	0	0
04/01/2022 03:00	122.0687601	0	0
04/01/2022 03:05	119.651842	0	0
04/01/2022 03:10	116.5650213	0	0
04/01/2022 03:15	114.1211128	0	0
04/01/2022 03:20	112.5269206	0	0
04/01/2022 03:25	111.7539793	0	0
04/01/2022 03:30	111.6249536	0	0
04/01/2022 03:35	112.1114366	0	0
04/01/2022 03:40	113.1739756	0	0
04/01/2022 03:45	114.5651922	0	0
04/01/2022 03:50	116.2456814	0	0
04/01/2022 03:55	117.9909959	0	0
04/01/2022 04:00	118.381752	0	0
04/01/2022 04:05	117.1934995	0	0
04/01/2022 04:10	114.732812	0	0
04/01/2022 04:15	112.9431445	0	0
04/01/2022 04:20	112.1311103	0	0
04/01/2022 04:25	112.1531456	0	0
04/01/2022 04:30	112.1015543	0	0
04/01/2022 04:35	111.8327953	0	0
04/01/2022 04:40	111.5156459	0	0
04/01/2022 04:45	112.2203871	0	0
04/01/2022 04:50	114.115819	0	0
04/01/2022 04:55	117.1630192	0	0
04/01/2022 05:00	121.1166601	0	0
04/01/2022 05:05	125.9378386	0	0
04/01/2022 05:10	131.3036517	0	0
04/01/2022 05:15	135.1700739	0	0
04/01/2022 05:20	137.2142185	0	0
04/01/2022 05:25	137.5684485	0	0
04/01/2022 05:30	137.0719597	0	0
04/01/2022 05:35	135.8571294	0	0
04/01/2022 05:40	133.9618255	0	0
04/01/2022 05:45	131.6266627	0	0
04/01/2022 05:50	128.8895215	0	0
04/01/2022 05:55	125.8227398	0	0
04/01/2022 06:00	122.8851428	0	0
04/01/2022 06:05	120.1490795	0	0
04/01/2022 06:10	117.7014809	0	0
04/01/2022 06:15	116.0935066	0	0
04/01/2022 06:20	115.4120975	0	0
04/01/2022 06:25	115.454817	0	0
04/01/2022 06:30	114.940084	0	0
04/01/2022 06:35	113.6654707	0	0
04/01/2022 06:40	111.877549	0	0
04/01/2022 06:45	111.1383846	0	0
04/01/2022 06:50	111.6945575	0	0
04/01/2022 06:55	113.4399874	0	0
04/01/2022 07:00	115.7032118	28	2.214013921
04/01/2022 07:05	119.405135	0	0
04/01/2022 07:10	124.7491225	0	0
04/01/2022 07:15	130.233051	0	0
04/01/2022 07:20	135.3700022	0	0
04/01/2022 07:25	139.9821014	0	0
04/01/2022 07:30	144.4557555	0	0
04/01/2022 07:35	148.7032364	0	0
04/01/2022 07:40	152.5489746	0	0
04/01/2022 07:45	155.6430053	0	0
04/01/2022 07:50	157.8937546	0	0
04/01/2022 07:55	159.4379717	0	0
04/01/2022 08:00	161.2747657	0	0
04/01/2022 08:05	163.5827503	0	0
04/01/2022 08:10	166.1594281	0	0
04/01/2022 08:15	167.5350935	0	0
04/01/2022 08:20	167.5861241	0	0
04/01/2022 08:25	166.8102434	0	0
04/01/2022 08:30	167.0283471	0	0
04/01/2022 08:35	168.3511189	0	0
04/01/2022 08:40	170.1237286	0	0
04/01/2022 08:45	171.4834823	0	0
04/01/2022 08:50	172.2267965	0	0
04/01/2022 08:55	172.3364866	0	0
04/01/2022 09:00	171.6537583	0	0
04/01/2022 09:05	170.2362818	0	0
04/01/2022 09:10	168.3730483	0	0
04/01/2022 09:15	167.3999871	0	0
04/01/2022 09:20	167.58166	0	0
04/01/2022 09:25	168.6772224	0	0
04/01/2022 09:30	168.8618912	0	0
04/01/2022 09:35	167.8757723	0	0
04/01/2022 09:40	165.8417132	0	0
04/01/2022 09:45	163.3829448	0	0
04/01/2022 09:50	160.611437	0	0
04/01/2022 09:55	157.5644199	0	0
04/01/2022 10:00	154.4049338	0	0
04/01/2022 10:05	151.1643516	0	0
04/01/2022 10:10	148.0302867	0	0
04/01/2022 10:15	146.1622178	0	0
04/01/2022 10:20	145.7447513	0	0
04/01/2022 10:25	146.541648	0	0
04/01/2022 10:30	147.0504608	0	0
04/01/2022 10:35	147.0335171	0	0
04/01/2022 10:40	146.4981726	0	0
04/01/2022 10:45	145.4953572	0	0
04/01/2022 10:50	144.0318371	0	0
04/01/2022 10:55	142.1638978	0	0
04/01/2022 11:00	140.2566279	0	0
04/01/2022 11:05	138.3661574	0	0
04/01/2022 11:10	136.4860394	0	0
04/01/2022 11:15	134.5850798	0	0
04/01/2022 11:20	132.656884	0	0
04/01/2022 11:25	130.7929007	0	0
04/01/2022 11:30	129.5814284	0	0
04/01/2022 11:35	129.1140544	0	0
04/01/2022 11:40	129.1976714	0	0
04/01/2022 11:45	128.6172477	0	0
04/01/2022 11:50	127.1798383	0	0
04/01/2022 11:55	125.0188916	0	0
04/01/2022 12:00	122.9862651	0	0
04/01/2022 12:05	121.215563	0	0
04/01/2022 12:10	119.7288825	0	0
04/01/2022 12:15	118.6716234	0	0
04/01/2022 12:20	118.0660193	0	0
04/01/2022 12:25	117.9315135	0	0
04/01/2022 12:30	118.3956268	0	0
04/01/2022 12:35	119.4779162	0	0
04/01/2022 12:40	121.0260253	0	0
04/01/2022 12:45	122.078522	0	0
04/01/2022 12:50	122.4831415	0	0
04/01/2022 12:55	122.3158589	0	0
04/01/2022 13:00	122.0606275	56	5.30965829
04/01/2022 13:05	122.1700479	0	0
04/01/2022 13:10	123.7317094	0	0
04/01/2022 13:15	127.3420061	0	0
04/01/2022 13:20	132.4353237	0	0
04/01/2022 13:25	138.0812335	0	0
04/01/2022 13:30	143.4331857	0	0
04/01/2022 13:35	148.0496357	0	0
04/01/2022 13:40	151.6792669	0	0
04/01/2022 13:45	154.0169394	0	0
04/01/2022 13:50	155.024966	0	0
04/01/2022 13:55	154.8576132	0	0
04/01/2022 14:00	154.2595945	0	0
04/01/2022 14:05	153.447384	0	0
04/01/2022 14:10	152.4902273	0	0
04/01/2022 14:15	151.119682	0	0
04/01/2022 14:20	149.4942928	0	0
04/01/2022 14:25	147.9140557	0	0
04/01/2022 14:30	147.4282942	0	0
04/01/2022 14:35	148.1033604	0	0
04/01/2022 14:40	149.6404301	0	0
04/01/2022 14:45	150.6128101	0	0
04/01/2022 14:50	150.7992469	0	0
04/01/2022 14:55	150.2031707	0	0
04/01/2022 15:00	148.7558292	0	0
04/01/2022 15:05	146.4743916	0	0
04/01/2022 15:10	143.6331829	0	0
04/01/2022 15:15	141.7950444	0	0
04/01/2022 15:20	141.2286523	0	0
04/01/2022 15:25	141.664884	0	0
04/01/2022 15:30	141.2727966	0	0
04/01/2022 15:35	139.7764674	0	0
04/01/2022 15:40	137.2641407	0	0
04/01/2022 15:45	134.2211668	0	0
04/01/2022 15:50	130.7308937	0	0
04/01/2022 15:55	127.0059394	0	0
04/01/2022 16:00	124.3568635	0	0
04/01/2022 16:05	122.9932077	0	0
04/01/2022 16:10	122.7287591	0	0
04/01/2022 16:15	122.3713126	0	0
04/01/2022 16:20	121.7318039	0	0
04/01/2022 16:25	120.7300722	0	0
04/01/2022 16:30	118.8684944	0	0
04/01/2022 16:35	116.0658344	0	0
04/01/2022 16:40	112.5587419	0	0
04/01/2022 16:45	109.8626404	0	0
04/01/2022 16:50	108.2146709	0	0
04/01/2022 16:55	107.3665316	0	0
04/01/2022 17:00	105.7581052	0	0
04/01/2022 17:05	103.1416622	0	0
04/01/2022 17:10	99.7705091	0	0
04/01/2022 17:15	97.25696237	0	0
04/01/2022 17:20	95.85469005	0	0
04/01/2022 17:25	95.46704238	0	0
04/01/2022 17:30	95.48723009	0	0
04/01/2022 17:35	95.81877532	0	0
04/01/2022 17:40	96.45528832	0	0
04/01/2022 17:45	97.36037286	0	0
04/01/2022 17:50	98.52768725	0	0
04/01/2022 17:55	99.85267652	0	0
04/01/2022 18:00	100.6769164	0	0
04/01/2022 18:05	100.8958335	0	0
04/01/2022 18:10	100.6573238	0	0
04/01/2022 18:15	100.9019953	0	0
04/01/2022 18:20	101.7777008	0	0
04/01/2022 18:25	103.1742757	0	0
04/01/2022 18:30	104.3982954	0	0
04/01/2022 18:35	105.3395541	0	0
04/01/2022 18:40	105.9742668	0	0
04/01/2022 18:45	106.1563973	0	0
04/01/2022 18:50	105.8621355	0	0
04/01/2022 18:55	105.028298	0	0
04/01/2022 19:00	103.259507	0	0
04/01/2022 19:05	100.4925756	0	0
04/01/2022 19:10	97.03931725	0	0
04/01/2022 19:15	94.87934498	0	0
04/01/2022 19:20	94.3244888	0	0
04/01/2022 19:25	95.12811218	0	0
04/01/2022 19:30	95.73283147	0	0
04/01/2022 19:35	95.89204206	0	0
04/01/2022 19:40	95.63229785	0	0
04/01/2022 19:45	95.12614888	0	0
04/01/2022 19:50	94.40019122	0	0
04/01/2022 19:55	93.54800214	0	0
04/01/2022 20:00	93.16628112	0	0
04/01/2022 20:05	93.29070426	0	0
04/01/2022 20:10	93.77729884	0	0
04/01/2022 20:15	93.76931299	0	0
04/01/2022 20:20	93.14009081	0	0
04/01/2022 20:25	91.97054071	0	0
04/01/2022 20:30	90.74205862	0	0
04/01/2022 20:35	89.53024054	0	0
04/01/2022 20:40	88.33352688	0	0
04/01/2022 20:45	87.14586902	0	0
04/01/2022 20:50	85.96546471	0	0
04/01/2022 20:55	84.82872312	0	0
04/01/2022 21:00	83.9715881	103	6.224925467
04/01/2022 21:05	84.08006069	0	0
04/01/2022 21:10	85.88753455	0	0
04/01/2022 21:15	89.61433336	0	0
04/01/2022 21:20	95.34630084	0	0
04/01/2022 21:25	102.8696442	0	0
04/01/2022 21:30	111.8614655	0	0
04/01/2022 21:35	121.8199082	0	0
04/01/2022 21:40	132.1760342	0	0
04/01/2022 21:45	142.0497702	0	0
04/01/2022 21:50	151.0365327	0	0
04/01/2022 21:55	158.9166237	0	0
04/01/2022 22:00	165.6776572	0	0
04/01/2022 22:05	171.2549097	0	0
04/01/2022 22:10	175.8719249	0	0
04/01/2022 22:15	181.1399631	0	0
04/01/2022 22:20	187.4064353	0	0
04/01/2022 22:25	194.518049	0	0
04/01/2022 22:30	200.6069284	0	0
04/01/2022 22:35	205.6489349	0	0
04/01/2022 22:40	209.7136301	0	0
04/01/2022 22:45	213.104523	0	0
04/01/2022 22:50	215.601375	0	0
04/01/2022 22:55	216.989109	0	0
04/01/2022 23:00	216.952337	0	0
04/01/2022 23:05	215.5096214	0	0
04/01/2022 23:10	212.8276229	0	0
04/01/2022 23:15	209.3829523	0	0
04/01/2022 23:20	205.3591478	0	0
04/01/2022 23:25	200.942571	0	0
04/01/2022 23:30	196.6668871	0	0
04/01/2022 23:35	192.688733	0	0
04/01/2022 23:40	189.011336	0	0
04/01/2022 23:45	185.2470532	0	0
04/01/2022 23:50	181.3737225	0	0
04/01/2022 23:55	177.5456435	0	0
05/01/2022 00:00	174.5324691	0	0
05/01/2022 00:05	172.4733342	0	0
05/01/2022 00:10	171.2835967	0	0
05/01/2022 00:15	170.3337777	0	0
05/01/2022 00:20	169.530685	0	0
05/01/2022 00:25	168.6631724	0	0
05/01/2022 00:30	166.3651949	0	0
05/01/2022 00:35	162.4210256	0	0
05/01/2022 00:40	157.2567334	0	0
05/01/2022 00:45	153.5762102	0	0
05/01/2022 00:50	151.8033621	0	0
05/01/2022 00:55	151.685978	0	0
05/01/2022 01:00	151.6481262	0	0
05/01/2022 01:05	151.4367719	0	0
05/01/2022 01:10	151.0632245	0	0
05/01/2022 01:15	150.6263837	0	0
05/01/2022 01:20	150.1374376	0	0
05/01/2022 01:25	149.3651995	0	0
05/01/2022 01:30	146.8733715	0	0
05/01/2022 01:35	142.4309862	0	0
05/01/2022 01:40	136.4063384	0	0
05/01/2022 01:45	131.1579359	0	0
05/01/2022 01:50	127.0544338	0	0
05/01/2022 01:55	124.001751	0	0
05/01/2022 02:00	121.42708	0	0
05/01/2022 02:05	119.2367358	0	0
05/01/2022 02:10	117.3743686	0	0
05/01/2022 02:15	115.5029723	0	0
05/01/2022 02:20	113.566577	0	0
05/01/2022 02:25	111.7139737	0	0
05/01/2022 02:30	110.9043733	0	0
05/01/2022 02:35	111.2869078	0	0
05/01/2022 02:40	112.5298516	0	0
05/01/2022 02:45	112.5464529	0	0
05/01/2022 02:50	111.0052874	0	0
05/01/2022 02:55	108.2811883	0	0
05/01/2022 03:00	106.7596376	0	0
05/01/2022 03:05	106.8157457	0	0
05/01/2022 03:10	108.2634845	0	0
05/01/2022 03:15	109.9341826	0	0
05/01/2022 03:20	111.6419912	0	0
05/01/2022 03:25	113.3228108	0	0
05/01/2022 03:30	114.5787495	0	0
05/01/2022 03:35	115.3458782	0	0
05/01/2022 03:40	115.6055289	0	0
05/01/2022 03:45	115.2462005	0	0
05/01/2022 03:50	114.2493672	0	0
05/01/2022 03:55	112.732161	0	0
05/01/2022 04:00	111.4420337	0	0
05/01/2022 04:05	110.4961685	0	0
05/01/2022 04:10	109.9032028	0	0
05/01/2022 04:15	109.7225759	0	0
05/01/2022 04:20	109.9630298	0	0
05/01/2022 04:25	110.5397617	0	0
05/01/2022 04:30	110.919651	0	0
05/01/2022 04:35	111.017963	0	0
05/01/2022 04:40	110.8774347	0	0
05/01/2022 04:45	110.7721573	0	0
05/01/2022 04:50	110.7449272	0	0
05/01/2022 04:55	110.7837168	0	0
05/01/2022 05:00	110.8153088	0	0
05/01/2022 05:05	110.8277229	0	0
05/01/2022 05:10	110.9367401	0	0
05/01/2022 05:15	111.8782282	0	0
05/01/2022 05:20	113.7680071	0	0
05/01/2022 05:25	116.5985443	0	0
05/01/2022 05:30	120.3244174	0	0
05/01/2022 05:35	124.9381238	0	0
05/01/2022 05:40	129.840077	0	0
05/01/2022 05:45	131.234943	0	0
05/01/2022 05:50	128.5231607	0	0
05/01/2022 05:55	122.4417926	0	0
05/01/2022 06:00	117.6607481	0	0
05/01/2022 06:05	114.9171127	0	0
05/01/2022 06:10	113.9529595	0	0
05/01/2022 06:15	113.1364141	0	0
05/01/2022 06:20	112.2095715	0	0
05/01/2022 06:25	111.126331	0	0
05/01/2022 06:30	109.5962072	0	0
05/01/2022 06:35	107.573121	0	0
05/01/2022 06:40	105.2881814	0	0
05/01/2022 06:45	104.2063939	0	0
05/01/2022 06:50	104.5588892	0	0
05/01/2022 06:55	105.9768335	0	0
05/01/2022 07:00	106.1254216	66	5.2187471
05/01/2022 07:05	105.5048422	0	0
05/01/2022 07:10	106.2120948	0	0
05/01/2022 07:15	109.9144456	0	0
05/01/2022 07:20	115.1669078	0	0
05/01/2022 07:25	121.0393026	0	0
05/01/2022 07:30	126.70235	0	0
05/01/2022 07:35	132.0485291	0	0
05/01/2022 07:40	136.9507639	0	0
05/01/2022 07:45	140.3026635	0	0
05/01/2022 07:50	142.0018043	0	0
05/01/2022 07:55	142.3197395	0	0
05/01/2022 08:00	142.5191509	0	0
05/01/2022 08:05	142.8693805	0	0
05/01/2022 08:10	143.3205541	0	0
05/01/2022 08:15	143.1241188	0	0
05/01/2022 08:20	142.2192722	0	0
05/01/2022 08:25	140.7567352	0	0
05/01/2022 08:30	139.3512666	0	0
05/01/2022 08:35	138.1387369	0	0
05/01/2022 08:40	136.9615046	0	0
05/01/2022 08:45	134.5997035	0	0
05/01/2022 08:50	130.8827029	0	0
05/01/2022 08:55	126.1680656	0	0
05/01/2022 09:00	122.5997115	0	0
05/01/2022 09:05	120.5260823	0	0
05/01/2022 09:10	119.7207882	0	0
05/01/2022 09:15	118.6993235	0	0
05/01/2022 09:20	117.2275151	0	0
05/01/2022 09:25	115.3309638	0	0
05/01/2022 09:30	113.178688	0	0
05/01/2022 09:35	110.7941158	0	0
05/01/2022 09:40	108.2198497	0	0
05/01/2022 09:45	105.7469536	0	0
05/01/2022 09:50	103.4182265	0	0
05/01/2022 09:55	101.3414613	0	0
05/01/2022 10:00	100.2185459	0	0
05/01/2022 10:05	100.1577454	0	0
05/01/2022 10:10	101.089616	0	0
05/01/2022 10:15	102.5898567	0	0
05/01/2022 10:20	104.589374	0	0
05/01/2022 10:25	106.7470152	0	0
05/01/2022 10:30	106.9149362	0	0
05/01/2022 10:35	104.7523138	0	0
05/01/2022 10:40	100.7407174	0	0
05/01/2022 10:45	97.94010417	0	0
05/01/2022 10:50	96.8327189	0	0
05/01/2022 10:55	97.22172182	0	0
05/01/2022 11:00	97.86444326	0	0
05/01/2022 11:05	98.56592596	0	0
05/01/2022 11:10	99.38067285	0	0
05/01/2022 11:15	100.6408611	0	0
05/01/2022 11:20	102.4072569	0	0
05/01/2022 11:25	104.4629432	0	0
05/01/2022 11:30	105.362417	0	0
05/01/2022 11:35	104.9212574	0	0
05/01/2022 11:40	103.4461075	0	0
05/01/2022 11:45	102.460563	0	0
05/01/2022 11:50	102.1363002	0	0
05/01/2022 11:55	102.1802116	0	0
05/01/2022 12:00	101.5718402	0	0
05/01/2022 12:05	100.0837375	0	0
05/01/2022 12:10	97.84976101	0	0
05/01/2022 12:15	95.92129554	0	0
05/01/2022 12:20	94.49147316	0	0
05/01/2022 12:25	93.63090715	0	0
05/01/2022 12:30	93.59777207	0	0
05/01/2022 12:35	94.45779053	0	0
05/01/2022 12:40	96.07460561	0	0
05/01/2022 12:45	97.44594469	0	0
05/01/2022 12:50	98.42535046	0	0
05/01/2022 12:55	99.0661975	0	0
05/01/2022 13:00	99.64479708	113	7.339132225
05/01/2022 13:05	101.1336969	0	0
05/01/2022 13:10	104.2129182	0	0
05/01/2022 13:15	108.5064406	0	0
05/01/2022 13:20	113.8036758	0	0
05/01/2022 13:25	119.7394615	0	0
05/01/2022 13:30	126.0948943	0	0
05/01/2022 13:35	132.3809116	0	0
05/01/2022 13:40	138.2502845	0	0
05/01/2022 13:45	144.0477417	0	0
05/01/2022 13:50	149.6529298	0	0
05/01/2022 13:55	154.8527524	0	0
05/01/2022 14:00	159.0641863	0	0
05/01/2022 14:05	162.2208903	0	0
05/01/2022 14:10	164.2971351	0	0
05/01/2022 14:15	164.8071602	0	0
05/01/2022 14:20	163.8066306	0	0
05/01/2022 14:25	161.5778688	0	0
05/01/2022 14:30	158.9146965	0	0
05/01/2022 14:35	156.405821	0	0
05/01/2022 14:40	154.6950826	0	0
05/01/2022 14:45	154.4338608	0	0
05/01/2022 14:50	155.1115319	0	0
05/01/2022 14:55	156.1349647	0	0
05/01/2022 15:00	157.3450971	0	0
05/01/2022 15:05	158.6591548	0	0
05/01/2022 15:10	159.8102194	0	0
05/01/2022 15:15	158.9439203	0	0
05/01/2022 15:20	155.9082824	0	0
05/01/2022 15:25	151.0345999	0	0
05/01/2022 15:30	145.5424857	0	0
05/01/2022 15:35	139.7269665	0	0
05/01/2022 15:40	133.8200408	0	0
05/01/2022 15:45	128.7198287	0	0
05/01/2022 15:50	124.6184829	0	0
05/01/2022 15:55	121.3478359	0	0
05/01/2022 16:00	117.5767299	0	0
05/01/2022 16:05	113.1131752	0	0
05/01/2022 16:10	108.0607331	0	0
05/01/2022 16:15	102.9937629	0	0
05/01/2022 16:20	97.99857247	0	0
05/01/2022 16:25	93.25970097	0	0
05/01/2022 16:30	89.9854235	0	0
05/01/2022 16:35	88.35895025	0	0
05/01/2022 16:40	88.09478061	0	0
05/01/2022 16:45	87.42959762	0	0
05/01/2022 16:50	86.08007754	0	0
05/01/2022 16:55	84.17832387	0	0
05/01/2022 17:00	82.58869017	0	0
05/01/2022 17:05	81.44474882	0	0
05/01/2022 17:10	80.70677713	0	0
05/01/2022 17:15	80.1400529	0	0
05/01/2022 17:20	79.70534854	0	0
05/01/2022 17:25	79.37620943	0	0
05/01/2022 17:30	78.99857421	0	0
05/01/2022 17:35	78.54592926	0	0
05/01/2022 17:40	77.93439692	0	0
05/01/2022 17:45	76.64694041	0	0
05/01/2022 17:50	74.59945123	0	0
05/01/2022 17:55	71.93160903	0	0
05/01/2022 18:00	69.54408322	0	0
05/01/2022 18:05	67.57637851	0	0
05/01/2022 18:10	66.04380076	0	0
05/01/2022 18:15	65.06060771	0	0
05/01/2022 18:20	64.64207241	0	0
05/01/2022 18:25	64.74650326	0	0
05/01/2022 18:30	65.12731406	0	0
05/01/2022 18:35	65.74291292	0	0
05/01/2022 18:40	66.55444143	0	0
05/01/2022 18:45	67.33237695	0	0
05/01/2022 18:50	68.03803764	0	0
05/01/2022 18:55	68.64696342	0	0
05/01/2022 19:00	69.01936187	0	0
05/01/2022 19:05	69.13096891	0	0
05/01/2022 19:10	69.04303476	0	0
05/01/2022 19:15	69.15707332	0	0
05/01/2022 19:20	69.53448155	0	0
05/01/2022 19:25	70.04543866	0	0
05/01/2022 19:30	69.88020753	0	0
05/01/2022 19:35	68.90906701	0	0
05/01/2022 19:40	67.42648225	0	0
05/01/2022 19:45	67.30909995	0	0
05/01/2022 19:50	68.85144801	0	0
05/01/2022 19:55	71.87352745	0	0
05/01/2022 20:00	75.24656084	0	0
05/01/2022 20:05	78.79052441	0	0
05/01/2022 20:10	82.28151808	0	0
05/01/2022 20:15	84.31231616	0	0
05/01/2022 20:20	84.65910536	0	0
05/01/2022 20:25	83.67523656	0	0
05/01/2022 20:30	83.60874559	0	0
05/01/2022 20:35	84.81308438	0	0
05/01/2022 20:40	86.89487288	0	0
05/01/2022 20:45	87.37199748	0	0
05/01/2022 20:50	85.8512237	0	0
05/01/2022 20:55	82.68056746	0	0
05/01/2022 21:00	80.07223344	58	2.813856874
05/01/2022 21:05	79.2459431	0	0
05/01/2022 21:10	81.8922721	0	0
05/01/2022 21:15	86.95681005	0	0
05/01/2022 21:20	92.67341906	0	0
05/01/2022 21:25	98.43197709	0	0
05/01/2022 21:30	104.797191	0	0
05/01/2022 21:35	111.8962621	0	0
05/01/2022 21:40	119.4836973	0	0
05/01/2022 21:45	125.7514258	0	0
05/01/2022 21:50	130.4292347	0	0
05/01/2022 21:55	133.7067677	0	0
05/01/2022 22:00	136.7180493	0	0
05/01/2022 22:05	139.6503491	0	0
05/01/2022 22:10	142.4396467	0	0
05/01/2022 22:15	144.6198118	0	0
05/01/2022 22:20	146.1318272	0	0
05/01/2022 22:25	147.1205437	0	0
05/01/2022 22:30	148.4052875	0	0
05/01/2022 22:35	150.1321721	0	0
05/01/2022 22:40	152.1823118	0	0
05/01/2022 22:45	153.6976396	0	0
05/01/2022 22:50	154.5576914	0	0
05/01/2022 22:55	154.9082953	0	0
05/01/2022 23:00	155.5816879	0	0
05/01/2022 23:05	156.7212416	0	0
05/01/2022 23:10	158.2344525	0	0
05/01/2022 23:15	159.4638357	0	0
05/01/2022 23:20	160.3145471	0	0
05/01/2022 23:25	160.8376056	0	0
05/01/2022 23:30	161.3028973	0	0
05/01/2022 23:35	161.7595373	0	0
05/01/2022 23:40	162.1791269	0	0
05/01/2022 23:45	162.3434016	0	0
05/01/2022 23:50	162.2225227	0	0
05/01/2022 23:55	161.8593427	0	0
06/01/2022 00:00	161.4980244	0	0
06/01/2022 00:05	161.180376	0	0
06/01/2022 00:10	160.8389751	0	0
06/01/2022 00:15	160.027645	0	0
06/01/2022 00:20	158.6782473	0	0
06/01/2022 00:25	156.8988115	0	0
06/01/2022 00:30	155.3598205	0	0
06/01/2022 00:35	154.1689307	0	0
06/01/2022 00:40	153.3213936	0	0
06/01/2022 00:45	152.7760563	0	0
06/01/2022 00:50	152.5283669	0	0
06/01/2022 00:55	152.7216192	0	0
06/01/2022 01:00	154.2499384	0	0
06/01/2022 01:05	157.2581331	0	0
06/01/2022 01:10	161.3628986	0	0
06/01/2022 01:15	164.10914	0	0
06/01/2022 01:20	165.1194834	0	0
06/01/2022 01:25	164.6672621	0	0
06/01/2022 01:30	164.4000598	0	0
06/01/2022 01:35	164.6233048	0	0
06/01/2022 01:40	165.2490266	0	0
06/01/2022 01:45	165.2932218	0	0
06/01/2022 01:50	164.5329256	0	0
06/01/2022 01:55	162.9866638	0	0
06/01/2022 02:00	161.596873	0	0
06/01/2022 02:05	160.4487177	0	0
06/01/2022 02:10	159.5541896	0	0
06/01/2022 02:15	159.1770392	0	0
06/01/2022 02:20	159.387214	0	0
06/01/2022 02:25	159.9570753	0	0
06/01/2022 02:30	159.2504759	0	0
06/01/2022 02:35	157.0341696	0	0
06/01/2022 02:40	153.7251897	0	0
06/01/2022 02:45	151.8257092	0	0
06/01/2022 02:50	151.742556	0	0
06/01/2022 02:55	153.1466691	0	0
06/01/2022 03:00	153.8925529	0	0
06/01/2022 03:05	153.6457446	0	0
06/01/2022 03:10	152.5589481	0	0
06/01/2022 03:15	151.5777491	0	0
06/01/2022 03:20	150.8526462	0	0
06/01/2022 03:25	150.3496201	0	0
06/01/2022 03:30	149.8477743	0	0
06/01/2022 03:35	149.3123045	0	0
06/01/2022 03:40	148.7892997	0	0
06/01/2022 03:45	148.5708909	0	0
06/01/2022 03:50	148.7029245	0	0
06/01/2022 03:55	149.1875691	0	0
06/01/2022 04:00	150.0405172	0	0
06/01/2022 04:05	151.2637923	0	0
06/01/2022 04:10	152.7528095	0	0
06/01/2022 04:15	153.8474547	0	0
06/01/2022 04:20	154.4431471	0	0
06/01/2022 04:25	154.4324035	0	0
06/01/2022 04:30	153.1367342	0	0
06/01/2022 04:35	150.4486763	0	0
06/01/2022 04:40	146.7023233	0	0
06/01/2022 04:45	144.0156592	0	0
06/01/2022 04:50	142.7228075	0	0
06/01/2022 04:55	142.6755047	0	0
06/01/2022 05:00	142.9365677	0	0
06/01/2022 05:05	143.3577594	0	0
06/01/2022 05:10	143.6897799	0	0
06/01/2022 05:15	142.3553398	0	0
06/01/2022 05:20	139.1051622	0	0
06/01/2022 05:25	134.3753488	0	0
06/01/2022 05:30	130.9293033	0	0
06/01/2022 05:35	129.2031477	0	0
06/01/2022 05:40	128.9535673	0	0
06/01/2022 05:45	128.6408364	0	0
06/01/2022 05:50	128.0216583	0	0
06/01/2022 05:55	127.2398244	0	0
06/01/2022 06:00	127.2071386	0	0
06/01/2022 06:05	128.0674082	0	0
06/01/2022 06:10	129.7626476	0	0
06/01/2022 06:15	131.9266157	0	0
06/01/2022 06:20	134.501341	0	0
06/01/2022 06:25	137.2567553	0	0
06/01/2022 06:30	138.7366475	0	0
06/01/2022 06:35	138.710962	0	0
06/01/2022 06:40	137.4691826	0	0
06/01/2022 06:45	136.8454939	0	0
06/01/2022 06:50	137.1293912	0	0
06/01/2022 06:55	138.0643416	0	0
06/01/2022 07:00	138.0263357	55	4.348955916
06/01/2022 07:05	137.1689985	0	0
06/01/2022 07:10	136.8505734	0	0
06/01/2022 07:15	138.7377657	0	0
06/01/2022 07:20	142.2656833	0	0
06/01/2022 07:25	146.3612884	0	0
06/01/2022 07:30	150.3417624	0	0
06/01/2022 07:35	153.8082893	0	0
06/01/2022 07:40	156.3918019	0	0
06/01/2022 07:45	156.8243031	0	0
06/01/2022 07:50	154.9625394	0	0
06/01/2022 07:55	151.4568988	0	0
06/01/2022 08:00	149.9217928	0	0
06/01/2022 08:05	151.0612679	0	0
06/01/2022 08:10	154.5115921	0	0
06/01/2022 08:15	157.0265492	0	0
06/01/2022 08:20	158.2819063	0	0
06/01/2022 08:25	158.4484202	0	0
06/01/2022 08:30	158.1660644	0	0
06/01/2022 08:35	157.4131478	0	0
06/01/2022 08:40	156.0296806	0	0
06/01/2022 08:45	153.526111	0	0
06/01/2022 08:50	149.8445733	0	0
06/01/2022 08:55	145.2336966	0	0
06/01/2022 09:00	141.0701976	0	0
06/01/2022 09:05	137.6147615	0	0
06/01/2022 09:10	134.8833178	0	0
06/01/2022 09:15	132.7150128	0	0
06/01/2022 09:20	131.1141485	0	0
06/01/2022 09:25	129.8732551	0	0
06/01/2022 09:30	127.5116407	0	0
06/01/2022 09:35	123.810707	0	0
06/01/2022 09:40	119.0988758	0	0
06/01/2022 09:45	115.3751497	0	0
06/01/2022 09:50	112.9607866	0	0
06/01/2022 09:55	111.5939943	0	0
06/01/2022 10:00	109.5899734	0	0
06/01/2022 10:05	106.682277	0	0
06/01/2022 10:10	103.0994275	0	0
06/01/2022 10:15	100.2995736	0	0
06/01/2022 10:20	98.50892682	0	0
06/01/2022 10:25	97.55578009	0	0
06/01/2022 10:30	96.37877427	0	0
06/01/2022 10:35	94.80650011	0	0
06/01/2022 10:40	92.96775978	0	0
06/01/2022 10:45	91.70145548	0	0
06/01/2022 10:50	91.13701796	0	0
06/01/2022 10:55	91.15644622	0	0
06/01/2022 11:00	91.03064668	0	0
06/01/2022 11:05	90.64206827	0	0
06/01/2022 11:10	90.09874531	0	0
06/01/2022 11:15	90.09970819	0	0
06/01/2022 11:20	90.75326782	0	0
06/01/2022 11:25	91.81193957	0	0
06/01/2022 11:30	91.72102148	0	0
06/01/2022 11:35	90.23321024	0	0
06/01/2022 11:40	87.68270818	0	0
06/01/2022 11:45	86.19742323	0	0
06/01/2022 11:50	86.11170203	0	0
06/01/2022 11:55	87.20332448	0	0
06/01/2022 12:00	88.07504661	0	0
06/01/2022 12:05	88.50478501	0	0
06/01/2022 12:10	88.49782229	0	0
06/01/2022 12:15	88.09667086	0	0
06/01/2022 12:20	87.30675036	0	0
06/01/2022 12:25	86.19582489	0	0
06/01/2022 12:30	85.20102764	0	0
06/01/2022 12:35	84.3902554	0	0
06/01/2022 12:40	83.75721589	0	0
06/01/2022 12:45	83.26896616	0	0
06/01/2022 12:50	82.91933191	0	0
06/01/2022 12:55	82.70801365	0	0
06/01/2022 13:00	82.63909709	48	3.795452436
06/01/2022 13:05	83.08879941	0	0
06/01/2022 13:10	85.25131136	0	0
06/01/2022 13:15	90.416539	0	0
06/01/2022 13:20	98.18833245	0	0
06/01/2022 13:25	107.3976416	0	0
06/01/2022 13:30	115.2569271	0	0
06/01/2022 13:35	121.0279999	0	0
06/01/2022 13:40	124.7008412	0	0
06/01/2022 13:45	127.5174834	0	0
06/01/2022 13:50	129.6604255	0	0
06/01/2022 13:55	131.2890198	0	0
06/01/2022 14:00	133.3443198	0	0
06/01/2022 14:05	136.0464916	0	0
06/01/2022 14:10	139.3292339	0	0
06/01/2022 14:15	142.2328715	0	0
06/01/2022 14:20	144.7856319	0	0
06/01/2022 14:25	147.0780803	0	0
06/01/2022 14:30	148.9556743	0	0
06/01/2022 14:35	150.2825944	0	0
06/01/2022 14:40	151.0266838	0	0
06/01/2022 14:45	151.5163773	0	0
06/01/2022 14:50	151.8014639	0	0
06/01/2022 14:55	151.8692088	0	0
06/01/2022 15:00	151.5820587	0	0
06/01/2022 15:05	150.9434343	0	0
06/01/2022 15:10	150.0291202	0	0
06/01/2022 15:15	149.1592716	0	0
06/01/2022 15:20	148.4058173	0	0
06/01/2022 15:25	147.8116899	0	0
06/01/2022 15:30	147.5232177	0	0
06/01/2022 15:35	147.5777111	0	0
06/01/2022 15:40	147.9310696	0	0
06/01/2022 15:45	148.2224262	0	0
06/01/2022 15:50	148.4034403	0	0
06/01/2022 15:55	148.4782789	0	0
06/01/2022 16:00	148.4243959	0	0
06/01/2022 16:05	148.2431561	0	0
06/01/2022 16:10	147.9089412	0	0
06/01/2022 16:15	147.2319932	0	0
06/01/2022 16:20	146.1849425	0	0
06/01/2022 16:25	145.0689761	0	0
06/01/2022 16:30	145.7774426	0	0
06/01/2022 16:35	148.6104801	0	0
06/01/2022 16:40	152.9278551	0	0
06/01/2022 16:45	154.6685446	0	0
06/01/2022 16:50	153.1917165	0	0
06/01/2022 16:55	148.9955285	0	0
06/01/2022 17:00	145.2332848	0	0
06/01/2022 17:05	142.4028244	0	0
06/01/2022 17:10	140.435353	0	0
06/01/2022 17:15	138.8958651	0	0
06/01/2022 17:20	137.7154157	0	0
06/01/2022 17:25	136.8554682	0	0
06/01/2022 17:30	136.0737557	0	0
06/01/2022 17:35	135.3316876	0	0
06/01/2022 17:40	134.5955373	0	0
06/01/2022 17:45	133.6538811	0	0
06/01/2022 17:50	132.4729903	0	0
06/01/2022 17:55	131.1835577	0	0
06/01/2022 18:00	130.6154715	0	0
06/01/2022 18:05	130.8994471	0	0
06/01/2022 18:10	131.8085715	0	0
06/01/2022 18:15	131.9077034	0	0
06/01/2022 18:20	130.9699611	0	0
06/01/2022 18:25	129.2466222	0	0
06/01/2022 18:30	128.330831	0	0
06/01/2022 18:35	128.4738967	0	0
06/01/2022 18:40	129.5287594	0	0
06/01/2022 18:45	130.5655095	0	0
06/01/2022 18:50	131.4371147	0	0
06/01/2022 18:55	132.0296867	0	0
06/01/2022 19:00	131.6231877	0	0
06/01/2022 19:05	130.1037511	0	0
06/01/2022 19:10	127.6867063	0	0
06/01/2022 19:15	125.7368912	0	0
06/01/2022 19:20	124.469651	0	0
06/01/2022 19:25	123.8260385	0	0
06/01/2022 19:30	123.4336847	0	0
06/01/2022 19:35	123.2336531	0	0
06/01/2022 19:40	123.2007664	0	0
06/01/2022 19:45	123.1764499	0	0
06/01/2022 19:50	123.1355327	0	0
06/01/2022 19:55	123.1000088	0	0
06/01/2022 20:00	123.2100047	0	0
06/01/2022 20:05	123.429586	0	0
06/01/2022 20:10	123.7356641	0	0
06/01/2022 20:15	124.0338629	0	0
06/01/2022 20:20	124.3182811	0	0
06/01/2022 20:25	124.4516022	0	0
06/01/2022 20:30	123.5294068	0	0
06/01/2022 20:35	121.4090387	0	0
06/01/2022 20:40	118.4114431	0	0
06/01/2022 20:45	116.5699341	0	0
06/01/2022 20:50	116.2050874	0	0
06/01/2022 20:55	117.1291951	0	0
06/01/2022 21:00	118.1565342	45	3.558236659
06/01/2022 21:05	119.8392353	0	0
06/01/2022 21:10	122.9585622	0	0
06/01/2022 21:15	127.2873729	0	0
06/01/2022 21:20	132.5271399	0	0
06/01/2022 21:25	138.368385	0	0
06/01/2022 21:30	145.522337	0	0
06/01/2022 21:35	153.7091822	0	0
06/01/2022 21:40	162.3026937	0	0
06/01/2022 21:45	169.3960487	0	0
06/01/2022 21:50	174.5714611	0	0
06/01/2022 21:55	178.0072839	0	0
06/01/2022 22:00	181.3334453	0	0
06/01/2022 22:05	184.8308083	0	0
06/01/2022 22:10	188.3863591	0	0
06/01/2022 22:15	191.0261013	0	0
06/01/2022 22:20	192.7766099	0	0
06/01/2022 22:25	194.2496336	0	0
06/01/2022 22:30	196.8016979	0	0
06/01/2022 22:35	200.2868329	0	0
06/01/2022 22:40	204.0115432	0	0
06/01/2022 22:45	206.7694065	0	0
06/01/2022 22:50	208.3644364	0	0
06/01/2022 22:55	208.9357174	0	0
06/01/2022 23:00	209.0355867	0	0
06/01/2022 23:05	208.8515805	0	0
06/01/2022 23:10	208.3252088	0	0
06/01/2022 23:15	206.4971912	0	0
06/01/2022 23:20	203.2775069	0	0
06/01/2022 23:25	198.9641222	0	0
06/01/2022 23:30	195.1034434	0	0
06/01/2022 23:35	191.9707129	0	0
06/01/2022 23:40	189.4547553	0	0
06/01/2022 23:45	186.6829288	0	0
06/01/2022 23:50	183.5313805	0	0
06/01/2022 23:55	180.1643592	0	0
07/01/2022 00:00	177.5489562	0	0
07/01/2022 00:05	175.8426801	0	0
07/01/2022 00:10	174.7848325	0	0
07/01/2022 00:15	172.7055287	0	0
07/01/2022 00:20	169.3415783	0	0
07/01/2022 00:25	165.012633	0	0
07/01/2022 00:30	161.7433146	0	0
07/01/2022 00:35	159.8519386	0	0
07/01/2022 00:40	159.1620099	0	0
07/01/2022 00:45	158.5657411	0	0
07/01/2022 00:50	157.8861522	0	0
07/01/2022 00:55	157.1449659	0	0
07/01/2022 01:00	156.4931841	0	0
07/01/2022 01:05	155.9524901	0	0
07/01/2022 01:10	155.5281135	0	0
07/01/2022 01:15	155.266704	0	0
07/01/2022 01:20	155.1736463	0	0
07/01/2022 01:25	155.1346729	0	0
07/01/2022 01:30	154.4382972	0	0
07/01/2022 01:35	152.9704714	0	0
07/01/2022 01:40	151.0070914	0	0
07/01/2022 01:45	150.3059366	0	0
07/01/2022 01:50	151.1431252	0	0
07/01/2022 01:55	153.1567677	0	0
07/01/2022 02:00	154.0635758	0	0
07/01/2022 02:05	153.5018582	0	0
07/01/2022 02:10	151.7757033	0	0
07/01/2022 02:15	150.8181247	0	0
07/01/2022 02:20	150.9333766	0	0
07/01/2022 02:25	151.9065168	0	0
07/01/2022 02:30	152.3820642	0	0
07/01/2022 02:35	152.1452106	0	0
07/01/2022 02:40	151.2150134	0	0
07/01/2022 02:45	149.716943	0	0
07/01/2022 02:50	147.6701629	0	0
07/01/2022 02:55	145.2280127	0	0
07/01/2022 03:00	143.3655845	0	0
07/01/2022 03:05	142.2363012	0	0
07/01/2022 03:10	141.6572244	0	0
07/01/2022 03:15	140.4730384	0	0
07/01/2022 03:20	138.5008703	0	0
07/01/2022 03:25	136.0214051	0	0
07/01/2022 03:30	134.815099	0	0
07/01/2022 03:35	135.1626886	0	0
07/01/2022 03:40	136.7914009	0	0
07/01/2022 03:45	137.9760581	0	0
07/01/2022 03:50	138.4439281	0	0
07/01/2022 03:55	138.2405429	0	0
07/01/2022 04:00	137.6563371	0	0
07/01/2022 04:05	136.7367762	0	0
07/01/2022 04:10	135.676242	0	0
07/01/2022 04:15	135.7076669	0	0
07/01/2022 04:20	137.0254798	0	0
07/01/2022 04:25	139.2906409	0	0
07/01/2022 04:30	140.3574543	0	0
07/01/2022 04:35	139.8868932	0	0
07/01/2022 04:40	138.1002826	0	0
07/01/2022 04:45	136.4007877	0	0
07/01/2022 04:50	135.0097527	0	0
07/01/2022 04:55	133.9525923	0	0
07/01/2022 05:00	133.3915562	0	0
07/01/2022 05:05	133.352076	0	0
07/01/2022 05:10	133.7563324	0	0
07/01/2022 05:15	134.1126272	0	0
07/01/2022 05:20	134.3431558	0	0
07/01/2022 05:25	134.444641	0	0
07/01/2022 05:30	134.3973718	0	0
07/01/2022 05:35	134.1980838	0	0
07/01/2022 05:40	133.7709842	0	0
07/01/2022 05:45	132.6369931	0	0
07/01/2022 05:50	130.7203291	0	0
07/01/2022 05:55	128.2103848	0	0
07/01/2022 06:00	126.3074972	0	0
07/01/2022 06:05	125.2010692	0	0
07/01/2022 06:10	124.839635	0	0
07/01/2022 06:15	124.898012	0	0
07/01/2022 06:20	125.3247438	0	0
07/01/2022 06:25	126.1197771	0	0
07/01/2022 06:30	127.2834659	0	0
07/01/2022 06:35	128.8157655	0	0
07/01/2022 06:40	130.631175	0	0
07/01/2022 06:45	132.1888091	0	0
07/01/2022 06:50	133.4031751	0	0
07/01/2022 06:55	134.3215852	0	0
07/01/2022 07:00	135.2442392	44	3.479164733
07/01/2022 07:05	136.4133982	0	0
07/01/2022 07:10	138.3407743	0	0
07/01/2022 07:15	140.5737464	0	0
07/01/2022 07:20	142.7567601	0	0
07/01/2022 07:25	144.793434	0	0
07/01/2022 07:30	148.047049	0	0
07/01/2022 07:35	152.6032418	0	0
07/01/2022 07:40	158.1835536	0	0
07/01/2022 07:45	163.7505861	0	0
07/01/2022 07:50	169.063606	0	0
07/01/2022 07:55	174.0252279	0	0
07/01/2022 08:00	178.4483729	0	0
07/01/2022 08:05	182.276078	0	0
07/01/2022 08:10	185.6174674	0	0
07/01/2022 08:15	189.2281655	0	0
07/01/2022 08:20	193.2666272	0	0
07/01/2022 08:25	197.5040918	0	0
07/01/2022 08:30	200.4480329	0	0
07/01/2022 08:35	201.8058477	0	0
07/01/2022 08:40	201.7499253	0	0
07/01/2022 08:45	201.6439685	0	0
07/01/2022 08:50	201.7073666	0	0
07/01/2022 08:55	201.922477	0	0
07/01/2022 09:00	202.1035189	0	0
07/01/2022 09:05	202.2465431	0	0
07/01/2022 09:10	202.3561797	0	0
07/01/2022 09:15	202.2959264	0	0
07/01/2022 09:20	202.0692326	0	0
07/01/2022 09:25	201.6325205	0	0
07/01/2022 09:30	200.5577443	0	0
07/01/2022 09:35	198.7969795	0	0
07/01/2022 09:40	196.616672	0	0
07/01/2022 09:45	195.5872819	0	0
07/01/2022 09:50	195.9710862	0	0
07/01/2022 09:55	197.4927224	0	0
07/01/2022 10:00	198.323875	0	0
07/01/2022 10:05	198.185874	0	0
07/01/2022 10:10	197.1536006	0	0
07/01/2022 10:15	195.6426653	0	0
07/01/2022 10:20	193.725486	0	0
07/01/2022 10:25	191.4456554	0	0
07/01/2022 10:30	189.039501	0	0
07/01/2022 10:35	186.547929	0	0
07/01/2022 10:40	184.0681415	0	0
07/01/2022 10:45	182.1930696	0	0
07/01/2022 10:50	181.0191374	0	0
07/01/2022 10:55	180.3955175	0	0
07/01/2022 11:00	179.3508554	0	0
07/01/2022 11:05	177.7334665	0	0
07/01/2022 11:10	175.6349772	0	0
07/01/2022 11:15	173.6262093	0	0
07/01/2022 11:20	171.7981832	0	0
07/01/2022 11:25	170.2070415	0	0
07/01/2022 11:30	169.2035408	0	0
07/01/2022 11:35	168.8434146	0	0
07/01/2022 11:40	169.1146111	0	0
07/01/2022 11:45	169.9391315	0	0
07/01/2022 11:50	171.3046556	0	0
07/01/2022 11:55	172.7961207	0	0
07/01/2022 12:00	171.7851784	0	0
07/01/2022 12:05	167.8565967	0	0
07/01/2022 12:10	161.8168618	0	0
07/01/2022 12:15	158.7753893	0	0
07/01/2022 12:20	159.5385653	0	0
07/01/2022 12:25	163.2826271	0	0
07/01/2022 12:30	164.7928369	0	0
07/01/2022 12:35	163.2453791	0	0
07/01/2022 12:40	159.1784581	0	0
07/01/2022 12:45	156.003523	0	0
07/01/2022 12:50	154.2587569	0	0
07/01/2022 12:55	153.6363629	0	0
07/01/2022 13:00	152.1899337	76	7.647656331
07/01/2022 13:05	150.5383661	0	0
07/01/2022 13:10	149.6390752	0	0
07/01/2022 13:15	150.7342403	0	0
07/01/2022 13:20	153.9529763	0	0
07/01/2022 13:25	159.0582157	0	0
07/01/2022 13:30	166.2088484	0	0
07/01/2022 13:35	174.9715007	0	0
07/01/2022 13:40	184.6463848	0	0
07/01/2022 13:45	193.4891926	0	0
07/01/2022 13:50	200.9831145	0	0
07/01/2022 13:55	207.1737313	0	0
07/01/2022 14:00	213.5715688	0	0
07/01/2022 14:05	220.3601319	0	0
07/01/2022 14:10	227.1865073	0	0
07/01/2022 14:15	231.9285619	0	0
07/01/2022 14:20	234.3405174	0	0
07/01/2022 14:25	234.6408509	0	0
07/01/2022 14:30	233.4498185	0	0
07/01/2022 14:35	231.3182335	0	0
07/01/2022 14:40	228.9118783	0	0
07/01/2022 14:45	227.0448892	0	0
07/01/2022 14:50	225.2516829	0	0
07/01/2022 14:55	223.0395916	0	0
07/01/2022 15:00	220.7495373	0	0
07/01/2022 15:05	218.3948896	0	0
07/01/2022 15:10	215.8371068	0	0
07/01/2022 15:15	211.9349672	0	0
07/01/2022 15:20	206.6648835	0	0
07/01/2022 15:25	200.3263254	0	0
07/01/2022 15:30	193.831332	0	0
07/01/2022 15:35	187.4458428	0	0
07/01/2022 15:40	181.3248411	0	0
07/01/2022 15:45	175.7530021	0	0
07/01/2022 15:50	170.8428039	0	0
07/01/2022 15:55	166.4770401	0	0
07/01/2022 16:00	161.5348729	0	0
07/01/2022 16:05	155.8729172	0	0
07/01/2022 16:10	149.6641347	0	0
07/01/2022 16:15	143.8256419	0	0
07/01/2022 16:20	138.5145021	0	0
07/01/2022 16:25	133.5333104	0	0
07/01/2022 16:30	127.5737779	0	0
07/01/2022 16:35	120.4290201	0	0
07/01/2022 16:40	112.5239968	0	0
07/01/2022 16:45	106.5816127	0	0
07/01/2022 16:50	103.0114577	0	0
07/01/2022 16:55	101.3946694	0	0
07/01/2022 17:00	99.21226693	0	0
07/01/2022 17:05	96.04861107	0	0
07/01/2022 17:10	92.13821602	0	0
07/01/2022 17:15	89.0691754	0	0
07/01/2022 17:20	87.08221526	0	0
07/01/2022 17:25	85.93378705	0	0
07/01/2022 17:30	84.13552215	0	0
07/01/2022 17:35	81.44862604	0	0
07/01/2022 17:40	77.99327386	0	0
07/01/2022 17:45	74.5480451	0	0
07/01/2022 17:50	71.23631547	0	0
07/01/2022 17:55	68.15442088	0	0
07/01/2022 18:00	65.90546317	0	0
07/01/2022 18:05	64.58789685	0	0
07/01/2022 18:10	64.0548249	0	0
07/01/2022 18:15	63.31740089	0	0
07/01/2022 18:20	62.24798961	0	0
07/01/2022 18:25	60.84574188	0	0
07/01/2022 18:30	58.98717585	0	0
07/01/2022 18:35	56.6491269	0	0
07/01/2022 18:40	54.05383833	0	0
07/01/2022 18:45	52.64932501	0	0
07/01/2022 18:50	52.65367001	0	0
07/01/2022 18:55	53.73912728	0	0
07/01/2022 19:00	53.89712062	0	0
07/01/2022 19:05	52.80094202	0	0
07/01/2022 19:10	50.65606469	0	0
07/01/2022 19:15	48.82154589	0	0
07/01/2022 19:20	47.50458971	0	0
07/01/2022 19:25	46.63096503	0	0
07/01/2022 19:30	45.77456986	0	0
07/01/2022 19:35	44.86264058	0	0
07/01/2022 19:40	44.08465061	0	0
07/01/2022 19:45	44.67323549	0	0
07/01/2022 19:50	46.81893258	0	0
07/01/2022 19:55	50.18717327	0	0
07/01/2022 20:00	52.68343213	0	0
07/01/2022 20:05	53.97382388	0	0
07/01/2022 20:10	54.20280358	0	0
07/01/2022 20:15	54.30379805	0	0
07/01/2022 20:20	54.42182251	0	0
07/01/2022 20:25	54.72055707	0	0
07/01/2022 20:30	56.25090988	0	0
07/01/2022 20:35	59.17694527	0	0
07/01/2022 20:40	63.03158091	0	0
07/01/2022 20:45	64.86791143	0	0
07/01/2022 20:50	64.21913751	0	0
07/01/2022 20:55	61.60749486	0	0
07/01/2022 21:00	60.34956717	49	1.703301659
07/01/2022 21:05	61.14563079	0	0
07/01/2022 21:10	64.16104419	0	0
07/01/2022 21:15	67.38136114	0	0
07/01/2022 21:20	70.17699048	0	0
07/01/2022 21:25	72.35513328	0	0
07/01/2022 21:30	75.10257069	0	0
07/01/2022 21:35	78.53254512	0	0
07/01/2022 21:40	82.51508782	0	0
07/01/2022 21:45	86.42694855	0	0
07/01/2022 21:50	90.18497537	0	0
07/01/2022 21:55	93.75700708	0	0
07/01/2022 22:00	96.84927704	0	0
07/01/2022 22:05	99.43881401	0	0
07/01/2022 22:10	101.6736154	0	0
07/01/2022 22:15	104.2607725	0	0
07/01/2022 22:20	107.3240643	0	0
07/01/2022 22:25	110.7149732	0	0
07/01/2022 22:30	113.7385871	0	0
[truncated: 32,561 more rows]
