# Supplementary material for: Explainable cluster-based learning for prediction of postprandial glycemic events and insulin dose optimization in type 1 diabetes
Source: PLOS Digit Health. 2025 Sep 16;4(9):e0000996. doi: 10.1371/journal.pdig.0000996 (PMC12440209; doi:10.1371/journal.pdig.0000996)
Supplement: S1 Dataset — These datasets were used to train, validate, and evaluate the proposed ML framework for the prediction of postprandial glycemic events and insulin dose optimization. (ZIP) [file pdig.0000996.s001.zip › S1_Datasets/Simulated patient dataset/adult#006.csv]

time	CGM	meal_inGrams	u6_Umin
01/01/2022 00:00	115.5722936	0	0
01/01/2022 00:05	111.8057679	0	0
01/01/2022 00:10	117.1954713	0	0
01/01/2022 00:15	121.0301897	0	0
01/01/2022 00:20	122.7276828	0	0
01/01/2022 00:25	122.4200044	0	0
01/01/2022 00:30	120.9734175	0	0
01/01/2022 00:35	118.5194187	0	0
01/01/2022 00:40	115.4060362	0	0
01/01/2022 00:45	113.8724876	0	0
01/01/2022 00:50	114.2671007	0	0
01/01/2022 00:55	116.4190858	0	0
01/01/2022 01:00	119.2781638	0	0
01/01/2022 01:05	122.6747418	0	0
01/01/2022 01:10	126.2870427	0	0
01/01/2022 01:15	128.0989404	0	0
01/01/2022 01:20	127.7897427	0	0
01/01/2022 01:25	125.6324126	0	0
01/01/2022 01:30	123.3690614	0	0
01/01/2022 01:35	121.2734596	0	0
01/01/2022 01:40	119.5022081	0	0
01/01/2022 01:45	119.0542176	0	0
01/01/2022 01:50	120.0866539	0	0
01/01/2022 01:55	122.3035231	0	0
01/01/2022 02:00	123.8329523	0	0
01/01/2022 02:05	124.3793285	0	0
01/01/2022 02:10	124.2188808	0	0
01/01/2022 02:15	125.100892	0	0
01/01/2022 02:20	127.3018378	0	0
01/01/2022 02:25	130.5041797	0	0
01/01/2022 02:30	132.6947897	0	0
01/01/2022 02:35	133.5562794	0	0
01/01/2022 02:40	133.258289	0	0
01/01/2022 02:45	132.8720187	0	0
01/01/2022 02:50	132.5671899	0	0
01/01/2022 02:55	132.4255768	0	0
01/01/2022 03:00	132.9612873	0	0
01/01/2022 03:05	134.2561289	0	0
01/01/2022 03:10	136.1327739	0	0
01/01/2022 03:15	137.4641158	0	0
01/01/2022 03:20	138.072828	0	0
01/01/2022 03:25	138.2128015	0	0
01/01/2022 03:30	139.4879935	0	0
01/01/2022 03:35	142.1522749	0	0
01/01/2022 03:40	145.7503259	0	0
01/01/2022 03:45	147.3946092	0	0
01/01/2022 03:50	146.6297717	0	0
01/01/2022 03:55	143.7492294	0	0
01/01/2022 04:00	140.6077131	0	0
01/01/2022 04:05	137.4985984	0	0
01/01/2022 04:10	134.4533531	0	0
01/01/2022 04:15	131.6680303	0	0
01/01/2022 04:20	129.1740546	0	0
01/01/2022 04:25	127.0022801	0	0
01/01/2022 04:30	125.3452236	0	0
01/01/2022 04:35	124.2336957	0	0
01/01/2022 04:40	123.6071096	0	0
01/01/2022 04:45	123.079203	0	0
01/01/2022 04:50	122.5893471	0	0
01/01/2022 04:55	122.1132453	0	0
01/01/2022 05:00	121.4948082	0	0
01/01/2022 05:05	120.7097	0	0
01/01/2022 05:10	119.8259688	0	0
01/01/2022 05:15	119.272685	0	0
01/01/2022 05:20	119.1178608	0	0
01/01/2022 05:25	119.1631892	0	0
01/01/2022 05:30	118.1511066	0	0
01/01/2022 05:35	115.8832738	0	0
01/01/2022 05:40	112.7125505	0	0
01/01/2022 05:45	110.8723484	0	0
01/01/2022 05:50	110.715499	0	0
01/01/2022 05:55	111.8183414	0	0
01/01/2022 06:00	111.4965451	0	0
01/01/2022 06:05	109.326425	0	0
01/01/2022 06:10	105.687452	0	0
01/01/2022 06:15	102.9819895	0	0
01/01/2022 06:20	101.5894876	0	0
01/01/2022 06:25	101.3627638	0	0
01/01/2022 06:30	101.3688726	0	0
01/01/2022 06:35	101.4606138	0	0
01/01/2022 06:40	101.7282728	0	0
01/01/2022 06:45	102.7430084	0	0
01/01/2022 06:50	104.5950913	0	0
01/01/2022 06:55	107.1128833	0	0
01/01/2022 07:00	109.2088099	66	5.869802182
01/01/2022 07:05	111.5951782	0	0
01/01/2022 07:10	114.8925795	0	0
01/01/2022 07:15	119.835402	0	0
01/01/2022 07:20	126.1858672	0	0
01/01/2022 07:25	133.2994466	0	0
01/01/2022 07:30	138.9671035	0	0
01/01/2022 07:35	142.6927503	0	0
01/01/2022 07:40	144.426429	0	0
01/01/2022 07:45	144.5678903	0	0
01/01/2022 07:50	143.1649667	0	0
01/01/2022 07:55	140.5541478	0	0
01/01/2022 08:00	138.8540871	0	0
01/01/2022 08:05	138.4410171	0	0
01/01/2022 08:10	139.1509048	0	0
01/01/2022 08:15	139.6503063	0	0
01/01/2022 08:20	139.7806347	0	0
01/01/2022 08:25	139.495258	0	0
01/01/2022 08:30	138.1771789	0	0
01/01/2022 08:35	135.7713278	0	0
01/01/2022 08:40	132.5962788	0	0
01/01/2022 08:45	130.4190961	0	0
01/01/2022 08:50	129.5489037	0	0
01/01/2022 08:55	129.6220624	0	0
01/01/2022 09:00	128.1564152	0	0
01/01/2022 09:05	124.7896046	0	0
01/01/2022 09:10	119.8854322	0	0
01/01/2022 09:15	115.5422081	0	0
01/01/2022 09:20	112.2482292	0	0
01/01/2022 09:25	110.2223871	0	0
01/01/2022 09:30	109.4676418	0	0
01/01/2022 09:35	109.7198623	0	0
01/01/2022 09:40	110.6654517	0	0
01/01/2022 09:45	111.7161905	0	0
01/01/2022 09:50	112.7386769	0	0
01/01/2022 09:55	113.5374023	0	0
01/01/2022 10:00	112.9616649	0	0
01/01/2022 10:05	110.8586779	0	0
01/01/2022 10:10	107.5826502	0	0
01/01/2022 10:15	105.1831339	0	0
01/01/2022 10:20	104.0108597	0	0
01/01/2022 10:25	103.8631283	0	0
01/01/2022 10:30	103.2982419	0	0
01/01/2022 10:35	102.1056063	0	0
01/01/2022 10:40	100.3602174	0	0
01/01/2022 10:45	98.44063969	0	0
01/01/2022 10:50	96.41620894	0	0
01/01/2022 10:55	94.31391962	0	0
01/01/2022 11:00	92.25174526	0	0
01/01/2022 11:05	90.25293349	0	0
01/01/2022 11:10	88.41416207	0	0
01/01/2022 11:15	87.32359158	0	0
01/01/2022 11:20	87.07529749	0	0
01/01/2022 11:25	87.51073663	0	0
01/01/2022 11:30	87.62178339	0	0
01/01/2022 11:35	87.24806947	0	0
01/01/2022 11:40	86.5628369	0	0
01/01/2022 11:45	86.6733052	0	0
01/01/2022 11:50	87.75153901	0	0
01/01/2022 11:55	89.61060579	0	0
01/01/2022 12:00	91.08554375	0	0
01/01/2022 12:05	91.98883291	0	0
01/01/2022 12:10	92.42048148	0	0
01/01/2022 12:15	93.03710906	0	0
01/01/2022 12:20	93.9385646	0	0
01/01/2022 12:25	95.1324708	0	0
01/01/2022 12:30	96.69132232	0	0
01/01/2022 12:35	98.62289447	0	0
01/01/2022 12:40	100.755185	0	0
01/01/2022 12:45	102.0216487	0	0
01/01/2022 12:50	102.2506237	0	0
01/01/2022 12:55	101.5914138	0	0
01/01/2022 13:00	101.0096019	69	3.459684961
01/01/2022 13:05	101.6421522	0	0
01/01/2022 13:10	104.4047563	0	0
01/01/2022 13:15	108.8520344	0	0
01/01/2022 13:20	115.1946308	0	0
01/01/2022 13:25	123.6920348	0	0
01/01/2022 13:30	136.1314159	0	0
01/01/2022 13:35	152.2630223	0	0
01/01/2022 13:40	171.1423875	0	0
01/01/2022 13:45	190.3338804	0	0
01/01/2022 13:50	208.9744422	0	0
01/01/2022 13:55	226.6756097	0	0
01/01/2022 14:00	243.6871354	0	0
01/01/2022 14:05	259.8080347	0	0
01/01/2022 14:10	274.9193114	0	0
01/01/2022 14:15	289.4788467	0	0
01/01/2022 14:20	303.54363	0	0
01/01/2022 14:25	316.9949428	0	0
01/01/2022 14:30	328.8561843	0	0
01/01/2022 14:35	339.4436508	0	0
01/01/2022 14:40	349.4369918	0	0
01/01/2022 14:45	359.3384718	0	0
01/01/2022 14:50	368.6117945	0	0
01/01/2022 14:55	376.5331937	0	0
01/01/2022 15:00	382.5415073	0	0
01/01/2022 15:05	386.3959355	0	0
01/01/2022 15:10	388.1441482	0	0
01/01/2022 15:15	388.3355939	0	0
01/01/2022 15:20	387.2365182	0	0
01/01/2022 15:25	384.9809563	0	0
01/01/2022 15:30	381.1755932	0	0
01/01/2022 15:35	375.9525125	0	0
01/01/2022 15:40	369.5880995	0	0
01/01/2022 15:45	362.671194	0	0
01/01/2022 15:50	355.4307688	0	0
01/01/2022 15:55	347.881425	0	0
01/01/2022 16:00	339.3335101	0	0
01/01/2022 16:05	329.7603979	0	0
01/01/2022 16:10	319.5031916	0	0
01/01/2022 16:15	310.2584919	0	0
01/01/2022 16:20	302.3395269	0	0
01/01/2022 16:25	295.5880811	0	0
01/01/2022 16:30	288.7515119	0	0
01/01/2022 16:35	281.6542752	0	0
01/01/2022 16:40	274.3792551	0	0
01/01/2022 16:45	267.3326711	0	0
01/01/2022 16:50	260.5870779	0	0
01/01/2022 16:55	254.011403	0	0
01/01/2022 17:00	246.7351741	0	0
01/01/2022 17:05	238.6213876	0	0
01/01/2022 17:10	230.0119796	0	0
01/01/2022 17:15	223.077013	0	0
01/01/2022 17:20	218.1551992	0	0
01/01/2022 17:25	214.8998594	0	0
01/01/2022 17:30	211.1440215	0	0
01/01/2022 17:35	206.5394248	0	0
01/01/2022 17:40	201.1905937	0	0
01/01/2022 17:45	195.798612	0	0
01/01/2022 17:50	190.4652146	0	0
01/01/2022 17:55	185.275703	0	0
01/01/2022 18:00	180.8207938	0	0
01/01/2022 18:05	177.186802	0	0
01/01/2022 18:10	174.3027531	0	0
01/01/2022 18:15	171.7623665	0	0
01/01/2022 18:20	169.495095	0	0
01/01/2022 18:25	167.4046616	0	0
01/01/2022 18:30	164.9211586	0	0
01/01/2022 18:35	161.9487299	0	0
01/01/2022 18:40	158.5573554	0	0
01/01/2022 18:45	155.2266838	0	0
01/01/2022 18:50	152.0271511	0	0
01/01/2022 18:55	148.9607188	0	0
01/01/2022 19:00	146.0725896	0	0
01/01/2022 19:05	143.3651906	0	0
01/01/2022 19:10	140.9826732	0	0
01/01/2022 19:15	139.8670603	0	0
01/01/2022 19:20	140.1629529	0	0
01/01/2022 19:25	141.520785	0	0
01/01/2022 19:30	141.7521299	0	0
01/01/2022 19:35	140.5078399	0	0
01/01/2022 19:40	137.8992429	0	0
01/01/2022 19:45	134.6535929	0	0
01/01/2022 19:50	130.8825971	0	0
01/01/2022 19:55	126.7654632	0	0
01/01/2022 20:00	123.45635	0	0
01/01/2022 20:05	121.1347211	0	0
01/01/2022 20:10	119.7674715	0	0
01/01/2022 20:15	119.1615416	0	0
01/01/2022 20:20	119.2841581	0	0
01/01/2022 20:25	120.0213424	0	0
01/01/2022 20:30	120.6653114	0	0
01/01/2022 20:35	121.102334	0	0
01/01/2022 20:40	121.2828422	0	0
01/01/2022 20:45	120.9050242	0	0
01/01/2022 20:50	119.9195363	0	0
01/01/2022 20:55	118.4892185	0	0
01/01/2022 21:00	117.6557417	60	5.41000204
01/01/2022 21:05	119.240946	0	0
01/01/2022 21:10	124.026271	0	0
01/01/2022 21:15	131.014321	0	0
01/01/2022 21:20	139.6909421	0	0
01/01/2022 21:25	149.4898835	0	0
01/01/2022 21:30	159.3200752	0	0
01/01/2022 21:35	168.6557886	0	0
01/01/2022 21:40	177.3489936	0	0
01/01/2022 21:45	186.4711088	0	0
01/01/2022 21:50	196.0201054	0	0
01/01/2022 21:55	205.5330755	0	0
01/01/2022 22:00	212.9334306	0	0
01/01/2022 22:05	217.8707738	0	0
01/01/2022 22:10	220.5117121	0	0
01/01/2022 22:15	221.8953114	0	0
01/01/2022 22:20	222.333193	0	0
01/01/2022 22:25	222.3479181	0	0
01/01/2022 22:30	223.7506137	0	0
01/01/2022 22:35	227.0107721	0	0
01/01/2022 22:40	231.1064417	0	0
01/01/2022 22:45	233.5203778	0	0
01/01/2022 22:50	233.5133236	0	0
01/01/2022 22:55	231.2377083	0	0
01/01/2022 23:00	228.6136585	0	0
01/01/2022 23:05	226.097837	0	0
01/01/2022 23:10	223.7142908	0	0
01/01/2022 23:15	220.5373836	0	0
01/01/2022 23:20	216.5839946	0	0
01/01/2022 23:25	212.122698	0	0
01/01/2022 23:30	207.8970361	0	0
01/01/2022 23:35	204.1280874	0	0
01/01/2022 23:40	200.7598126	0	0
01/01/2022 23:45	196.853378	0	0
01/01/2022 23:50	192.3118061	0	0
01/01/2022 23:55	187.1988194	0	0
02/01/2022 00:00	181.6322225	0	0
02/01/2022 00:05	175.6542891	0	0
02/01/2022 00:10	169.379819	0	0
02/01/2022 00:15	163.4140847	0	0
02/01/2022 00:20	157.858978	0	0
02/01/2022 00:25	152.7913662	0	0
02/01/2022 00:30	148.6736737	0	0
02/01/2022 00:35	145.5759374	0	0
02/01/2022 00:40	143.3195187	0	0
02/01/2022 00:45	140.7996276	0	0
02/01/2022 00:50	137.8345025	0	0
02/01/2022 00:55	134.4816257	0	0
02/01/2022 01:00	131.1545076	0	0
02/01/2022 01:05	127.9096145	0	0
02/01/2022 01:10	124.8247394	0	0
02/01/2022 01:15	122.4490121	0	0
02/01/2022 01:20	120.8603187	0	0
02/01/2022 01:25	119.8386331	0	0
02/01/2022 01:30	118.0455069	0	0
02/01/2022 01:35	115.2611039	0	0
02/01/2022 01:40	111.6967728	0	0
02/01/2022 01:45	108.7445204	0	0
02/01/2022 01:50	106.6166854	0	0
02/01/2022 01:55	105.2070684	0	0
02/01/2022 02:00	103.8880963	0	0
02/01/2022 02:05	102.5547875	0	0
02/01/2022 02:10	101.4010935	0	0
02/01/2022 02:15	101.6908882	0	0
02/01/2022 02:20	103.6190403	0	0
02/01/2022 02:25	106.876671	0	0
02/01/2022 02:30	109.5359703	0	0
02/01/2022 02:35	111.2887164	0	0
02/01/2022 02:40	112.3016163	0	0
02/01/2022 02:45	113.6538041	0	0
02/01/2022 02:50	115.5124806	0	0
02/01/2022 02:55	117.9987238	0	0
02/01/2022 03:00	121.8988303	0	0
02/01/2022 03:05	127.3342741	0	0
02/01/2022 03:10	133.5054869	0	0
02/01/2022 03:15	135.3648956	0	0
02/01/2022 03:20	132.1132698	0	0
02/01/2022 03:25	124.6297996	0	0
02/01/2022 03:30	118.4963692	0	0
02/01/2022 03:35	114.5924583	0	0
02/01/2022 03:40	112.530848	0	0
02/01/2022 03:45	109.8705578	0	0
02/01/2022 03:50	106.2246157	0	0
02/01/2022 03:55	101.9155611	0	0
02/01/2022 04:00	98.99560039	0	0
02/01/2022 04:05	97.78744668	0	0
02/01/2022 04:10	98.17437321	0	0
02/01/2022 04:15	99.42490281	0	0
02/01/2022 04:20	101.4225182	0	0
02/01/2022 04:25	103.9616639	0	0
02/01/2022 04:30	105.7466819	0	0
02/01/2022 04:35	106.5721742	0	0
02/01/2022 04:40	106.6172592	0	0
02/01/2022 04:45	107.0213041	0	0
02/01/2022 04:50	107.9635659	0	0
02/01/2022 04:55	109.5118056	0	0
02/01/2022 05:00	112.0990372	0	0
02/01/2022 05:05	115.7931385	0	0
02/01/2022 05:10	120.2919458	0	0
02/01/2022 05:15	123.6846986	0	0
02/01/2022 05:20	125.6693305	0	0
02/01/2022 05:25	126.3023861	0	0
02/01/2022 05:30	125.9441633	0	0
02/01/2022 05:35	124.6512869	0	0
02/01/2022 05:40	122.4584607	0	0
02/01/2022 05:45	119.5870285	0	0
02/01/2022 05:50	116.0717596	0	0
02/01/2022 05:55	112.0708677	0	0
02/01/2022 06:00	108.5874101	0	0
02/01/2022 06:05	105.7796543	0	0
02/01/2022 06:10	103.711329	0	0
02/01/2022 06:15	102.786667	0	0
02/01/2022 06:20	103.069441	0	0
02/01/2022 06:25	104.2669471	0	0
02/01/2022 06:30	104.5256657	0	0
02/01/2022 06:35	103.5529289	0	0
02/01/2022 06:40	101.7078228	0	0
02/01/2022 06:45	101.2645505	0	0
02/01/2022 06:50	102.5822273	0	0
02/01/2022 06:55	105.5066856	0	0
02/01/2022 07:00	109.0612913	46	3.955707246
02/01/2022 07:05	113.3902439	0	0
02/01/2022 07:10	119.135839	0	0
02/01/2022 07:15	125.1370257	0	0
02/01/2022 07:20	130.8853805	0	0
02/01/2022 07:25	136.1096471	0	0
02/01/2022 07:30	142.6511665	0	0
02/01/2022 07:35	150.4215223	0	0
02/01/2022 07:40	158.7717549	0	0
02/01/2022 07:45	165.4540521	0	0
02/01/2022 07:50	170.0288744	0	0
02/01/2022 07:55	172.7948848	0	0
02/01/2022 08:00	175.9732228	0	0
02/01/2022 08:05	179.9379364	0	0
02/01/2022 08:10	184.1314103	0	0
02/01/2022 08:15	184.8091938	0	0
02/01/2022 08:20	181.4338852	0	0
02/01/2022 08:25	174.847271	0	0
02/01/2022 08:30	170.0294701	0	0
02/01/2022 08:35	167.8214246	0	0
02/01/2022 08:40	167.8379061	0	0
02/01/2022 08:45	167.3031416	0	0
02/01/2022 08:50	165.8238495	0	0
02/01/2022 08:55	163.4082644	0	0
02/01/2022 09:00	159.8391515	0	0
02/01/2022 09:05	155.1153177	0	0
02/01/2022 09:10	149.5195458	0	0
02/01/2022 09:15	144.6483716	0	0
02/01/2022 09:20	140.7761653	0	0
02/01/2022 09:25	137.7679176	0	0
02/01/2022 09:30	134.6400332	0	0
02/01/2022 09:35	131.2508861	0	0
02/01/2022 09:40	127.7397116	0	0
02/01/2022 09:45	124.9111545	0	0
02/01/2022 09:50	122.8996585	0	0
02/01/2022 09:55	121.5799848	0	0
02/01/2022 10:00	120.1187389	0	0
02/01/2022 10:05	118.3875028	0	0
02/01/2022 10:10	116.4485722	0	0
02/01/2022 10:15	114.6807019	0	0
02/01/2022 10:20	113.1440982	0	0
02/01/2022 10:25	111.7998727	0	0
02/01/2022 10:30	110.4018726	0	0
02/01/2022 10:35	108.9098479	0	0
02/01/2022 10:40	107.3655476	0	0
02/01/2022 10:45	106.0455333	0	0
02/01/2022 10:50	104.9905107	0	0
02/01/2022 10:55	104.2089149	0	0
02/01/2022 11:00	103.7729379	0	0
02/01/2022 11:05	103.6913145	0	0
02/01/2022 11:10	103.8411755	0	0
02/01/2022 11:15	103.4605081	0	0
02/01/2022 11:20	102.4268242	0	0
02/01/2022 11:25	100.8323526	0	0
02/01/2022 11:30	99.27441729	0	0
02/01/2022 11:35	97.84551934	0	0
02/01/2022 11:40	96.64741014	0	0
02/01/2022 11:45	96.33560429	0	0
02/01/2022 11:50	97.01210167	0	0
02/01/2022 11:55	98.4359015	0	0
02/01/2022 12:00	99.08970558	0	0
02/01/2022 12:05	98.73292166	0	0
02/01/2022 12:10	97.65332868	0	0
02/01/2022 12:15	97.6789952	0	0
02/01/2022 12:20	99.09876594	0	0
02/01/2022 12:25	101.6941446	0	0
02/01/2022 12:30	104.0770428	0	0
02/01/2022 12:35	106.0333562	0	0
02/01/2022 12:40	107.5241664	0	0
02/01/2022 12:45	108.2560659	0	0
02/01/2022 12:50	108.2194959	0	0
02/01/2022 12:55	107.4594324	0	0
02/01/2022 13:00	106.0291928	86	10.18223193
02/01/2022 13:05	104.2846528	0	0
02/01/2022 13:10	103.5583836	0	0
02/01/2022 13:15	105.8971564	0	0
02/01/2022 13:20	110.9728511	0	0
02/01/2022 13:25	117.6299195	0	0
02/01/2022 13:30	124.1672953	0	0
02/01/2022 13:35	129.8353499	0	0
02/01/2022 13:40	134.3629308	0	0
02/01/2022 13:45	138.1916476	0	0
02/01/2022 13:50	141.400197	0	0
02/01/2022 13:55	143.915656	0	0
02/01/2022 14:00	144.887975	0	0
02/01/2022 14:05	144.1820601	0	0
02/01/2022 14:10	142.0427848	0	0
02/01/2022 14:15	139.0991405	0	0
02/01/2022 14:20	135.7768023	0	0
02/01/2022 14:25	132.4553109	0	0
02/01/2022 14:30	130.0213591	0	0
02/01/2022 14:35	128.511217	0	0
02/01/2022 14:40	127.6920665	0	0
02/01/2022 14:45	126.6733637	0	0
02/01/2022 14:50	125.3028579	0	0
02/01/2022 14:55	123.5878759	0	0
02/01/2022 15:00	121.5437349	0	0
02/01/2022 15:05	119.2060169	0	0
02/01/2022 15:10	116.6541666	0	0
02/01/2022 15:15	114.1759225	0	0
02/01/2022 15:20	111.8423132	0	0
02/01/2022 15:25	109.5243019	0	0
02/01/2022 15:30	106.2904041	0	0
02/01/2022 15:35	101.9945649	0	0
02/01/2022 15:40	96.96441937	0	0
02/01/2022 15:45	93.27697504	0	0
02/01/2022 15:50	91.25905623	0	0
02/01/2022 15:55	90.55032014	0	0
02/01/2022 16:00	88.87303104	0	0
02/01/2022 16:05	85.86884879	0	0
02/01/2022 16:10	81.77999807	0	0
02/01/2022 16:15	78.12893285	0	0
02/01/2022 16:20	75.15950543	0	0
02/01/2022 16:25	72.81966322	0	0
02/01/2022 16:30	70.75590124	0	0
02/01/2022 16:35	68.9167223	0	0
02/01/2022 16:40	67.42020461	0	0
02/01/2022 16:45	66.98686962	0	0
02/01/2022 16:50	67.73423309	0	0
02/01/2022 16:55	69.43277875	0	0
02/01/2022 17:00	70.6069063	0	0
02/01/2022 17:05	71.02569717	0	0
02/01/2022 17:10	70.7776642	0	0
02/01/2022 17:15	70.41308655	0	0
02/01/2022 17:20	70.01864963	0	0
02/01/2022 17:25	69.63837727	0	0
02/01/2022 17:30	69.55553343	0	0
02/01/2022 17:35	69.81229385	0	0
02/01/2022 17:40	70.28339024	0	0
02/01/2022 17:45	70.19444505	0	0
02/01/2022 17:50	69.41863868	0	0
02/01/2022 17:55	68.15502729	0	0
02/01/2022 18:00	67.69538082	0	0
02/01/2022 18:05	68.23768793	0	0
02/01/2022 18:10	69.61434937	0	0
02/01/2022 18:15	70.80298415	0	0
02/01/2022 18:20	71.63560161	0	0
02/01/2022 18:25	72.11931007	0	0
02/01/2022 18:30	72.34076241	0	0
02/01/2022 18:35	72.30732804	0	0
02/01/2022 18:40	72.2294115	0	0
02/01/2022 18:45	73.47866306	0	0
02/01/2022 18:50	76.26621287	0	0
02/01/2022 18:55	80.22862586	0	0
02/01/2022 19:00	83.09718103	0	0
02/01/2022 19:05	84.50938181	0	0
02/01/2022 19:10	84.68185445	0	0
02/01/2022 19:15	85.01204331	0	0
02/01/2022 19:20	85.71751035	0	0
02/01/2022 19:25	86.65404301	0	0
02/01/2022 19:30	86.92637412	0	0
02/01/2022 19:35	86.39109353	0	0
02/01/2022 19:40	85.30036543	0	0
02/01/2022 19:45	85.26303658	0	0
02/01/2022 19:50	86.5318916	0	0
02/01/2022 19:55	88.93380466	0	0
02/01/2022 20:00	91.37930965	0	0
02/01/2022 20:05	93.63435662	0	0
02/01/2022 20:10	95.63841332	0	0
02/01/2022 20:15	97.12127588	0	0
02/01/2022 20:20	98.05432148	0	0
02/01/2022 20:25	98.41127916	0	0
02/01/2022 20:30	97.96217766	0	0
02/01/2022 20:35	96.67273307	0	0
02/01/2022 20:40	94.86372675	0	0
02/01/2022 20:45	94.55894336	0	0
02/01/2022 20:50	96.07767974	0	0
02/01/2022 20:55	99.01859823	0	0
02/01/2022 21:00	100.8423056	47	3.130902388
02/01/2022 21:05	101.3409978	0	0
02/01/2022 21:10	101.5051998	0	0
02/01/2022 21:15	103.9084146	0	0
02/01/2022 21:20	108.8506589	0	0
02/01/2022 21:25	115.8052856	0	0
02/01/2022 21:30	123.541502	0	0
02/01/2022 21:35	131.6020142	0	0
02/01/2022 21:40	139.6810422	0	0
02/01/2022 21:45	147.2138141	0	0
02/01/2022 21:50	154.0037058	0	0
02/01/2022 21:55	160.0395558	0	0
02/01/2022 22:00	165.8116211	0	0
02/01/2022 22:05	171.3821714	0	0
02/01/2022 22:10	176.673547	0	0
02/01/2022 22:15	181.1169165	0	0
02/01/2022 22:20	184.6500418	0	0
02/01/2022 22:25	187.2752311	0	0
02/01/2022 22:30	189.1473639	0	0
02/01/2022 22:35	190.2235954	0	0
02/01/2022 22:40	190.5070286	0	0
02/01/2022 22:45	190.3416216	0	0
02/01/2022 22:50	189.7871717	0	0
02/01/2022 22:55	188.9385417	0	0
02/01/2022 23:00	188.2940244	0	0
02/01/2022 23:05	187.9708407	0	0
02/01/2022 23:10	187.9020346	0	0
02/01/2022 23:15	187.4064521	0	0
02/01/2022 23:20	186.4173871	0	0
02/01/2022 23:25	185.106892	0	0
02/01/2022 23:30	184.3141489	0	0
02/01/2022 23:35	184.2045506	0	0
02/01/2022 23:40	184.7054038	0	0
02/01/2022 23:45	185.1605004	0	0
02/01/2022 23:50	185.4889086	0	0
02/01/2022 23:55	185.602261	0	0
03/01/2022 00:00	184.8105443	0	0
03/01/2022 00:05	183.0205324	0	0
03/01/2022 00:10	180.3204253	0	0
03/01/2022 00:15	177.177224	0	0
03/01/2022 00:20	173.674892	0	0
03/01/2022 00:25	169.923193	0	0
03/01/2022 00:30	166.5586415	0	0
03/01/2022 00:35	163.6878785	0	0
03/01/2022 00:40	161.2369131	0	0
03/01/2022 00:45	158.7026099	0	0
03/01/2022 00:50	156.0087943	0	0
03/01/2022 00:55	153.1954746	0	0
03/01/2022 01:00	150.4983288	0	0
03/01/2022 01:05	147.9558889	0	0
03/01/2022 01:10	145.6184109	0	0
03/01/2022 01:15	143.7978096	0	0
03/01/2022 01:20	142.5433759	0	0
03/01/2022 01:25	141.7884193	0	0
03/01/2022 01:30	141.1115763	0	0
03/01/2022 01:35	140.4455525	0	0
03/01/2022 01:40	139.6726538	0	0
03/01/2022 01:45	138.0530883	0	0
03/01/2022 01:50	135.468809	0	0
03/01/2022 01:55	132.2673065	0	0
03/01/2022 02:00	130.6576177	0	0
03/01/2022 02:05	130.9870523	0	0
03/01/2022 02:10	132.8413043	0	0
03/01/2022 02:15	133.6060352	0	0
03/01/2022 02:20	132.8668734	0	0
03/01/2022 02:25	130.9200145	0	0
03/01/2022 02:30	129.6514164	0	0
03/01/2022 02:35	129.3572843	0	0
03/01/2022 02:40	129.7627624	0	0
03/01/2022 02:45	129.1370265	0	0
03/01/2022 02:50	127.2052779	0	0
03/01/2022 02:55	124.2284017	0	0
03/01/2022 03:00	121.8681155	0	0
03/01/2022 03:05	120.3853895	0	0
03/01/2022 03:10	119.7622677	0	0
03/01/2022 03:15	119.8937794	0	0
03/01/2022 03:20	120.7620683	0	0
03/01/2022 03:25	122.31422	0	0
03/01/2022 03:30	124.2230557	0	0
03/01/2022 03:35	126.4357664	0	0
03/01/2022 03:40	128.9341346	0	0
03/01/2022 03:45	131.6098854	0	0
03/01/2022 03:50	134.4449064	0	0
03/01/2022 03:55	137.234993	0	0
03/01/2022 04:00	138.6931155	0	0
03/01/2022 04:05	138.6026717	0	0
03/01/2022 04:10	137.3431374	0	0
03/01/2022 04:15	137.3443316	0	0
03/01/2022 04:20	138.9920413	0	0
03/01/2022 04:25	141.717505	0	0
03/01/2022 04:30	141.9103858	0	0
03/01/2022 04:35	139.0003007	0	0
03/01/2022 04:40	133.6007224	0	0
03/01/2022 04:45	129.5999671	0	0
03/01/2022 04:50	127.6112837	0	0
03/01/2022 04:55	127.5427621	0	0
03/01/2022 05:00	128.8167433	0	0
03/01/2022 05:05	131.3413591	0	0
03/01/2022 05:10	134.681234	0	0
03/01/2022 05:15	136.0830323	0	0
03/01/2022 05:20	135.1114645	0	0
03/01/2022 05:25	132.0617363	0	0
03/01/2022 05:30	128.8068359	0	0
03/01/2022 05:35	125.6420518	0	0
03/01/2022 05:40	122.5562593	0	0
03/01/2022 05:45	119.4817013	0	0
03/01/2022 05:50	116.4073245	0	0
03/01/2022 05:55	113.4984639	0	0
03/01/2022 06:00	111.8043817	0	0
03/01/2022 06:05	111.4904725	0	0
03/01/2022 06:10	112.3460002	0	0
03/01/2022 06:15	113.0380793	0	0
03/01/2022 06:20	113.3564629	0	0
03/01/2022 06:25	113.307589	0	0
03/01/2022 06:30	112.9304878	0	0
03/01/2022 06:35	112.2314531	0	0
03/01/2022 06:40	111.417865	0	0
03/01/2022 06:45	111.8026589	0	0
03/01/2022 06:50	113.593059	0	0
03/01/2022 06:55	116.3898306	0	0
03/01/2022 07:00	117.6651648	50	5.919902284
03/01/2022 07:05	117.9051925	0	0
03/01/2022 07:10	117.9727506	0	0
03/01/2022 07:15	120.0400363	0	0
03/01/2022 07:20	124.1521554	0	0
03/01/2022 07:25	129.7675104	0	0
03/01/2022 07:30	135.0818895	0	0
03/01/2022 07:35	139.645487	0	0
03/01/2022 07:40	143.3526735	0	0
03/01/2022 07:45	146.4215406	0	0
03/01/2022 07:50	148.8304239	0	0
03/01/2022 07:55	150.5622387	0	0
03/01/2022 08:00	151.7499988	0	0
03/01/2022 08:05	152.4267371	0	0
03/01/2022 08:10	152.6603751	0	0
03/01/2022 08:15	152.7501647	0	0
03/01/2022 08:20	152.7835067	0	0
03/01/2022 08:25	152.8472014	0	0
03/01/2022 08:30	153.2229476	0	0
03/01/2022 08:35	153.9990352	0	0
03/01/2022 08:40	154.888478	0	0
03/01/2022 08:45	153.801998	0	0
03/01/2022 08:50	150.4474923	0	0
03/01/2022 08:55	145.281612	0	0
03/01/2022 09:00	140.965297	0	0
03/01/2022 09:05	137.9572304	0	0
03/01/2022 09:10	136.0464373	0	0
03/01/2022 09:15	133.6324752	0	0
03/01/2022 09:20	130.6310069	0	0
03/01/2022 09:25	127.4969322	0	0
03/01/2022 09:30	125.670236	0	0
03/01/2022 09:35	125.1163695	0	0
03/01/2022 09:40	125.3781287	0	0
03/01/2022 09:45	124.9347362	0	0
03/01/2022 09:50	123.5103115	0	0
03/01/2022 09:55	121.3070781	0	0
03/01/2022 10:00	119.6624505	0	0
03/01/2022 10:05	118.8214514	0	0
03/01/2022 10:10	118.6010726	0	0
03/01/2022 10:15	117.6196749	0	0
03/01/2022 10:20	115.6864378	0	0
03/01/2022 10:25	112.9657478	0	0
03/01/2022 10:30	110.344078	0	0
03/01/2022 10:35	107.9767804	0	0
03/01/2022 10:40	105.831285	0	0
03/01/2022 10:45	103.6154324	0	0
03/01/2022 10:50	101.2914526	0	0
03/01/2022 10:55	98.8675629	0	0
03/01/2022 11:00	96.34916551	0	0
03/01/2022 11:05	93.7415366	0	0
03/01/2022 11:10	91.0895095	0	0
03/01/2022 11:15	88.65283466	0	0
03/01/2022 11:20	86.47440984	0	0
03/01/2022 11:25	84.53436127	0	0
03/01/2022 11:30	82.69764999	0	0
03/01/2022 11:35	80.94292298	0	0
03/01/2022 11:40	79.33547152	0	0
03/01/2022 11:45	78.29120031	0	0
03/01/2022 11:50	77.87423401	0	0
03/01/2022 11:55	78.07814343	0	0
03/01/2022 12:00	78.87367823	0	0
03/01/2022 12:05	80.25356337	0	0
03/01/2022 12:10	82.09047432	0	0
03/01/2022 12:15	83.59597372	0	0
03/01/2022 12:20	84.64223723	0	0
03/01/2022 12:25	85.33577361	0	0
03/01/2022 12:30	86.37275824	0	0
03/01/2022 12:35	87.85953108	0	0
03/01/2022 12:40	89.5120116	0	0
03/01/2022 12:45	89.55379293	0	0
03/01/2022 12:50	87.70086	0	0
03/01/2022 12:55	84.33222991	0	0
03/01/2022 13:00	81.87041477	121	3.30002629
03/01/2022 13:05	81.38415496	0	0
03/01/2022 13:10	83.69947752	0	0
03/01/2022 13:15	88.77384537	0	0
03/01/2022 13:20	96.84796598	0	0
03/01/2022 13:25	107.7313222	0	0
03/01/2022 13:30	120.4960005	0	0
03/01/2022 13:35	134.4156153	0	0
03/01/2022 13:40	148.8494716	0	0
03/01/2022 13:45	163.5216578	0	0
03/01/2022 13:50	177.9217785	0	0
03/01/2022 13:55	191.5548065	0	0
03/01/2022 14:00	203.8145682	0	0
03/01/2022 14:05	214.4447098	0	0
03/01/2022 14:10	223.3809937	0	0
03/01/2022 14:15	230.8734987	0	0
03/01/2022 14:20	237.0579611	0	0
03/01/2022 14:25	242.0096292	0	0
03/01/2022 14:30	245.1769208	0	0
03/01/2022 14:35	246.8386067	0	0
03/01/2022 14:40	247.3359753	0	0
03/01/2022 14:45	248.1067332	0	0
03/01/2022 14:50	249.0734947	0	0
03/01/2022 14:55	249.9071161	0	0
03/01/2022 15:00	249.8648736	0	0
03/01/2022 15:05	248.8975965	0	0
03/01/2022 15:10	247.0475952	0	0
03/01/2022 15:15	243.893188	0	0
03/01/2022 15:20	239.530778	0	0
03/01/2022 15:25	234.1982418	0	0
03/01/2022 15:30	228.3945546	0	0
03/01/2022 15:35	222.3209076	0	0
03/01/2022 15:40	216.2247541	0	0
03/01/2022 15:45	210.9757676	0	0
03/01/2022 15:50	206.7786884	0	0
03/01/2022 15:55	203.3902189	0	0
03/01/2022 16:00	198.9026679	0	0
03/01/2022 16:05	193.0401108	0	0
03/01/2022 16:10	185.9867052	0	0
03/01/2022 16:15	178.7771656	0	0
03/01/2022 16:20	171.5812752	0	0
03/01/2022 16:25	164.4643839	0	0
03/01/2022 16:30	157.8179983	0	0
03/01/2022 16:35	151.6996198	0	0
03/01/2022 16:40	146.2612847	0	0
03/01/2022 16:45	142.5018741	0	0
03/01/2022 16:50	140.5700685	0	0
03/01/2022 16:55	140.1839031	0	0
03/01/2022 17:00	139.6178943	0	0
03/01/2022 17:05	138.5892125	0	0
03/01/2022 17:10	137.2728687	0	0
03/01/2022 17:15	136.8431823	0	0
03/01/2022 17:20	137.4755315	0	0
03/01/2022 17:25	138.9432754	0	0
03/01/2022 17:30	139.873419	0	0
03/01/2022 17:35	140.0402124	0	0
03/01/2022 17:40	139.4028951	0	0
03/01/2022 17:45	137.758389	0	0
03/01/2022 17:50	135.0669771	0	0
03/01/2022 17:55	131.4413372	0	0
03/01/2022 18:00	127.6418068	0	0
03/01/2022 18:05	123.7820794	0	0
03/01/2022 18:10	120.0504789	0	0
03/01/2022 18:15	117.6783829	0	0
03/01/2022 18:20	116.8550262	0	0
03/01/2022 18:25	117.3943143	0	0
03/01/2022 18:30	118.1491302	0	0
03/01/2022 18:35	118.9341605	0	0
03/01/2022 18:40	119.920018	0	0
03/01/2022 18:45	122.212593	0	0
03/01/2022 18:50	125.9831501	0	0
03/01/2022 18:55	130.6911115	0	0
03/01/2022 19:00	132.9330477	0	0
03/01/2022 19:05	132.1689156	0	0
03/01/2022 19:10	128.826813	0	0
03/01/2022 19:15	125.6340697	0	0
03/01/2022 19:20	123.0192166	0	0
03/01/2022 19:25	120.9712551	0	0
03/01/2022 19:30	119.4331826	0	0
03/01/2022 19:35	118.394348	0	0
03/01/2022 19:40	117.7723344	0	0
03/01/2022 19:45	117.0551042	0	0
03/01/2022 19:50	116.1605175	0	0
03/01/2022 19:55	115.2354762	0	0
03/01/2022 20:00	115.2181336	0	0
03/01/2022 20:05	116.2555435	0	0
03/01/2022 20:10	118.1985739	0	0
03/01/2022 20:15	120.1088656	0	0
03/01/2022 20:20	121.8374881	0	0
03/01/2022 20:25	123.2074323	0	0
03/01/2022 20:30	123.1022884	0	0
03/01/2022 20:35	121.3451729	0	0
03/01/2022 20:40	118.2789021	0	0
03/01/2022 20:45	116.0783051	0	0
03/01/2022 20:50	115.0863033	0	0
03/01/2022 20:55	115.1309975	0	0
03/01/2022 21:00	115.1265302	64	5.72691817
03/01/2022 21:05	116.5612605	0	0
03/01/2022 21:10	120.2529643	0	0
03/01/2022 21:15	125.3379988	0	0
03/01/2022 21:20	131.3722768	0	0
03/01/2022 21:25	138.1109915	0	0
03/01/2022 21:30	146.2671588	0	0
03/01/2022 21:35	155.5988696	0	0
03/01/2022 21:40	165.7165093	0	0
03/01/2022 21:45	176.2050877	0	0
03/01/2022 21:50	186.8060392	0	0
03/01/2022 21:55	197.1435461	0	0
03/01/2022 22:00	205.8374542	0	0
03/01/2022 22:05	212.6240527	0	0
03/01/2022 22:10	217.7401134	0	0
03/01/2022 22:15	222.8115777	0	0
03/01/2022 22:20	228.2251023	0	0
03/01/2022 22:25	234.1350491	0	0
03/01/2022 22:30	240.1216499	0	0
03/01/2022 22:35	246.2967528	0	0
03/01/2022 22:40	251.9364706	0	0
03/01/2022 22:45	256.4204442	0	0
03/01/2022 22:50	259.3059242	0	0
03/01/2022 22:55	260.4642593	0	0
03/01/2022 23:00	260.0686308	0	0
03/01/2022 23:05	258.2926489	0	0
03/01/2022 23:10	255.2982743	0	0
03/01/2022 23:15	251.0737806	0	0
03/01/2022 23:20	245.7784599	0	0
03/01/2022 23:25	239.6208026	0	0
03/01/2022 23:30	232.9679289	0	0
03/01/2022 23:35	225.9846514	0	0
03/01/2022 23:40	218.8595918	0	0
03/01/2022 23:45	212.1803791	0	0
03/01/2022 23:50	206.1002703	0	0
03/01/2022 23:55	200.5895183	0	0
04/01/2022 00:00	195.1246697	0	0
04/01/2022 00:05	189.6530211	0	0
04/01/2022 00:10	184.3007271	0	0
04/01/2022 00:15	179.714799	0	0
04/01/2022 00:20	176.0081403	0	0
04/01/2022 00:25	173.0102142	0	0
04/01/2022 00:30	169.5868522	0	0
04/01/2022 00:35	165.560662	0	0
04/01/2022 00:40	161.0356523	0	0
04/01/2022 00:45	156.6685586	0	0
04/01/2022 00:50	152.5595296	0	0
04/01/2022 00:55	148.795543	0	0
04/01/2022 01:00	145.9543691	0	0
04/01/2022 01:05	144.1211735	0	0
04/01/2022 01:10	143.0337074	0	0
04/01/2022 01:15	141.0712544	0	0
04/01/2022 01:20	137.9709785	0	0
04/01/2022 01:25	133.994396	0	0
04/01/2022 01:30	130.8419791	0	0
04/01/2022 01:35	128.775333	0	0
04/01/2022 01:40	127.6869392	0	0
04/01/2022 01:45	126.9389833	0	0
04/01/2022 01:50	126.4243737	0	0
04/01/2022 01:55	126.0748999	0	0
04/01/2022 02:00	125.4981226	0	0
04/01/2022 02:05	124.626398	0	0
04/01/2022 02:10	123.4885727	0	0
04/01/2022 02:15	122.3023214	0	0
04/01/2022 02:20	121.0970874	0	0
04/01/2022 02:25	119.9024658	0	0
04/01/2022 02:30	118.936111	0	0
04/01/2022 02:35	118.2281872	0	0
04/01/2022 02:40	117.7518376	0	0
04/01/2022 02:45	117.3626732	0	0
04/01/2022 02:50	117.0343854	0	0
04/01/2022 02:55	116.8230324	0	0
04/01/2022 03:00	117.1046325	0	0
04/01/2022 03:05	117.9357011	0	0
04/01/2022 03:10	119.134627	0	0
04/01/2022 03:15	119.5686973	0	0
04/01/2022 03:20	119.0566458	0	0
04/01/2022 03:25	117.6875218	0	0
04/01/2022 03:30	116.0400557	0	0
04/01/2022 03:35	114.2036104	0	0
04/01/2022 03:40	112.2537441	0	0
04/01/2022 03:45	110.6812657	0	0
04/01/2022 03:50	109.5620056	0	0
04/01/2022 03:55	108.886195	0	0
04/01/2022 04:00	108.6020964	0	0
04/01/2022 04:05	108.7001273	0	0
04/01/2022 04:10	109.1431272	0	0
04/01/2022 04:15	109.7041212	0	0
04/01/2022 04:20	110.3461615	0	0
04/01/2022 04:25	110.9968994	0	0
04/01/2022 04:30	111.2048808	0	0
04/01/2022 04:35	110.8979134	0	0
04/01/2022 04:40	110.1327937	0	0
04/01/2022 04:45	109.2747546	0	0
04/01/2022 04:50	108.3807289	0	0
04/01/2022 04:55	107.5988728	0	0
04/01/2022 05:00	107.8719517	0	0
04/01/2022 05:05	109.3482384	0	0
04/01/2022 05:10	111.7937845	0	0
04/01/2022 05:15	113.730449	0	0
04/01/2022 05:20	114.9243789	0	0
04/01/2022 05:25	115.4822611	0	0
04/01/2022 05:30	116.082561	0	0
04/01/2022 05:35	116.8320457	0	0
04/01/2022 05:40	117.6419081	0	0
04/01/2022 05:45	117.9518575	0	0
04/01/2022 05:50	117.6731542	0	0
04/01/2022 05:55	116.9182258	0	0
04/01/2022 06:00	116.4007375	0	0
04/01/2022 06:05	116.2331732	0	0
04/01/2022 06:10	116.4006762	0	0
04/01/2022 06:15	116.8103379	0	0
04/01/2022 06:20	117.447348	0	0
04/01/2022 06:25	118.1955551	0	0
04/01/2022 06:30	118.3201504	0	0
04/01/2022 06:35	117.7050205	0	0
04/01/2022 06:40	116.427012	0	0
04/01/2022 06:45	114.973338	0	0
04/01/2022 06:50	113.4208763	0	0
04/01/2022 06:55	111.8817686	0	0
04/01/2022 07:00	111.0665206	28	3.315145279
04/01/2022 07:05	112.1741664	0	0
04/01/2022 07:10	115.5644675	0	0
04/01/2022 07:15	119.6916393	0	0
04/01/2022 07:20	124.0141757	0	0
04/01/2022 07:25	128.2384457	0	0
04/01/2022 07:30	132.4156931	0	0
04/01/2022 07:35	136.3252225	0	0
04/01/2022 07:40	139.7363779	0	0
04/01/2022 07:45	142.4343602	0	0
04/01/2022 07:50	144.3015618	0	0
04/01/2022 07:55	145.477209	0	0
04/01/2022 08:00	147.2144589	0	0
04/01/2022 08:05	149.7283855	0	0
04/01/2022 08:10	152.7123452	0	0
04/01/2022 08:15	154.0119725	0	0
04/01/2022 08:20	153.427189	0	0
04/01/2022 08:25	151.5236618	0	0
04/01/2022 08:30	150.2821609	0	0
04/01/2022 08:35	149.9226134	0	0
04/01/2022 08:40	149.95099	0	0
04/01/2022 08:45	150.4816042	0	0
04/01/2022 08:50	151.3907108	0	0
04/01/2022 08:55	152.3668671	0	0
04/01/2022 09:00	151.6817735	0	0
04/01/2022 09:05	149.1789831	0	0
04/01/2022 09:10	145.191147	0	0
04/01/2022 09:15	141.0581847	0	0
04/01/2022 09:20	137.0936682	0	0
04/01/2022 09:25	133.4029829	0	0
04/01/2022 09:30	130.0701716	0	0
04/01/2022 09:35	127.1649487	0	0
04/01/2022 09:40	124.620396	0	0
04/01/2022 09:45	121.7069213	0	0
04/01/2022 09:50	118.333017	0	0
04/01/2022 09:55	114.5930164	0	0
04/01/2022 10:00	110.9673207	0	0
04/01/2022 10:05	107.5306242	0	0
04/01/2022 10:10	104.3465503	0	0
04/01/2022 10:15	101.8406331	0	0
04/01/2022 10:20	100.0735667	0	0
04/01/2022 10:25	99.05740333	0	0
04/01/2022 10:30	98.90876082	0	0
04/01/2022 10:35	99.64076419	0	0
04/01/2022 10:40	100.9368402	0	0
04/01/2022 10:45	100.8235791	0	0
04/01/2022 10:50	98.98522523	0	0
04/01/2022 10:55	95.83638694	0	0
04/01/2022 11:00	94.0285394	0	0
04/01/2022 11:05	93.97644274	0	0
04/01/2022 11:10	95.34696543	0	0
04/01/2022 11:15	96.05509202	0	0
04/01/2022 11:20	95.7674731	0	0
04/01/2022 11:25	94.6637568	0	0
04/01/2022 11:30	93.90839856	0	0
04/01/2022 11:35	93.68076951	0	0
04/01/2022 11:40	94.01209926	0	0
04/01/2022 11:45	95.12900125	0	0
04/01/2022 11:50	97.06256561	0	0
04/01/2022 11:55	99.39604173	0	0
04/01/2022 12:00	99.51972931	0	0
04/01/2022 12:05	97.01695814	0	0
04/01/2022 12:10	92.45354626	0	0
04/01/2022 12:15	89.44195515	0	0
04/01/2022 12:20	88.548248	0	0
04/01/2022 12:25	89.58952065	0	0
04/01/2022 12:30	91.4342264	0	0
04/01/2022 12:35	93.89985418	0	0
04/01/2022 12:40	96.65359579	0	0
04/01/2022 12:45	97.61128059	0	0
04/01/2022 12:50	96.44057165	0	0
04/01/2022 12:55	93.56850901	0	0
04/01/2022 13:00	91.71949896	56	6.630290559
04/01/2022 13:05	91.71878955	0	0
04/01/2022 13:10	94.52668695	0	0
04/01/2022 13:15	99.46477686	0	0
04/01/2022 13:20	105.9066218	0	0
04/01/2022 13:25	113.038887	0	0
04/01/2022 13:30	120.672117	0	0
04/01/2022 13:35	128.2874853	0	0
04/01/2022 13:40	135.3841828	0	0
04/01/2022 13:45	141.1086982	0	0
04/01/2022 13:50	145.272946	0	0
04/01/2022 13:55	148.0655473	0	0
04/01/2022 14:00	150.7045144	0	0
04/01/2022 14:05	153.498276	0	0
04/01/2022 14:10	156.3932324	0	0
04/01/2022 14:15	158.1812626	0	0
04/01/2022 14:20	158.9236684	0	0
04/01/2022 14:25	159.0631636	0	0
04/01/2022 14:30	160.2125055	0	0
04/01/2022 14:35	162.5209861	0	0
04/01/2022 14:40	165.7371386	0	0
04/01/2022 14:45	168.8381059	0	0
04/01/2022 14:50	171.6569281	0	0
04/01/2022 14:55	173.8494267	0	0
04/01/2022 15:00	173.16538	0	0
04/01/2022 15:05	169.2895536	0	0
04/01/2022 15:10	162.7868297	0	0
04/01/2022 15:15	156.9740811	0	0
04/01/2022 15:20	152.4106429	0	0
04/01/2022 15:25	149.0130657	0	0
04/01/2022 15:30	146.0455412	0	0
04/01/2022 15:35	143.4134594	0	0
04/01/2022 15:40	141.0911619	0	0
04/01/2022 15:45	138.7967559	0	0
04/01/2022 15:50	136.4960107	0	0
04/01/2022 15:55	134.2668104	0	0
04/01/2022 16:00	132.5487015	0	0
04/01/2022 16:05	131.4142713	0	0
04/01/2022 16:10	130.6954247	0	0
04/01/2022 16:15	129.3139314	0	0
04/01/2022 16:20	127.0987918	0	0
04/01/2022 16:25	124.4107812	0	0
04/01/2022 16:30	123.5429529	0	0
04/01/2022 16:35	124.8546733	0	0
04/01/2022 16:40	127.7201899	0	0
04/01/2022 16:45	128.1949532	0	0
04/01/2022 16:50	125.6526718	0	0
04/01/2022 16:55	120.6625966	0	0
04/01/2022 17:00	116.8523579	0	0
04/01/2022 17:05	114.791149	0	0
04/01/2022 17:10	114.2537357	0	0
04/01/2022 17:15	113.8362107	0	0
04/01/2022 17:20	113.3135335	0	0
04/01/2022 17:25	112.7432744	0	0
04/01/2022 17:30	112.5109446	0	0
04/01/2022 17:35	112.6744258	0	0
04/01/2022 17:40	113.2459828	0	0
04/01/2022 17:45	114.3216518	0	0
04/01/2022 17:50	115.9140502	0	0
04/01/2022 17:55	117.957307	0	0
04/01/2022 18:00	120.0497713	0	0
04/01/2022 18:05	122.1259227	0	0
04/01/2022 18:10	123.9770156	0	0
04/01/2022 18:15	124.2937411	0	0
04/01/2022 18:20	122.8676785	0	0
04/01/2022 18:25	120.0133187	0	0
04/01/2022 18:30	117.7326148	0	0
04/01/2022 18:35	116.3403451	0	0
04/01/2022 18:40	115.8350425	0	0
04/01/2022 18:45	116.2153294	0	0
04/01/2022 18:50	117.4799839	0	0
04/01/2022 18:55	119.4293093	0	0
04/01/2022 19:00	120.8045463	0	0
04/01/2022 19:05	121.4062014	0	0
04/01/2022 19:10	121.3430834	0	0
04/01/2022 19:15	121.3087133	0	0
04/01/2022 19:20	121.4120638	0	0
04/01/2022 19:25	121.5350669	0	0
04/01/2022 19:30	120.9330775	0	0
04/01/2022 19:35	119.4881559	0	0
04/01/2022 19:40	117.3479681	0	0
04/01/2022 19:45	115.4498521	0	0
04/01/2022 19:50	113.9415717	0	0
04/01/2022 19:55	112.8278341	0	0
04/01/2022 20:00	112.1398121	0	0
04/01/2022 20:05	111.820929	0	0
04/01/2022 20:10	111.9878627	0	0
04/01/2022 20:15	113.4896432	0	0
04/01/2022 20:20	116.474333	0	0
04/01/2022 20:25	120.449835	0	0
04/01/2022 20:30	122.2364632	0	0
04/01/2022 20:35	121.3340662	0	0
04/01/2022 20:40	118.2385586	0	0
04/01/2022 20:45	116.0836738	0	0
04/01/2022 20:50	115.3638381	0	0
04/01/2022 20:55	115.9743413	0	0
04/01/2022 21:00	117.2552448	103	12.19499871
04/01/2022 21:05	119.7896775	0	0
04/01/2022 21:10	124.2867601	0	0
04/01/2022 21:15	130.0358715	0	0
04/01/2022 21:20	137.0612258	0	0
04/01/2022 21:25	145.2900999	0	0
04/01/2022 21:30	155.1227797	0	0
04/01/2022 21:35	166.0225212	0	0
04/01/2022 21:40	177.3162517	0	0
04/01/2022 21:45	188.5798977	0	0
04/01/2022 21:50	199.3193749	0	0
04/01/2022 21:55	208.9918541	0	0
04/01/2022 22:00	216.3827485	0	0
04/01/2022 22:05	221.2087011	0	0
04/01/2022 22:10	223.6242286	0	0
04/01/2022 22:15	224.8332005	0	0
04/01/2022 22:20	225.1834443	0	0
04/01/2022 22:25	224.8937545	0	0
04/01/2022 22:30	223.9556714	0	0
04/01/2022 22:35	222.7676476	0	0
04/01/2022 22:40	221.371063	0	0
04/01/2022 22:45	219.1460163	0	0
04/01/2022 22:50	215.6986294	0	0
04/01/2022 22:55	211.0439549	0	0
04/01/2022 23:00	206.5584947	0	0
04/01/2022 23:05	202.5401747	0	0
04/01/2022 23:10	198.9374882	0	0
04/01/2022 23:15	194.6641473	0	0
04/01/2022 23:20	189.7114751	0	0
04/01/2022 23:25	184.2143378	0	0
04/01/2022 23:30	178.0610116	0	0
04/01/2022 23:35	171.3429574	0	0
04/01/2022 23:40	164.2249336	0	0
04/01/2022 23:45	157.1459147	0	0
04/01/2022 23:50	150.2248716	0	0
04/01/2022 23:55	143.5632892	0	0
05/01/2022 00:00	137.5519508	0	0
05/01/2022 00:05	132.2639067	0	0
05/01/2022 00:10	127.6704913	0	0
05/01/2022 00:15	123.5517682	0	0
05/01/2022 00:20	119.8652393	0	0
05/01/2022 00:25	116.5822329	0	0
05/01/2022 00:30	113.5840582	0	0
05/01/2022 00:35	110.8337911	0	0
05/01/2022 00:40	108.3415416	0	0
05/01/2022 00:45	106.2980267	0	0
05/01/2022 00:50	104.7145723	0	0
05/01/2022 00:55	103.5270487	0	0
05/01/2022 01:00	102.4403997	0	0
05/01/2022 01:05	101.3947938	0	0
05/01/2022 01:10	100.4966097	0	0
05/01/2022 01:15	100.4977375	0	0
05/01/2022 01:20	101.5070079	0	0
05/01/2022 01:25	103.2627262	0	0
05/01/2022 01:30	104.1674109	0	0
05/01/2022 01:35	103.9605132	0	0
05/01/2022 01:40	102.7780536	0	0
05/01/2022 01:45	101.5328232	0	0
05/01/2022 01:50	100.3615115	0	0
05/01/2022 01:55	99.19109435	0	0
05/01/2022 02:00	97.60517684	0	0
05/01/2022 02:05	95.53137309	0	0
05/01/2022 02:10	93.14855707	0	0
05/01/2022 02:15	91.63051069	0	0
05/01/2022 02:20	91.15679757	0	0
05/01/2022 02:25	91.58654564	0	0
05/01/2022 02:30	92.06292578	0	0
05/01/2022 02:35	92.44579634	0	0
05/01/2022 02:40	92.6801201	0	0
05/01/2022 02:45	92.44682739	0	0
05/01/2022 02:50	91.69160928	0	0
05/01/2022 02:55	90.54253967	0	0
05/01/2022 03:00	89.83446532	0	0
05/01/2022 03:05	89.69612356	0	0
05/01/2022 03:10	90.10775112	0	0
05/01/2022 03:15	90.96266414	0	0
05/01/2022 03:20	92.24165979	0	0
05/01/2022 03:25	93.84415939	0	0
05/01/2022 03:30	95.14725932	0	0
05/01/2022 03:35	96.05082843	0	0
05/01/2022 03:40	96.55595914	0	0
05/01/2022 03:45	96.68017502	0	0
05/01/2022 03:50	96.42491376	0	0
05/01/2022 03:55	95.87775186	0	0
05/01/2022 04:00	95.60125678	0	0
05/01/2022 04:05	95.68320301	0	0
05/01/2022 04:10	96.21797887	0	0
05/01/2022 04:15	97.8093032	0	0
05/01/2022 04:20	100.5518058	0	0
05/01/2022 04:25	104.2895569	0	0
05/01/2022 04:30	108.0391089	0	0
05/01/2022 04:35	111.6447043	0	0
05/01/2022 04:40	114.8561058	0	0
05/01/2022 04:45	116.0912098	0	0
05/01/2022 04:50	115.0999453	0	0
05/01/2022 04:55	112.2987424	0	0
05/01/2022 05:00	110.3264002	0	0
05/01/2022 05:05	109.5995053	0	0
05/01/2022 05:10	109.9242385	0	0
05/01/2022 05:15	110.0732427	0	0
05/01/2022 05:20	109.8528395	0	0
05/01/2022 05:25	109.3573774	0	0
05/01/2022 05:30	109.1834509	0	0
05/01/2022 05:35	109.425525	0	0
05/01/2022 05:40	110.0603924	0	0
05/01/2022 05:45	110.9392192	0	0
05/01/2022 05:50	112.0388835	0	0
05/01/2022 05:55	113.3542556	0	0
05/01/2022 06:00	114.8503401	0	0
05/01/2022 06:05	116.5220592	0	0
05/01/2022 06:10	118.3251097	0	0
05/01/2022 06:15	119.9760115	0	0
05/01/2022 06:20	121.4304821	0	0
05/01/2022 06:25	122.6365461	0	0
05/01/2022 06:30	123.2619898	0	0
05/01/2022 06:35	123.2548334	0	0
05/01/2022 06:40	122.7698653	0	0
05/01/2022 06:45	122.7844283	0	0
05/01/2022 06:50	123.4532887	0	0
05/01/2022 06:55	124.5634823	0	0
05/01/2022 07:00	124.7634379	66	8.456037391
05/01/2022 07:05	124.7601057	0	0
05/01/2022 07:10	126.6051824	0	0
05/01/2022 07:15	130.4724337	0	0
05/01/2022 07:20	134.5097724	0	0
05/01/2022 07:25	137.7389472	0	0
05/01/2022 07:30	140.8068613	0	0
05/01/2022 07:35	143.6968879	0	0
05/01/2022 07:40	146.3084573	0	0
05/01/2022 07:45	148.2086307	0	0
05/01/2022 07:50	149.4519079	0	0
05/01/2022 07:55	150.0384495	0	0
05/01/2022 08:00	149.109012	0	0
05/01/2022 08:05	146.6725687	0	0
05/01/2022 08:10	143.0878859	0	0
05/01/2022 08:15	139.7451654	0	0
05/01/2022 08:20	136.971204	0	0
05/01/2022 08:25	134.5775222	0	0
05/01/2022 08:30	130.7544869	0	0
05/01/2022 08:35	125.2765797	0	0
05/01/2022 08:40	118.5834635	0	0
05/01/2022 08:45	113.1641485	0	0
05/01/2022 08:50	109.4092999	0	0
05/01/2022 08:55	106.9881648	0	0
05/01/2022 09:00	103.8499896	0	0
05/01/2022 09:05	99.66083684	0	0
05/01/2022 09:10	94.63121347	0	0
05/01/2022 09:15	90.14997348	0	0
05/01/2022 09:20	86.43478999	0	0
05/01/2022 09:25	83.4338185	0	0
05/01/2022 09:30	80.81547792	0	0
05/01/2022 09:35	78.53528351	0	0
05/01/2022 09:40	76.45394331	0	0
05/01/2022 09:45	73.62933166	0	0
05/01/2022 09:50	69.92586721	0	0
05/01/2022 09:55	65.52785787	0	0
05/01/2022 10:00	61.51740901	0	0
05/01/2022 10:05	58.0917657	0	0
05/01/2022 10:10	55.30897018	0	0
05/01/2022 10:15	53.14186819	0	0
05/01/2022 10:20	51.589194	0	0
05/01/2022 10:25	50.60887811	0	0
05/01/2022 10:30	49.988856	0	0
05/01/2022 10:35	49.67257828	0	0
05/01/2022 10:40	49.52444067	0	0
05/01/2022 10:45	48.82920994	0	0
05/01/2022 10:50	47.45636265	0	0
05/01/2022 10:55	45.60645292	0	0
05/01/2022 11:00	44.64985757	0	0
05/01/2022 11:05	44.79398752	0	0
05/01/2022 11:10	45.92300703	0	0
05/01/2022 11:15	47.34801755	0	0
05/01/2022 11:20	48.96316356	0	0
05/01/2022 11:25	50.73936981	0	0
05/01/2022 11:30	52.45031325	0	0
05/01/2022 11:35	54.11983134	0	0
05/01/2022 11:40	55.86336837	0	0
05/01/2022 11:45	57.83619775	0	0
05/01/2022 11:50	60.00171845	0	0
05/01/2022 11:55	62.30481056	0	0
05/01/2022 12:00	65.30753556	0	0
05/01/2022 12:05	68.982491	0	0
05/01/2022 12:10	72.99542732	0	0
05/01/2022 12:15	75.71490439	0	0
05/01/2022 12:20	76.89852397	0	0
05/01/2022 12:25	76.80799165	0	0
05/01/2022 12:30	76.94143954	0	0
05/01/2022 12:35	77.56942365	0	0
05/01/2022 12:40	78.60861366	0	0
05/01/2022 12:45	79.33046579	0	0
05/01/2022 12:50	79.63992799	0	0
05/01/2022 12:55	79.58045319	0	0
05/01/2022 13:00	79.32028728	113	2.615389631
05/01/2022 13:05	79.88118069	0	0
05/01/2022 13:10	82.43288804	0	0
05/01/2022 13:15	88.07135035	0	0
05/01/2022 13:20	97.25581758	0	0
05/01/2022 13:25	110.0441855	0	0
05/01/2022 13:30	126.9264072	0	0
05/01/2022 13:35	147.4477323	0	0
05/01/2022 13:40	170.5232205	0	0
05/01/2022 13:45	192.7956053	0	0
05/01/2022 13:50	213.2608658	0	0
05/01/2022 13:55	231.6748348	0	0
05/01/2022 14:00	249.1730138	0	0
05/01/2022 14:05	265.6998698	0	0
05/01/2022 14:10	281.0994419	0	0
05/01/2022 14:15	295.5795151	0	0
05/01/2022 14:20	309.1566232	0	0
05/01/2022 14:25	321.7730648	0	0
05/01/2022 14:30	332.8458855	0	0
05/01/2022 14:35	342.75185	0	0
05/01/2022 14:40	352.2505039	0	0
05/01/2022 14:45	362.3610219	0	0
05/01/2022 14:50	372.6273048	0	0
05/01/2022 14:55	382.1378195	0	0
05/01/2022 15:00	389.1518245	0	0
05/01/2022 15:05	393.2396401	0	0
05/01/2022 15:10	394.5285112	0	0
05/01/2022 15:15	394.0902848	0	0
05/01/2022 15:20	392.2703789	0	0
05/01/2022 15:25	389.2179293	0	0
05/01/2022 15:30	384.6559431	0	0
05/01/2022 15:35	378.7320967	0	0
05/01/2022 15:40	371.7443261	0	0
05/01/2022 15:45	364.4343535	0	0
05/01/2022 15:50	357.0534512	0	0
05/01/2022 15:55	349.8128133	0	0
05/01/2022 16:00	343.2782652	0	0
05/01/2022 16:05	337.6204871	0	0
05/01/2022 16:10	332.5656842	0	0
05/01/2022 16:15	325.9208797	0	0
05/01/2022 16:20	317.3849862	0	0
05/01/2022 16:25	307.258529	0	0
05/01/2022 16:30	297.1944688	0	0
05/01/2022 16:35	287.4764307	0	0
05/01/2022 16:40	278.2457664	0	0
05/01/2022 16:45	270.2759339	0	0
05/01/2022 16:50	263.6982362	0	0
05/01/2022 16:55	258.4410987	0	0
05/01/2022 17:00	254.0056816	0	0
05/01/2022 17:05	250.3146325	0	0
05/01/2022 17:10	247.0804791	0	0
05/01/2022 17:15	242.4807101	0	0
05/01/2022 17:20	236.2246812	0	0
05/01/2022 17:25	228.6556939	0	0
05/01/2022 17:30	221.9699772	0	0
05/01/2022 17:35	216.5092311	0	0
05/01/2022 17:40	212.2011228	0	0
05/01/2022 17:45	208.6214265	0	0
05/01/2022 17:50	205.6971417	0	0
05/01/2022 17:55	203.2366984	0	0
05/01/2022 18:00	200.0657638	0	0
05/01/2022 18:05	195.9915086	0	0
05/01/2022 18:10	191.0932298	0	0
05/01/2022 18:15	185.916067	0	0
05/01/2022 18:20	180.5402123	0	0
05/01/2022 18:25	175.1223564	0	0
05/01/2022 18:30	170.691273	0	0
05/01/2022 18:35	167.4040888	0	0
05/01/2022 18:40	165.1155146	0	0
05/01/2022 18:45	162.9383693	0	0
05/01/2022 18:50	160.7277534	0	0
05/01/2022 18:55	158.4738675	0	0
05/01/2022 19:00	156.1445136	0	0
05/01/2022 19:05	153.7302812	0	0
05/01/2022 19:10	151.3147285	0	0
05/01/2022 19:15	149.4538177	0	0
05/01/2022 19:20	148.2314866	0	0
05/01/2022 19:25	147.4836368	0	0
05/01/2022 19:30	146.1947138	0	0
05/01/2022 19:35	144.2009774	0	0
05/01/2022 19:40	141.6813559	0	0
05/01/2022 19:45	139.7899513	0	0
05/01/2022 19:50	138.7060218	0	0
05/01/2022 19:55	138.4187914	0	0
05/01/2022 20:00	138.8782892	0	0
05/01/2022 20:05	140.0739554	0	0
05/01/2022 20:10	141.7321498	0	0
05/01/2022 20:15	142.1358345	0	0
05/01/2022 20:20	141.0116699	0	0
05/01/2022 20:25	138.605513	0	0
05/01/2022 20:30	136.4881974	0	0
05/01/2022 20:35	134.9058031	0	0
05/01/2022 20:40	133.7210984	0	0
05/01/2022 20:45	132.0769129	0	0
05/01/2022 20:50	129.83622	0	0
05/01/2022 20:55	127.3162316	0	0
05/01/2022 21:00	126.5362978	58	5.538505722
05/01/2022 21:05	128.7334701	0	0
05/01/2022 21:10	135.477453	0	0
05/01/2022 21:15	143.9079312	0	0
05/01/2022 21:20	151.7511149	0	0
05/01/2022 21:25	158.0244562	0	0
05/01/2022 21:30	162.9334632	0	0
05/01/2022 21:35	166.4215473	0	0
05/01/2022 21:40	168.5893768	0	0
05/01/2022 21:45	170.2020169	0	0
05/01/2022 21:50	171.4647497	0	0
05/01/2022 21:55	172.4146668	0	0
05/01/2022 22:00	172.7162083	0	0
05/01/2022 22:05	172.4092314	0	0
05/01/2022 22:10	171.5195876	0	0
05/01/2022 22:15	169.6387753	0	0
05/01/2022 22:20	166.7776059	0	0
05/01/2022 22:25	163.178113	0	0
05/01/2022 22:30	159.9279439	0	0
05/01/2022 22:35	157.2495198	0	0
05/01/2022 22:40	155.1371621	0	0
05/01/2022 22:45	153.2656996	0	0
05/01/2022 22:50	151.6124481	0	0
05/01/2022 22:55	150.0042807	0	0
05/01/2022 23:00	147.187525	0	0
05/01/2022 23:05	142.9771117	0	0
05/01/2022 23:10	137.7277954	0	0
05/01/2022 23:15	133.6204517	0	0
05/01/2022 23:20	131.002596	0	0
05/01/2022 23:25	129.6385323	0	0
05/01/2022 23:30	128.0243062	0	0
05/01/2022 23:35	125.9203673	0	0
05/01/2022 23:40	123.3273274	0	0
05/01/2022 23:45	120.2666042	0	0
05/01/2022 23:50	116.7370682	0	0
05/01/2022 23:55	112.9246663	0	0
06/01/2022 00:00	110.0373295	0	0
06/01/2022 00:05	108.2604641	0	0
06/01/2022 00:10	107.4474249	0	0
06/01/2022 00:15	106.7033929	0	0
06/01/2022 00:20	105.8818595	0	0
06/01/2022 00:25	105.054165	0	0
06/01/2022 00:30	104.7046591	0	0
06/01/2022 00:35	104.9052147	0	0
06/01/2022 00:40	105.6057686	0	0
06/01/2022 00:45	106.5171287	0	0
06/01/2022 00:50	107.5903774	0	0
06/01/2022 00:55	108.76555	0	0
06/01/2022 01:00	109.6807639	0	0
06/01/2022 01:05	110.278666	0	0
06/01/2022 01:10	110.5697322	0	0
06/01/2022 01:15	110.6150627	0	0
06/01/2022 01:20	110.4328136	0	0
06/01/2022 01:25	110.0769103	0	0
06/01/2022 01:30	109.8123171	0	0
06/01/2022 01:35	109.7307797	0	0
06/01/2022 01:40	109.9967719	0	0
06/01/2022 01:45	111.1735729	0	0
06/01/2022 01:50	113.2863134	0	0
06/01/2022 01:55	116.0395824	0	0
06/01/2022 02:00	118.4592706	0	0
06/01/2022 02:05	120.2895751	0	0
06/01/2022 02:10	121.391053	0	0
06/01/2022 02:15	121.2753338	0	0
06/01/2022 02:20	119.8906763	0	0
06/01/2022 02:25	117.5411548	0	0
06/01/2022 02:30	115.9382495	0	0
06/01/2022 02:35	115.3905371	0	0
06/01/2022 02:40	115.8977017	0	0
06/01/2022 02:45	117.2343999	0	0
06/01/2022 02:50	119.3867236	0	0
06/01/2022 02:55	122.2038684	0	0
06/01/2022 03:00	124.6148237	0	0
06/01/2022 03:05	126.4589689	0	0
06/01/2022 03:10	127.6491658	0	0
06/01/2022 03:15	127.591289	0	0
06/01/2022 03:20	126.1935341	0	0
06/01/2022 03:25	123.7834381	0	0
06/01/2022 03:30	122.4274344	0	0
06/01/2022 03:35	122.4513133	0	0
06/01/2022 03:40	123.7241074	0	0
06/01/2022 03:45	125.4209662	0	0
06/01/2022 03:50	127.4104529	0	0
06/01/2022 03:55	129.3986241	0	0
06/01/2022 04:00	129.5316663	0	0
06/01/2022 04:05	127.5155416	0	0
06/01/2022 04:10	123.8006503	0	0
06/01/2022 04:15	121.2471922	0	0
06/01/2022 04:20	120.3057328	0	0
06/01/2022 04:25	120.807126	0	0
06/01/2022 04:30	121.6865126	0	0
06/01/2022 04:35	122.7748996	0	0
06/01/2022 04:40	123.8642356	0	0
06/01/2022 04:45	123.6420257	0	0
06/01/2022 04:50	121.9003686	0	0
06/01/2022 04:55	118.9985004	0	0
06/01/2022 05:00	117.2155644	0	0
06/01/2022 05:05	116.9109215	0	0
06/01/2022 05:10	117.7400306	0	0
06/01/2022 05:15	117.5238013	0	0
06/01/2022 05:20	115.9177921	0	0
06/01/2022 05:25	113.1974172	0	0
06/01/2022 05:30	111.1091897	0	0
06/01/2022 05:35	109.9286024	0	0
06/01/2022 05:40	109.5170727	0	0
06/01/2022 05:45	108.9985214	0	0
06/01/2022 05:50	108.2344273	0	0
06/01/2022 05:55	107.3167544	0	0
06/01/2022 06:00	106.8292072	0	0
06/01/2022 06:05	106.8642646	0	0
06/01/2022 06:10	107.407194	0	0
06/01/2022 06:15	108.3626073	0	0
06/01/2022 06:20	109.7156017	0	0
06/01/2022 06:25	111.2922173	0	0
06/01/2022 06:30	111.990042	0	0
06/01/2022 06:35	111.6349746	0	0
06/01/2022 06:40	110.3566704	0	0
06/01/2022 06:45	108.9766451	0	0
06/01/2022 06:50	107.6245112	0	0
06/01/2022 06:55	106.2298879	0	0
06/01/2022 07:00	104.347689	55	6.511892513
06/01/2022 07:05	102.3435364	0	0
06/01/2022 07:10	101.8414704	0	0
06/01/2022 07:15	105.4792301	0	0
06/01/2022 07:20	112.9952338	0	0
06/01/2022 07:25	122.9766507	0	0
06/01/2022 07:30	132.6789157	0	0
06/01/2022 07:35	141.1367789	0	0
06/01/2022 07:40	147.9375611	0	0
06/01/2022 07:45	152.9266997	0	0
06/01/2022 07:50	156.0444442	0	0
06/01/2022 07:55	157.5064841	0	0
06/01/2022 08:00	158.5564632	0	0
06/01/2022 08:05	159.5486212	0	0
06/01/2022 08:10	160.5409434	0	0
06/01/2022 08:15	160.7131654	0	0
06/01/2022 08:20	160.2010755	0	0
06/01/2022 08:25	159.1457528	0	0
06/01/2022 08:30	157.5339106	0	0
06/01/2022 08:35	155.2405611	0	0
06/01/2022 08:40	152.26607	0	0
06/01/2022 08:45	149.1850091	0	0
06/01/2022 08:50	146.1175238	0	0
06/01/2022 08:55	142.9900114	0	0
06/01/2022 09:00	139.025565	0	0
06/01/2022 09:05	134.1773601	0	0
06/01/2022 09:10	128.6539695	0	0
06/01/2022 09:15	123.3080476	0	0
06/01/2022 09:20	118.3288939	0	0
06/01/2022 09:25	113.7590296	0	0
06/01/2022 09:30	109.579822	0	0
06/01/2022 09:35	105.7925465	0	0
06/01/2022 09:40	102.3089844	0	0
06/01/2022 09:45	98.57323219	0	0
06/01/2022 09:50	94.49243649	0	0
06/01/2022 09:55	90.31449367	0	0
06/01/2022 10:00	87.63686106	0	0
06/01/2022 10:05	86.7117312	0	0
06/01/2022 10:10	87.23545908	0	0
06/01/2022 10:15	87.27747201	0	0
06/01/2022 10:20	86.53773415	0	0
06/01/2022 10:25	84.98420891	0	0
06/01/2022 10:30	82.37979364	0	0
06/01/2022 10:35	78.69325064	0	0
06/01/2022 10:40	74.33559993	0	0
06/01/2022 10:45	71.87181715	0	0
06/01/2022 10:50	71.7111348	0	0
06/01/2022 10:55	73.25129061	0	0
06/01/2022 11:00	72.66264897	0	0
06/01/2022 11:05	69.36093572	0	0
06/01/2022 11:10	63.82621804	0	0
06/01/2022 11:15	59.02608044	0	0
06/01/2022 11:20	55.41722178	0	0
06/01/2022 11:25	52.98000127	0	0
06/01/2022 11:30	51.67754186	0	0
06/01/2022 11:35	51.48906568	0	0
06/01/2022 11:40	52.29499743	0	0
06/01/2022 11:45	53.42885913	0	0
06/01/2022 11:50	54.77387182	0	0
06/01/2022 11:55	56.29398922	0	0
06/01/2022 12:00	57.82964451	0	0
06/01/2022 12:05	59.3521839	0	0
06/01/2022 12:10	60.80562062	0	0
06/01/2022 12:15	61.8378298	0	0
06/01/2022 12:20	62.38863543	0	0
06/01/2022 12:25	62.43696137	0	0
06/01/2022 12:30	61.88371786	0	0
06/01/2022 12:35	60.70651727	0	0
06/01/2022 12:40	59.06984238	0	0
06/01/2022 12:45	58.05818999	0	0
06/01/2022 12:50	57.83653423	0	0
06/01/2022 12:55	58.33346779	0	0
06/01/2022 13:00	59.13497316	48	0.237816238
06/01/2022 13:05	60.57258728	0	0
06/01/2022 13:10	64.00532651	0	0
06/01/2022 13:15	70.96494005	0	0
06/01/2022 13:20	81.32870826	0	0
06/01/2022 13:25	94.11363888	0	0
06/01/2022 13:30	107.3654181	0	0
06/01/2022 13:35	120.2837868	0	0
06/01/2022 13:40	132.4320951	0	0
06/01/2022 13:45	143.4106362	0	0
06/01/2022 13:50	153.0590058	0	0
06/01/2022 13:55	161.4513616	0	0
06/01/2022 14:00	169.4531911	0	0
06/01/2022 14:05	177.2249068	0	0
06/01/2022 14:10	184.8534758	0	0
06/01/2022 14:15	192.6250032	0	0
06/01/2022 14:20	200.7592305	0	0
06/01/2022 14:25	209.30203	0	0
06/01/2022 14:30	217.7867223	0	0
06/01/2022 14:35	225.9953156	0	0
06/01/2022 14:40	233.6687016	0	0
06/01/2022 14:45	239.9645388	0	0
06/01/2022 14:50	244.713326	0	0
06/01/2022 14:55	248.0739132	0	0
06/01/2022 15:00	251.1669309	0	0
06/01/2022 15:05	254.1911863	0	0
06/01/2022 15:10	256.9647056	0	0
06/01/2022 15:15	258.1673666	0	0
06/01/2022 15:20	257.6241806	0	0
06/01/2022 15:25	255.672078	0	0
06/01/2022 15:30	254.233147	0	0
06/01/2022 15:35	253.6418147	0	0
06/01/2022 15:40	253.7919881	0	0
06/01/2022 15:45	253.8223988	0	0
06/01/2022 15:50	253.622763	0	0
06/01/2022 15:55	253.174488	0	0
06/01/2022 16:00	252.2039894	0	0
06/01/2022 16:05	250.6887551	0	0
06/01/2022 16:10	248.7824557	0	0
06/01/2022 16:15	247.333364	0	0
06/01/2022 16:20	246.4918507	0	0
06/01/2022 16:25	246.0185698	0	0
06/01/2022 16:30	244.2985701	0	0
06/01/2022 16:35	241.0897975	0	0
06/01/2022 16:40	236.7593247	0	0
06/01/2022 16:45	233.5540764	0	0
06/01/2022 16:50	231.8389162	0	0
06/01/2022 16:55	231.4000697	0	0
06/01/2022 17:00	230.8230708	0	0
06/01/2022 17:05	229.8923458	0	0
06/01/2022 17:10	228.5377139	0	0
06/01/2022 17:15	226.2682317	0	0
06/01/2022 17:20	223.0122548	0	0
06/01/2022 17:25	218.9500155	0	0
06/01/2022 17:30	215.1879804	0	0
06/01/2022 17:35	211.9051945	0	0
06/01/2022 17:40	208.9819108	0	0
06/01/2022 17:45	205.6340212	0	0
06/01/2022 17:50	201.7408197	0	0
06/01/2022 17:55	197.4269487	0	0
06/01/2022 18:00	193.4636022	0	0
06/01/2022 18:05	189.9746532	0	0
06/01/2022 18:10	187.0235004	0	0
06/01/2022 18:15	184.9989002	0	0
06/01/2022 18:20	183.9622316	0	0
06/01/2022 18:25	183.6231971	0	0
06/01/2022 18:30	182.1403187	0	0
06/01/2022 18:35	179.2234886	0	0
06/01/2022 18:40	175.0220969	0	0
06/01/2022 18:45	170.478472	0	0
06/01/2022 18:50	165.7417441	0	0
06/01/2022 18:55	161.0724842	0	0
06/01/2022 19:00	158.1192886	0	0
06/01/2022 19:05	157.1424564	0	0
06/01/2022 19:10	157.8435778	0	0
06/01/2022 19:15	158.3331734	0	0
06/01/2022 19:20	158.3126128	0	0
06/01/2022 19:25	157.8478814	0	0
06/01/2022 19:30	157.3590536	0	0
06/01/2022 19:35	156.9119496	0	0
06/01/2022 19:40	156.4950593	0	0
06/01/2022 19:45	156.0389334	0	0
06/01/2022 19:50	155.5319445	0	0
06/01/2022 19:55	155.1039224	0	0
06/01/2022 20:00	155.5814705	0	0
06/01/2022 20:05	157.0329803	0	0
06/01/2022 20:10	159.1071825	0	0
06/01/2022 20:15	159.6938543	0	0
06/01/2022 20:20	158.4729637	0	0
06/01/2022 20:25	155.794755	0	0
06/01/2022 20:30	153.8195592	0	0
06/01/2022 20:35	152.8896016	0	0
06/01/2022 20:40	152.804803	0	0
06/01/2022 20:45	152.2959175	0	0
06/01/2022 20:50	151.1613546	0	0
06/01/2022 20:55	149.5811697	0	0
06/01/2022 21:00	148.7041079	45	4.982615351
06/01/2022 21:05	149.4952104	0	0
06/01/2022 21:10	152.8872617	0	0
06/01/2022 21:15	158.6315258	0	0
06/01/2022 21:20	166.619676	0	0
06/01/2022 21:25	176.3718422	0	0
06/01/2022 21:30	186.8495507	0	0
06/01/2022 21:35	197.3333304	0	0
06/01/2022 21:40	207.29931	0	0
06/01/2022 21:45	216.7340735	0	0
06/01/2022 21:50	225.3275197	0	0
06/01/2022 21:55	232.9248879	0	0
06/01/2022 22:00	240.1273282	0	0
06/01/2022 22:05	246.9626404	0	0
06/01/2022 22:10	253.1601353	0	0
06/01/2022 22:15	257.18664	0	0
06/01/2022 22:20	258.9885309	0	0
06/01/2022 22:25	259.258858	0	0
06/01/2022 22:30	259.6288074	0	0
06/01/2022 22:35	260.0654374	0	0
06/01/2022 22:40	259.9948948	0	0
06/01/2022 22:45	258.9980981	0	0
06/01/2022 22:50	256.9599042	0	0
06/01/2022 22:55	254.0099589	0	0
06/01/2022 23:00	250.7397776	0	0
06/01/2022 23:05	247.4007222	0	0
06/01/2022 23:10	244.0530223	0	0
06/01/2022 23:15	240.0740729	0	0
06/01/2022 23:20	235.4947704	0	0
06/01/2022 23:25	230.3115186	0	0
06/01/2022 23:30	223.7569022	0	0
06/01/2022 23:35	215.7859695	0	0
06/01/2022 23:40	206.7923149	0	0
06/01/2022 23:45	198.846223	0	0
06/01/2022 23:50	192.3117029	0	0
06/01/2022 23:55	187.0138251	0	0
07/01/2022 00:00	181.660863	0	0
07/01/2022 00:05	176.0618702	0	0
07/01/2022 00:10	170.2551162	0	0
07/01/2022 00:15	164.4198473	0	0
07/01/2022 00:20	158.5854023	0	0
07/01/2022 00:25	152.8981224	0	0
07/01/2022 00:30	148.289113	0	0
07/01/2022 00:35	144.9000739	0	0
07/01/2022 00:40	142.750835	0	0
07/01/2022 00:45	142.0057235	0	0
07/01/2022 00:50	142.6826346	0	0
07/01/2022 00:55	144.4095827	0	0
07/01/2022 01:00	144.8833385	0	0
07/01/2022 01:05	143.7315013	0	0
07/01/2022 01:10	141.1185876	0	0
07/01/2022 01:15	138.1417288	0	0
07/01/2022 01:20	134.9658019	0	0
07/01/2022 01:25	131.6780279	0	0
07/01/2022 01:30	128.8827357	0	0
07/01/2022 01:35	126.667851	0	0
07/01/2022 01:40	124.9287516	0	0
07/01/2022 01:45	123.0489861	0	0
07/01/2022 01:50	120.9247448	0	0
07/01/2022 01:55	118.6321862	0	0
07/01/2022 02:00	116.6932901	0	0
07/01/2022 02:05	115.185014	0	0
07/01/2022 02:10	114.0855429	0	0
07/01/2022 02:15	113.2900151	0	0
07/01/2022 02:20	112.7773448	0	0
07/01/2022 02:25	112.5063272	0	0
07/01/2022 02:30	112.2435358	0	0
07/01/2022 02:35	111.9484043	0	0
07/01/2022 02:40	111.4720194	0	0
07/01/2022 02:45	109.8937701	0	0
07/01/2022 02:50	107.0652886	0	0
07/01/2022 02:55	103.3561182	0	0
07/01/2022 03:00	101.1249166	0	0
07/01/2022 03:05	100.7416856	0	0
07/01/2022 03:10	102.0838195	0	0
07/01/2022 03:15	104.3894314	0	0
07/01/2022 03:20	107.5362967	0	0
07/01/2022 03:25	111.2235808	0	0
07/01/2022 03:30	113.557658	0	0
07/01/2022 03:35	114.2381645	0	0
07/01/2022 03:40	113.4772052	0	0
07/01/2022 03:45	112.6261475	0	0
07/01/2022 03:50	111.8972854	0	0
07/01/2022 03:55	111.326416	0	0
07/01/2022 04:00	111.1468646	0	0
07/01/2022 04:05	111.3944608	0	0
07/01/2022 04:10	111.9053366	0	0
07/01/2022 04:15	111.6473007	0	0
07/01/2022 04:20	110.4566716	0	0
07/01/2022 04:25	108.5730492	0	0
07/01/2022 04:30	107.5181855	0	0
07/01/2022 04:35	107.5317939	0	0
07/01/2022 04:40	108.4752651	0	0
07/01/2022 04:45	109.4741124	0	0
07/01/2022 04:50	110.3898367	0	0
07/01/2022 04:55	111.2967087	0	0
07/01/2022 05:00	112.6676082	0	0
07/01/2022 05:05	114.5769005	0	0
07/01/2022 05:10	116.8260749	0	0
07/01/2022 05:15	118.1596506	0	0
07/01/2022 05:20	118.3791951	0	0
07/01/2022 05:25	117.6059495	0	0
07/01/2022 05:30	116.6089183	0	0
07/01/2022 05:35	115.5094052	0	0
07/01/2022 05:40	114.35853	0	0
07/01/2022 05:45	113.4807059	0	0
07/01/2022 05:50	112.9271011	0	0
07/01/2022 05:55	112.79571	0	0
07/01/2022 06:00	113.7074452	0	0
07/01/2022 06:05	115.7603371	0	0
07/01/2022 06:10	118.7947092	0	0
07/01/2022 06:15	121.799278	0	0
07/01/2022 06:20	124.6143924	0	0
07/01/2022 06:25	126.9466092	0	0
07/01/2022 06:30	126.9372595	0	0
07/01/2022 06:35	124.2929171	0	0
07/01/2022 06:40	119.5064302	0	0
07/01/2022 06:45	115.6988451	0	0
07/01/2022 06:50	113.3630204	0	0
07/01/2022 06:55	112.4029639	0	0
07/01/2022 07:00	112.2103212	44	3.774805919
07/01/2022 07:05	112.8943321	0	0
07/01/2022 07:10	115.0511029	0	0
07/01/2022 07:15	118.5420463	0	0
07/01/2022 07:20	123.082427	0	0
07/01/2022 07:25	128.2657509	0	0
07/01/2022 07:30	133.6885389	0	0
07/01/2022 07:35	139.0822597	0	0
07/01/2022 07:40	144.2608223	0	0
07/01/2022 07:45	149.1951448	0	0
07/01/2022 07:50	153.7700777	0	0
07/01/2022 07:55	157.7971569	0	0
07/01/2022 08:00	160.6739105	0	0
07/01/2022 08:05	162.2820706	0	0
07/01/2022 08:10	162.8400257	0	0
07/01/2022 08:15	163.7322033	0	0
07/01/2022 08:20	165.2492533	0	0
07/01/2022 08:25	167.3066	0	0
07/01/2022 08:30	169.1060628	0	0
07/01/2022 08:35	170.4779365	0	0
07/01/2022 08:40	171.3956808	0	0
07/01/2022 08:45	171.9024634	0	0
07/01/2022 08:50	172.0220827	0	0
07/01/2022 08:55	171.679202	0	0
07/01/2022 09:00	170.2242421	0	0
07/01/2022 09:05	167.60084	0	0
07/01/2022 09:10	163.9041607	0	0
07/01/2022 09:15	159.4393469	0	0
07/01/2022 09:20	154.2966667	0	0
07/01/2022 09:25	148.7571976	0	0
07/01/2022 09:30	144.3510088	0	0
07/01/2022 09:35	141.3483988	0	0
07/01/2022 09:40	139.5611674	0	0
07/01/2022 09:45	137.633364	0	0
07/01/2022 09:50	135.3673481	0	0
07/01/2022 09:55	132.8689862	0	0
07/01/2022 10:00	130.7179206	0	0
07/01/2022 10:05	129.0134357	0	0
07/01/2022 10:10	127.7954907	0	0
07/01/2022 10:15	127.2766945	0	0
07/01/2022 10:20	127.4929151	0	0
07/01/2022 10:25	128.420922	0	0
07/01/2022 10:30	129.9041785	0	0
07/01/2022 10:35	131.9171262	0	0
07/01/2022 10:40	134.1684864	0	0
07/01/2022 10:45	134.8216057	0	0
07/01/2022 10:50	133.5840136	0	0
07/01/2022 10:55	130.650009	0	0
07/01/2022 11:00	127.2671065	0	0
07/01/2022 11:05	123.6292058	0	0
07/01/2022 11:10	119.9026034	0	0
07/01/2022 11:15	117.1609871	0	0
07/01/2022 11:20	115.5705419	0	0
07/01/2022 11:25	114.9003944	0	0
07/01/2022 11:30	113.7092284	0	0
07/01/2022 11:35	111.7664237	0	0
07/01/2022 11:40	109.253818	0	0
07/01/2022 11:45	107.3418618	0	0
07/01/2022 11:50	106.2126621	0	0
07/01/2022 11:55	105.7307203	0	0
07/01/2022 12:00	105.0545613	0	0
07/01/2022 12:05	104.0489283	0	0
07/01/2022 12:10	102.7746994	0	0
07/01/2022 12:15	101.6322009	0	0
07/01/2022 12:20	100.6825341	0	0
07/01/2022 12:25	100.0346241	0	0
07/01/2022 12:30	100.3913225	0	0
07/01/2022 12:35	101.8617631	0	0
07/01/2022 12:40	104.2007683	0	0
07/01/2022 12:45	105.8668809	0	0
07/01/2022 12:50	106.6151168	0	0
07/01/2022 12:55	106.5847128	0	0
07/01/2022 13:00	106.6672873	76	4.950510138
07/01/2022 13:05	107.9860428	0	0
07/01/2022 13:10	111.410855	0	0
07/01/2022 13:15	116.4247652	0	0
07/01/2022 13:20	123.1295573	0	0
07/01/2022 13:25	131.5188922	0	0
07/01/2022 13:30	142.1109187	0	0
07/01/2022 13:35	154.4035058	0	0
07/01/2022 13:40	167.7274435	0	0
07/01/2022 13:45	181.671951	0	0
07/01/2022 13:50	195.7028341	0	0
07/01/2022 13:55	209.3252109	0	0
07/01/2022 14:00	221.9659468	0	0
07/01/2022 14:05	233.3540883	0	0
07/01/2022 14:10	243.3131562	0	0
07/01/2022 14:15	251.4856635	0	0
07/01/2022 14:20	257.883477	0	0
07/01/2022 14:25	262.760341	0	0
07/01/2022 14:30	266.9813063	0	0
07/01/2022 14:35	271.2167158	0	0
07/01/2022 14:40	276.0228179	0	0
07/01/2022 14:45	280.7718412	0	0
07/01/2022 14:50	284.7710628	0	0
07/01/2022 14:55	287.4698852	0	0
07/01/2022 15:00	289.2800005	0	0
07/01/2022 15:05	290.1394411	0	0
07/01/2022 15:10	289.8292135	0	0
07/01/2022 15:15	287.0461877	0	0
07/01/2022 15:20	281.7811218	0	0
07/01/2022 15:25	274.576994	0	0
07/01/2022 15:30	267.549588	0	0
07/01/2022 15:35	261.2235172	0	0
07/01/2022 15:40	255.5813906	0	0
07/01/2022 15:45	249.3990385	0	0
07/01/2022 15:50	242.6005225	0	0
07/01/2022 15:55	235.3849012	0	0
07/01/2022 16:00	228.3613707	0	0
07/01/2022 16:05	221.6833722	0	0
07/01/2022 16:10	215.2763529	0	0
07/01/2022 16:15	208.3655939	0	0
07/01/2022 16:20	200.8489077	0	0
07/01/2022 16:25	192.9149017	0	0
07/01/2022 16:30	185.6710401	0	0
07/01/2022 16:35	179.2912648	0	0
07/01/2022 16:40	173.7072578	0	0
07/01/2022 16:45	168.5047801	0	0
07/01/2022 16:50	163.6097042	0	0
07/01/2022 16:55	159.0304309	0	0
07/01/2022 17:00	154.8817747	0	0
07/01/2022 17:05	151.1698234	0	0
07/01/2022 17:10	147.9208227	0	0
07/01/2022 17:15	145.3789963	0	0
07/01/2022 17:20	143.5703563	0	0
07/01/2022 17:25	142.3160763	0	0
07/01/2022 17:30	140.562379	0	0
07/01/2022 17:35	138.1312206	0	0
07/01/2022 17:40	135.1279332	0	0
07/01/2022 17:45	132.29169	0	0
07/01/2022 17:50	129.7290015	0	0
07/01/2022 17:55	127.5173118	0	0
07/01/2022 18:00	126.2096213	0	0
07/01/2022 18:05	125.8846237	0	0
07/01/2022 18:10	126.4624219	0	0
07/01/2022 18:15	127.4895672	0	0
07/01/2022 18:20	128.88733	0	0
07/01/2022 18:25	130.5413292	0	0
07/01/2022 18:30	131.7704854	0	0
07/01/2022 18:35	132.4614425	0	0
07/01/2022 18:40	132.9171548	0	0
07/01/2022 18:45	135.0915949	0	0
07/01/2022 18:50	139.2885862	0	0
07/01/2022 18:55	144.7495904	0	0
07/01/2022 19:00	146.6989647	0	0
07/01/2022 19:05	144.3788926	0	0
07/01/2022 19:10	138.3872027	0	0
07/01/2022 19:15	132.532917	0	0
07/01/2022 19:20	127.4144552	0	0
07/01/2022 19:25	123.0823674	0	0
07/01/2022 19:30	119.8749469	0	0
07/01/2022 19:35	117.8432233	0	0
07/01/2022 19:40	116.917561	0	0
07/01/2022 19:45	116.6713252	0	0
07/01/2022 19:50	117.0352669	0	0
07/01/2022 19:55	117.9860294	0	0
07/01/2022 20:00	119.3870555	0	0
07/01/2022 20:05	121.215216	0	0
07/01/2022 20:10	123.2224808	0	0
07/01/2022 20:15	123.8470373	0	0
07/01/2022 20:20	122.8411367	0	0
07/01/2022 20:25	120.5017068	0	0
07/01/2022 20:30	118.7162306	0	0
07/01/2022 20:35	117.7818198	0	0
07/01/2022 20:40	117.5645922	0	0
07/01/2022 20:45	117.2221178	0	0
07/01/2022 20:50	116.6206686	0	0
07/01/2022 20:55	115.8725888	0	0
07/01/2022 21:00	115.6936763	49	5.801504239
07/01/2022 21:05	116.3892125	0	0
07/01/2022 21:10	118.6472549	0	0
07/01/2022 21:15	123.1901101	0	0
07/01/2022 21:20	129.9693099	0	0
07/01/2022 21:25	138.3074855	0	0
07/01/2022 21:30	146.3306402	0	0
07/01/2022 21:35	153.4652361	0	0
07/01/2022 21:40	159.5006491	0	0
07/01/2022 21:45	164.5112873	0	0
07/01/2022 21:50	168.4212839	0	0
07/01/2022 21:55	171.1547372	0	0
07/01/2022 22:00	172.6392191	0	0
07/01/2022 22:05	172.8802645	0	0
07/01/2022 22:10	172.2130901	0	0
07/01/2022 22:15	172.479087	0	0
07/01/2022 22:20	174.0261665	0	0
07/01/2022 22:25	176.5098394	0	0
07/01/2022 22:30	177.7134277	0	0
[truncated: 32,561 more rows]
