# Supplementary material for: Explainable cluster-based learning for prediction of postprandial glycemic events and insulin dose optimization in type 1 diabetes
Source: PLOS Digit Health. 2025 Sep 16;4(9):e0000996. doi: 10.1371/journal.pdig.0000996 (PMC12440209; doi:10.1371/journal.pdig.0000996)
Supplement: S1 Dataset — These datasets were used to train, validate, and evaluate the proposed ML framework for the prediction of postprandial glycemic events and insulin dose optimization. (ZIP) [file pdig.0000996.s001.zip › S1_Datasets/Simulated patient dataset/adult#007.csv]

time	CGM	meal_inGrams	u6_Umin
01/01/2022 00:00	115.057309	0	0
01/01/2022 00:05	111.3911134	0	0
01/01/2022 00:10	110.2407283	0	0
01/01/2022 00:15	109.7608877	0	0
01/01/2022 00:20	110.1578311	0	0
01/01/2022 00:25	111.3745212	0	0
01/01/2022 00:30	112.9169929	0	0
01/01/2022 00:35	114.6899257	0	0
01/01/2022 00:40	116.593832	0	0
01/01/2022 00:45	118.1315756	0	0
01/01/2022 00:50	119.202691	0	0
01/01/2022 00:55	119.8982937	0	0
01/01/2022 01:00	120.9241899	0	0
01/01/2022 01:05	122.3783305	0	0
01/01/2022 01:10	124.1837643	0	0
01/01/2022 01:15	125.928031	0	0
01/01/2022 01:20	127.5391828	0	0
01/01/2022 01:25	129.0231739	0	0
01/01/2022 01:30	130.4546992	0	0
01/01/2022 01:35	131.8424803	0	0
01/01/2022 01:40	133.0639389	0	0
01/01/2022 01:45	133.3589379	0	0
01/01/2022 01:50	132.606342	0	0
01/01/2022 01:55	131.0972416	0	0
01/01/2022 02:00	130.6805586	0	0
01/01/2022 02:05	131.6481474	0	0
01/01/2022 02:10	133.7548866	0	0
01/01/2022 02:15	135.4479296	0	0
01/01/2022 02:20	136.482574	0	0
01/01/2022 02:25	136.8954039	0	0
01/01/2022 02:30	136.9145389	0	0
01/01/2022 02:35	136.576797	0	0
01/01/2022 02:40	136.0035597	0	0
01/01/2022 02:45	135.9582328	0	0
01/01/2022 02:50	136.5623233	0	0
01/01/2022 02:55	137.6797858	0	0
01/01/2022 03:00	138.4427163	0	0
01/01/2022 03:05	138.7151265	0	0
01/01/2022 03:10	138.5684964	0	0
01/01/2022 03:15	138.4488346	0	0
01/01/2022 03:20	138.4276329	0	0
01/01/2022 03:25	138.48979	0	0
01/01/2022 03:30	138.532898	0	0
01/01/2022 03:35	138.5418373	0	0
01/01/2022 03:40	138.4516275	0	0
01/01/2022 03:45	137.8441257	0	0
01/01/2022 03:50	136.6543135	0	0
01/01/2022 03:55	135.1584839	0	0
01/01/2022 04:00	135.1002078	0	0
01/01/2022 04:05	136.7557279	0	0
01/01/2022 04:10	139.745925	0	0
01/01/2022 04:15	141.6638379	0	0
01/01/2022 04:20	142.1302903	0	0
01/01/2022 04:25	141.396461	0	0
01/01/2022 04:30	141.0477337	0	0
01/01/2022 04:35	141.335227	0	0
01/01/2022 04:40	142.0625987	0	0
01/01/2022 04:45	141.9814129	0	0
01/01/2022 04:50	140.8952674	0	0
01/01/2022 04:55	138.9991451	0	0
01/01/2022 05:00	137.5234818	0	0
01/01/2022 05:05	136.6632024	0	0
01/01/2022 05:10	136.3466978	0	0
01/01/2022 05:15	136.1164487	0	0
01/01/2022 05:20	135.9007911	0	0
01/01/2022 05:25	135.7079922	0	0
01/01/2022 05:30	135.5868495	0	0
01/01/2022 05:35	135.5455794	0	0
01/01/2022 05:40	135.4715997	0	0
01/01/2022 05:45	134.6487319	0	0
01/01/2022 05:50	132.9643474	0	0
01/01/2022 05:55	130.744407	0	0
01/01/2022 06:00	130.0505368	0	0
01/01/2022 06:05	131.2086556	0	0
01/01/2022 06:10	133.7796365	0	0
01/01/2022 06:15	134.9798828	0	0
01/01/2022 06:20	134.37023	0	0
01/01/2022 06:25	132.2936389	0	0
01/01/2022 06:30	130.9200324	0	0
01/01/2022 06:35	130.5923377	0	0
01/01/2022 06:40	131.2032785	0	0
01/01/2022 06:45	132.0715392	0	0
01/01/2022 06:50	133.0898136	0	0
01/01/2022 06:55	134.230584	0	0
01/01/2022 07:00	135.3179061	66	5.756799429
01/01/2022 07:05	137.4903626	0	0
01/01/2022 07:10	140.9418475	0	0
01/01/2022 07:15	143.9856078	0	0
01/01/2022 07:20	145.5827336	0	0
01/01/2022 07:25	145.2509547	0	0
01/01/2022 07:30	143.4330438	0	0
01/01/2022 07:35	140.2330257	0	0
01/01/2022 07:40	135.8825223	0	0
01/01/2022 07:45	131.0316428	0	0
01/01/2022 07:50	126.0481253	0	0
01/01/2022 07:55	120.9488658	0	0
01/01/2022 08:00	114.2016736	0	0
01/01/2022 08:05	105.6350424	0	0
01/01/2022 08:10	95.69435678	0	0
01/01/2022 08:15	87.05535958	0	0
01/01/2022 08:20	80.11114445	0	0
01/01/2022 08:25	74.64796523	0	0
01/01/2022 08:30	69.38498553	0	0
01/01/2022 08:35	64.28112965	0	0
01/01/2022 08:40	59.56076069	0	0
01/01/2022 08:45	54.61159439	0	0
01/01/2022 08:50	49.35891668	0	0
01/01/2022 08:55	43.97390218	0	0
01/01/2022 09:00	40	0	0
01/01/2022 09:05	40	0	0
01/01/2022 09:10	40	0	0
01/01/2022 09:15	40	0	0
01/01/2022 09:20	40	0	0
01/01/2022 09:25	40	0	0
01/01/2022 09:30	40	0	0
01/01/2022 09:35	40	0	0
01/01/2022 09:40	40	0	0
01/01/2022 09:45	40	0	0
01/01/2022 09:50	40	0	0
01/01/2022 09:55	40	0	0
01/01/2022 10:00	40	0	0
01/01/2022 10:05	40	0	0
01/01/2022 10:10	40	0	0
01/01/2022 10:15	40	0	0
01/01/2022 10:20	40	0	0
01/01/2022 10:25	40	0	0
01/01/2022 10:30	40	0	0
01/01/2022 10:35	40	0	0
01/01/2022 10:40	40	0	0
01/01/2022 10:45	40	0	0
01/01/2022 10:50	40	0	0
01/01/2022 10:55	40	0	0
01/01/2022 11:00	40	0	0
01/01/2022 11:05	40	0	0
01/01/2022 11:10	40	0	0
01/01/2022 11:15	40	0	0
01/01/2022 11:20	40	0	0
01/01/2022 11:25	40	0	0
01/01/2022 11:30	40	0	0
01/01/2022 11:35	40	0	0
01/01/2022 11:40	40	0	0
01/01/2022 11:45	40	0	0
01/01/2022 11:50	40	0	0
01/01/2022 11:55	40	0	0
01/01/2022 12:00	40	0	0
01/01/2022 12:05	40	0	0
01/01/2022 12:10	40	0	0
01/01/2022 12:15	40	0	0
01/01/2022 12:20	40	0	0
01/01/2022 12:25	40	0	0
01/01/2022 12:30	40	0	0
01/01/2022 12:35	40	0	0
01/01/2022 12:40	40	0	0
01/01/2022 12:45	41.23461249	0	0
01/01/2022 12:50	42.09053667	0	0
01/01/2022 12:55	42.13548915	0	0
01/01/2022 13:00	42.34706321	69	0.802210853
01/01/2022 13:05	44.18112123	0	0
01/01/2022 13:10	48.68707361	0	0
01/01/2022 13:15	55.50702208	0	0
01/01/2022 13:20	64.70161633	0	0
01/01/2022 13:25	76.3798067	0	0
01/01/2022 13:30	91.12794671	0	0
01/01/2022 13:35	108.4680979	0	0
01/01/2022 13:40	127.6169425	0	0
01/01/2022 13:45	147.6863923	0	0
01/01/2022 13:50	168.0652953	0	0
01/01/2022 13:55	188.3328867	0	0
01/01/2022 14:00	208.3260558	0	0
01/01/2022 14:05	227.8516504	0	0
01/01/2022 14:10	246.604705	0	0
01/01/2022 14:15	263.4068503	0	0
01/01/2022 14:20	278.1132116	0	0
01/01/2022 14:25	290.9895897	0	0
01/01/2022 14:30	303.1536609	0	0
01/01/2022 14:35	315.3700288	0	0
01/01/2022 14:40	328.517653	0	0
01/01/2022 14:45	343.5603142	0	0
01/01/2022 14:50	359.7941029	0	0
01/01/2022 14:55	376.0066227	0	0
01/01/2022 15:00	389.7045604	0	0
01/01/2022 15:05	399	0	0
01/01/2022 15:10	399	0	0
01/01/2022 15:15	399	0	0
01/01/2022 15:20	399	0	0
01/01/2022 15:25	399	0	0
01/01/2022 15:30	399	0	0
01/01/2022 15:35	399	0	0
01/01/2022 15:40	399	0	0
01/01/2022 15:45	399	0	0
01/01/2022 15:50	399	0	0
01/01/2022 15:55	399	0	0
01/01/2022 16:00	399	0	0
01/01/2022 16:05	399	0	0
01/01/2022 16:10	399	0	0
01/01/2022 16:15	399	0	0
01/01/2022 16:20	399	0	0
01/01/2022 16:25	399	0	0
01/01/2022 16:30	399.22744	0	0
01/01/2022 16:35	396.5497858	0	0
01/01/2022 16:40	394.4860508	0	0
01/01/2022 16:45	392.0574759	0	0
01/01/2022 16:50	389.1183592	0	0
01/01/2022 16:55	385.7650283	0	0
01/01/2022 17:00	382.5596077	0	0
01/01/2022 17:05	379.5948245	0	0
01/01/2022 17:10	376.9050986	0	0
01/01/2022 17:15	374.6875771	0	0
01/01/2022 17:20	372.9747843	0	0
01/01/2022 17:25	371.6827221	0	0
01/01/2022 17:30	370.2727722	0	0
01/01/2022 17:35	368.65999	0	0
01/01/2022 17:40	366.8412634	0	0
01/01/2022 17:45	364.7973025	0	0
01/01/2022 17:50	362.5245648	0	0
01/01/2022 17:55	360.1333214	0	0
01/01/2022 18:00	358.3255395	0	0
01/01/2022 18:05	357.2113318	0	0
01/01/2022 18:10	356.6498244	0	0
01/01/2022 18:15	355.7535233	0	0
01/01/2022 18:20	354.3815326	0	0
01/01/2022 18:25	352.4520318	0	0
01/01/2022 18:30	349.451641	0	0
01/01/2022 18:35	345.2985799	0	0
01/01/2022 18:40	340.3078698	0	0
01/01/2022 18:45	336.4791121	0	0
01/01/2022 18:50	334.1273918	0	0
01/01/2022 18:55	333.0615473	0	0
01/01/2022 19:00	332.0748393	0	0
01/01/2022 19:05	330.976174	0	0
01/01/2022 19:10	329.8281216	0	0
01/01/2022 19:15	329.0303723	0	0
01/01/2022 19:20	328.6455588	0	0
01/01/2022 19:25	328.6913159	0	0
01/01/2022 19:30	329.2822457	0	0
01/01/2022 19:35	330.4360369	0	0
01/01/2022 19:40	331.7761467	0	0
01/01/2022 19:45	330.9202943	0	0
01/01/2022 19:50	327.4919818	0	0
01/01/2022 19:55	321.8681292	0	0
01/01/2022 20:00	316.4380334	0	0
01/01/2022 20:05	311.5785421	0	0
01/01/2022 20:10	307.3419622	0	0
01/01/2022 20:15	304.061487	0	0
01/01/2022 20:20	301.7894809	0	0
01/01/2022 20:25	300.5566341	0	0
01/01/2022 20:30	300.558876	0	0
01/01/2022 20:35	301.8269096	0	0
01/01/2022 20:40	304.0088671	0	0
01/01/2022 20:45	304.8776964	0	0
01/01/2022 20:50	304.0815491	0	0
01/01/2022 20:55	301.8251162	0	0
01/01/2022 21:00	299.4060645	60	6.859668606
01/01/2022 21:05	299.224689	0	0
01/01/2022 21:10	302.0357284	0	0
01/01/2022 21:15	306.5600266	0	0
01/01/2022 21:20	311.757528	0	0
01/01/2022 21:25	316.7558099	0	0
01/01/2022 21:30	320.9054732	0	0
01/01/2022 21:35	323.7638221	0	0
01/01/2022 21:40	325.0012022	0	0
01/01/2022 21:45	323.9912225	0	0
01/01/2022 21:50	320.6841424	0	0
01/01/2022 21:55	315.2684992	0	0
01/01/2022 22:00	308.3651073	0	0
01/01/2022 22:05	300.2487253	0	0
01/01/2022 22:10	291.3074858	0	0
01/01/2022 22:15	282.8062365	0	0
01/01/2022 22:20	275.2393619	0	0
01/01/2022 22:25	269.0128163	0	0
01/01/2022 22:30	264.2218928	0	0
01/01/2022 22:35	261.0507292	0	0
01/01/2022 22:40	258.4207323	0	0
01/01/2022 22:45	255.0393548	0	0
01/01/2022 22:50	250.3683414	0	0
01/01/2022 22:55	244.3648454	0	0
01/01/2022 23:00	237.4577728	0	0
01/01/2022 23:05	229.8847712	0	0
01/01/2022 23:10	221.9060509	0	0
01/01/2022 23:15	214.0803493	0	0
01/01/2022 23:20	206.6295538	0	0
01/01/2022 23:25	199.6195687	0	0
01/01/2022 23:30	192.7152548	0	0
01/01/2022 23:35	185.9319706	0	0
01/01/2022 23:40	179.2776996	0	0
01/01/2022 23:45	172.4567917	0	0
01/01/2022 23:50	165.4486019	0	0
01/01/2022 23:55	158.3288671	0	0
02/01/2022 00:00	151.4503174	0	0
02/01/2022 00:05	144.8715708	0	0
02/01/2022 00:10	138.6045385	0	0
02/01/2022 00:15	132.7262413	0	0
02/01/2022 00:20	127.2402428	0	0
02/01/2022 00:25	122.13716	0	0
02/01/2022 00:30	117.4206972	0	0
02/01/2022 00:35	113.0777478	0	0
02/01/2022 00:40	109.1228431	0	0
02/01/2022 00:45	105.7482417	0	0
02/01/2022 00:50	102.9645751	0	0
02/01/2022 00:55	100.7509552	0	0
02/01/2022 01:00	99.09547051	0	0
02/01/2022 01:05	97.98199252	0	0
02/01/2022 01:10	97.32685906	0	0
02/01/2022 01:15	96.68167183	0	0
02/01/2022 01:20	95.96712461	0	0
02/01/2022 01:25	95.05857202	0	0
02/01/2022 01:30	93.21489014	0	0
02/01/2022 01:35	90.31386539	0	0
02/01/2022 01:40	86.7280829	0	0
02/01/2022 01:45	84.84741731	0	0
02/01/2022 01:50	85.04554785	0	0
02/01/2022 01:55	86.93514738	0	0
02/01/2022 02:00	88.08529279	0	0
02/01/2022 02:05	88.10905265	0	0
02/01/2022 02:10	87.11734668	0	0
02/01/2022 02:15	85.83197634	0	0
02/01/2022 02:20	84.3639665	0	0
02/01/2022 02:25	82.65644231	0	0
02/01/2022 02:30	80.36776972	0	0
02/01/2022 02:35	77.44109802	0	0
02/01/2022 02:40	74.14978026	0	0
02/01/2022 02:45	72.24345844	0	0
02/01/2022 02:50	71.99556903	0	0
02/01/2022 02:55	73.14140065	0	0
02/01/2022 03:00	74.02223871	0	0
02/01/2022 03:05	74.37335664	0	0
02/01/2022 03:10	74.41930505	0	0
02/01/2022 03:15	75.60020011	0	0
02/01/2022 03:20	78.14053711	0	0
02/01/2022 03:25	81.85209604	0	0
02/01/2022 03:30	85.56124208	0	0
02/01/2022 03:35	89.07967176	0	0
02/01/2022 03:40	92.12627992	0	0
02/01/2022 03:45	92.93985195	0	0
02/01/2022 03:50	91.23917913	0	0
02/01/2022 03:55	87.46592071	0	0
02/01/2022 04:00	84.43719408	0	0
02/01/2022 04:05	82.59452355	0	0
02/01/2022 04:10	81.91959325	0	0
02/01/2022 04:15	82.31693052	0	0
02/01/2022 04:20	83.76825531	0	0
02/01/2022 04:25	86.10099272	0	0
02/01/2022 04:30	88.24234994	0	0
02/01/2022 04:35	90.01991537	0	0
02/01/2022 04:40	91.45167664	0	0
02/01/2022 04:45	92.67028048	0	0
02/01/2022 04:50	93.69404982	0	0
02/01/2022 04:55	94.64099391	0	0
02/01/2022 05:00	96.27442087	0	0
02/01/2022 05:05	98.71280767	0	0
02/01/2022 05:10	101.7319375	0	0
02/01/2022 05:15	103.9238696	0	0
02/01/2022 05:20	105.0649186	0	0
02/01/2022 05:25	105.3372012	0	0
02/01/2022 05:30	105.901961	0	0
02/01/2022 05:35	106.9418332	0	0
02/01/2022 05:40	108.3966072	0	0
02/01/2022 05:45	109.8886874	0	0
02/01/2022 05:50	111.3583073	0	0
02/01/2022 05:55	112.8600349	0	0
02/01/2022 06:00	114.7397333	0	0
02/01/2022 06:05	117.0523069	0	0
02/01/2022 06:10	119.4936798	0	0
02/01/2022 06:15	120.1357095	0	0
02/01/2022 06:20	118.6745425	0	0
02/01/2022 06:25	115.6401504	0	0
02/01/2022 06:30	114.3850016	0	0
02/01/2022 06:35	115.4391887	0	0
02/01/2022 06:40	118.3792535	0	0
02/01/2022 06:45	120.5183801	0	0
02/01/2022 06:50	121.4331524	0	0
02/01/2022 06:55	121.249561	0	0
02/01/2022 07:00	120.7603471	46	3.69958051
02/01/2022 07:05	120.4818674	0	0
02/01/2022 07:10	121.4335072	0	0
02/01/2022 07:15	123.701731	0	0
02/01/2022 07:20	126.5198758	0	0
02/01/2022 07:25	129.0409219	0	0
02/01/2022 07:30	131.9010363	0	0
02/01/2022 07:35	134.8614479	0	0
02/01/2022 07:40	137.6009091	0	0
02/01/2022 07:45	139.3076066	0	0
02/01/2022 07:50	139.9535756	0	0
02/01/2022 07:55	139.5850364	0	0
02/01/2022 08:00	137.6658343	0	0
02/01/2022 08:05	134.2755744	0	0
02/01/2022 08:10	129.7157384	0	0
02/01/2022 08:15	124.8942725	0	0
02/01/2022 08:20	120.070967	0	0
02/01/2022 08:25	115.3988913	0	0
02/01/2022 08:30	111.2263296	0	0
02/01/2022 08:35	107.6255961	0	0
02/01/2022 08:40	104.4436784	0	0
02/01/2022 08:45	100.6839224	0	0
02/01/2022 08:50	96.16929146	0	0
02/01/2022 08:55	91.06785479	0	0
02/01/2022 09:00	86.57970053	0	0
02/01/2022 09:05	82.87682909	0	0
02/01/2022 09:10	79.60951081	0	0
02/01/2022 09:15	74.64834167	0	0
02/01/2022 09:20	67.70144177	0	0
02/01/2022 09:25	59.32546942	0	0
02/01/2022 09:30	51.94605795	0	0
02/01/2022 09:35	46.04202913	0	0
02/01/2022 09:40	41.64239892	0	0
02/01/2022 09:45	40	0	0
02/01/2022 09:50	40	0	0
02/01/2022 09:55	40	0	0
02/01/2022 10:00	40	0	0
02/01/2022 10:05	40	0	0
02/01/2022 10:10	40	0	0
02/01/2022 10:15	40	0	0
02/01/2022 10:20	40	0	0
02/01/2022 10:25	40	0	0
02/01/2022 10:30	40	0	0
02/01/2022 10:35	40	0	0
02/01/2022 10:40	40	0	0
02/01/2022 10:45	40	0	0
02/01/2022 10:50	40	0	0
02/01/2022 10:55	40	0	0
02/01/2022 11:00	40	0	0
02/01/2022 11:05	40	0	0
02/01/2022 11:10	40	0	0
02/01/2022 11:15	40	0	0
02/01/2022 11:20	40	0	0
02/01/2022 11:25	40	0	0
02/01/2022 11:30	40	0	0
02/01/2022 11:35	40	0	0
02/01/2022 11:40	40	0	0
02/01/2022 11:45	40	0	0
02/01/2022 11:50	40	0	0
02/01/2022 11:55	40.02876334	0	0
02/01/2022 12:00	42.45060297	0	0
02/01/2022 12:05	44.54491227	0	0
02/01/2022 12:10	46.4121727	0	0
02/01/2022 12:15	48.68918959	0	0
02/01/2022 12:20	51.47767192	0	0
02/01/2022 12:25	54.4970854	0	0
02/01/2022 12:30	55.95999513	0	0
02/01/2022 12:35	55.59107607	0	0
02/01/2022 12:40	53.75362798	0	0
02/01/2022 12:45	52.68247898	0	0
02/01/2022 12:50	52.78041216	0	0
02/01/2022 12:55	54.13281913	0	0
02/01/2022 13:00	56.98806326	86	1.389923149
02/01/2022 13:05	61.85844695	0	0
02/01/2022 13:10	70.01121428	0	0
02/01/2022 13:15	80.34458207	0	0
02/01/2022 13:20	91.97822657	0	0
02/01/2022 13:25	103.9293777	0	0
02/01/2022 13:30	116.5550292	0	0
02/01/2022 13:35	129.4243672	0	0
02/01/2022 13:40	142.3256825	0	0
02/01/2022 13:45	156.0725858	0	0
02/01/2022 13:50	170.7266483	0	0
02/01/2022 13:55	185.8964925	0	0
02/01/2022 14:00	199.335775	0	0
02/01/2022 14:05	210.5012205	0	0
02/01/2022 14:10	219.6733846	0	0
02/01/2022 14:15	228.4763714	0	0
02/01/2022 14:20	237.4250226	0	0
02/01/2022 14:25	246.6117359	0	0
02/01/2022 14:30	255.5958001	0	0
02/01/2022 14:35	264.1304644	0	0
02/01/2022 14:40	272.0110264	0	0
02/01/2022 14:45	278.8478124	0	0
02/01/2022 14:50	284.5508026	0	0
02/01/2022 14:55	289.237839	0	0
02/01/2022 15:00	293.7207708	0	0
02/01/2022 15:05	298.1511616	0	0
02/01/2022 15:10	302.5400183	0	0
02/01/2022 15:15	306.7911264	0	0
02/01/2022 15:20	310.9181209	0	0
02/01/2022 15:25	314.9903369	0	0
02/01/2022 15:30	319.2681855	0	0
02/01/2022 15:35	323.8174218	0	0
02/01/2022 15:40	328.4432483	0	0
02/01/2022 15:45	331.7628622	0	0
02/01/2022 15:50	333.5774546	0	0
02/01/2022 15:55	334.069643	0	0
02/01/2022 16:00	334.2785508	0	0
02/01/2022 16:05	334.3834423	0	0
02/01/2022 16:10	334.3751668	0	0
02/01/2022 16:15	334.104506	0	0
02/01/2022 16:20	333.5596852	0	0
02/01/2022 16:25	332.8622698	0	0
02/01/2022 16:30	332.7113552	0	0
02/01/2022 16:35	333.2264898	0	0
02/01/2022 16:40	334.2493625	0	0
02/01/2022 16:45	334.7222247	0	0
02/01/2022 16:50	334.4852202	0	0
02/01/2022 16:55	333.6812098	0	0
02/01/2022 17:00	333.1719001	0	0
02/01/2022 17:05	333.0989664	0	0
02/01/2022 17:10	333.4084384	0	0
02/01/2022 17:15	333.7246611	0	0
02/01/2022 17:20	333.9927511	0	0
02/01/2022 17:25	334.1285164	0	0
02/01/2022 17:30	333.5720137	0	0
02/01/2022 17:35	332.2383443	0	0
02/01/2022 17:40	330.3134017	0	0
02/01/2022 17:45	328.9532949	0	0
02/01/2022 17:50	328.3433673	0	0
02/01/2022 17:55	328.4525515	0	0
02/01/2022 18:00	329.067164	0	0
02/01/2022 18:05	330.1557063	0	0
02/01/2022 18:10	331.3813408	0	0
02/01/2022 18:15	330.5972028	0	0
02/01/2022 18:20	327.4661145	0	0
02/01/2022 18:25	322.3440369	0	0
02/01/2022 18:30	317.4744878	0	0
02/01/2022 18:35	313.2131581	0	0
02/01/2022 18:40	309.6098869	0	0
02/01/2022 18:45	306.9715318	0	0
02/01/2022 18:50	305.3477159	0	0
02/01/2022 18:55	304.6026743	0	0
02/01/2022 19:00	303.8694635	0	0
02/01/2022 19:05	303.0121446	0	0
02/01/2022 19:10	302.0064894	0	0
02/01/2022 19:15	300.6933157	0	0
02/01/2022 19:20	299.0482542	0	0
02/01/2022 19:25	297.1073501	0	0
02/01/2022 19:30	295.0942575	0	0
02/01/2022 19:35	293.0449068	0	0
02/01/2022 19:40	291.0528753	0	0
02/01/2022 19:45	289.7070892	0	0
02/01/2022 19:50	289.1010317	0	0
02/01/2022 19:55	289.107533	0	0
02/01/2022 20:00	288.9181916	0	0
02/01/2022 20:05	288.3242457	0	0
02/01/2022 20:10	287.4402103	0	0
02/01/2022 20:15	287.0858657	0	0
02/01/2022 20:20	287.4047563	0	0
02/01/2022 20:25	288.1128522	0	0
02/01/2022 20:30	287.3542126	0	0
02/01/2022 20:35	284.8369325	0	0
02/01/2022 20:40	280.9434964	0	0
02/01/2022 20:45	278.0918729	0	0
02/01/2022 20:50	276.6637717	0	0
02/01/2022 20:55	276.3827327	0	0
02/01/2022 21:00	275.4987295	47	5.539170818
02/01/2022 21:05	273.9802815	0	0
02/01/2022 21:10	272.7064498	0	0
02/01/2022 21:15	273.2750827	0	0
02/01/2022 21:20	275.2334097	0	0
02/01/2022 21:25	277.4128986	0	0
02/01/2022 21:30	277.5868077	0	0
02/01/2022 21:35	275.2133525	0	0
02/01/2022 21:40	270.4623984	0	0
02/01/2022 21:45	264.813916	0	0
02/01/2022 21:50	258.6639761	0	0
02/01/2022 21:55	252.1168577	0	0
02/01/2022 22:00	244.6927981	0	0
02/01/2022 22:05	236.5246623	0	0
02/01/2022 22:10	227.9776777	0	0
02/01/2022 22:15	219.9668247	0	0
02/01/2022 22:20	212.7863945	0	0
02/01/2022 22:25	206.4150759	0	0
02/01/2022 22:30	200.3049613	0	0
02/01/2022 22:35	194.3296287	0	0
02/01/2022 22:40	188.3002703	0	0
02/01/2022 22:45	181.2190198	0	0
02/01/2022 22:50	172.9340457	0	0
02/01/2022 22:55	163.7506468	0	0
02/01/2022 23:00	155.5305715	0	0
02/01/2022 23:05	148.5856374	0	0
02/01/2022 23:10	142.7131017	0	0
02/01/2022 23:15	136.521878	0	0
02/01/2022 23:20	129.802339	0	0
02/01/2022 23:25	122.7307806	0	0
02/01/2022 23:30	116.3739543	0	0
02/01/2022 23:35	110.8961913	0	0
02/01/2022 23:40	106.2403152	0	0
02/01/2022 23:45	102.131488	0	0
02/01/2022 23:50	98.49413768	0	0
02/01/2022 23:55	95.13649678	0	0
03/01/2022 00:00	91.04591544	0	0
03/01/2022 00:05	86.0378504	0	0
03/01/2022 00:10	80.33566286	0	0
03/01/2022 00:15	75.49401447	0	0
03/01/2022 00:20	71.74524452	0	0
03/01/2022 00:25	69.04784201	0	0
03/01/2022 00:30	67.20840749	0	0
03/01/2022 00:35	66.19326343	0	0
03/01/2022 00:40	65.77890983	0	0
03/01/2022 00:45	64.56024027	0	0
03/01/2022 00:50	62.3767343	0	0
03/01/2022 00:55	59.54255686	0	0
03/01/2022 01:00	57.43213559	0	0
03/01/2022 01:05	56.29217877	0	0
03/01/2022 01:10	55.97753183	0	0
03/01/2022 01:15	55.48547978	0	0
03/01/2022 01:20	54.64091339	0	0
03/01/2022 01:25	53.39528819	0	0
03/01/2022 01:30	51.56160542	0	0
03/01/2022 01:35	49.09042744	0	0
03/01/2022 01:40	46.09841734	0	0
03/01/2022 01:45	43.44469023	0	0
03/01/2022 01:50	41.25015415	0	0
03/01/2022 01:55	40	0	0
03/01/2022 02:00	40	0	0
03/01/2022 02:05	40	0	0
03/01/2022 02:10	40	0	0
03/01/2022 02:15	40	0	0
03/01/2022 02:20	40	0	0
03/01/2022 02:25	40	0	0
03/01/2022 02:30	41.23085347	0	0
03/01/2022 02:35	41.92303983	0	0
03/01/2022 02:40	41.86749463	0	0
03/01/2022 02:45	42.10155617	0	0
03/01/2022 02:50	42.78621254	0	0
03/01/2022 02:55	43.89922623	0	0
03/01/2022 03:00	45.31622213	0	0
03/01/2022 03:05	47.01554347	0	0
03/01/2022 03:10	48.94562189	0	0
03/01/2022 03:15	50.79196403	0	0
03/01/2022 03:20	52.50326308	0	0
03/01/2022 03:25	54.11296355	0	0
03/01/2022 03:30	55.84312042	0	0
03/01/2022 03:35	57.72718878	0	0
03/01/2022 03:40	59.74964022	0	0
03/01/2022 03:45	61.82246218	0	0
03/01/2022 03:50	63.92994111	0	0
03/01/2022 03:55	65.98370605	0	0
03/01/2022 04:00	67.43625226	0	0
03/01/2022 04:05	68.1842099	0	0
03/01/2022 04:10	68.29363441	0	0
03/01/2022 04:15	68.20057285	0	0
03/01/2022 04:20	67.97465771	0	0
03/01/2022 04:25	67.63870751	0	0
03/01/2022 04:30	67.34263957	0	0
03/01/2022 04:35	67.10628597	0	0
03/01/2022 04:40	66.96770865	0	0
03/01/2022 04:45	67.19390295	0	0
03/01/2022 04:50	67.8225692	0	0
03/01/2022 04:55	68.81282531	0	0
03/01/2022 05:00	69.93385743	0	0
03/01/2022 05:05	71.1450712	0	0
03/01/2022 05:10	72.45039835	0	0
03/01/2022 05:15	73.90025782	0	0
03/01/2022 05:20	75.49915064	0	0
03/01/2022 05:25	77.19823835	0	0
03/01/2022 05:30	78.70902236	0	0
03/01/2022 05:35	79.98337897	0	0
03/01/2022 05:40	81.01704366	0	0
03/01/2022 05:45	81.79803643	0	0
03/01/2022 05:50	82.32285224	0	0
03/01/2022 05:55	82.70877268	0	0
03/01/2022 06:00	83.70754789	0	0
03/01/2022 06:05	85.43717376	0	0
03/01/2022 06:10	87.68815279	0	0
03/01/2022 06:15	89.13699876	0	0
03/01/2022 06:20	89.57481503	0	0
03/01/2022 06:25	89.25384205	0	0
03/01/2022 06:30	89.77024619	0	0
03/01/2022 06:35	91.37671842	0	0
03/01/2022 06:40	93.83247245	0	0
03/01/2022 06:45	95.60770017	0	0
03/01/2022 06:50	96.46190963	0	0
03/01/2022 06:55	96.55319148	0	0
03/01/2022 07:00	96.87572649	50	2.489354906
03/01/2022 07:05	98.76469201	0	0
03/01/2022 07:10	102.7133153	0	0
03/01/2022 07:15	108.166283	0	0
03/01/2022 07:20	114.6516727	0	0
03/01/2022 07:25	121.6999946	0	0
03/01/2022 07:30	128.2214685	0	0
03/01/2022 07:35	133.9007854	0	0
03/01/2022 07:40	138.5685024	0	0
03/01/2022 07:45	141.8647668	0	0
03/01/2022 07:50	143.7039568	0	0
03/01/2022 07:55	144.3411247	0	0
03/01/2022 08:00	145.4817438	0	0
03/01/2022 08:05	147.4164082	0	0
03/01/2022 08:10	150.0424864	0	0
03/01/2022 08:15	152.5431595	0	0
03/01/2022 08:20	154.8250206	0	0
03/01/2022 08:25	156.9039835	0	0
03/01/2022 08:30	158.6528339	0	0
03/01/2022 08:35	160.0854899	0	0
03/01/2022 08:40	160.9952948	0	0
03/01/2022 08:45	159.8652731	0	0
03/01/2022 08:50	156.4849662	0	0
03/01/2022 08:55	151.3508497	0	0
03/01/2022 09:00	147.426244	0	0
03/01/2022 09:05	145.2150566	0	0
03/01/2022 09:10	144.7438083	0	0
03/01/2022 09:15	145.9183073	0	0
03/01/2022 09:20	148.93386	0	0
03/01/2022 09:25	153.6033168	0	0
03/01/2022 09:30	156.9518006	0	0
03/01/2022 09:35	158.1763514	0	0
03/01/2022 09:40	157.1800294	0	0
03/01/2022 09:45	154.9582889	0	0
03/01/2022 09:50	151.6412869	0	0
03/01/2022 09:55	147.4760898	0	0
03/01/2022 10:00	144.0419376	0	0
03/01/2022 10:05	141.6202783	0	0
03/01/2022 10:10	140.0742362	0	0
03/01/2022 10:15	138.3305504	0	0
03/01/2022 10:20	136.2474873	0	0
03/01/2022 10:25	133.9318141	0	0
03/01/2022 10:30	131.897506	0	0
03/01/2022 10:35	130.2436837	0	0
03/01/2022 10:40	128.9393744	0	0
03/01/2022 10:45	127.6860278	0	0
03/01/2022 10:50	126.4469349	0	0
03/01/2022 10:55	125.2424629	0	0
03/01/2022 11:00	124.1433288	0	0
03/01/2022 11:05	123.1661238	0	0
03/01/2022 11:10	122.2687579	0	0
03/01/2022 11:15	121.1552507	0	0
03/01/2022 11:20	119.7811614	0	0
03/01/2022 11:25	118.1930828	0	0
03/01/2022 11:30	116.6745939	0	0
03/01/2022 11:35	115.2708872	0	0
03/01/2022 11:40	114.0478399	0	0
03/01/2022 11:45	113.4217784	0	0
03/01/2022 11:50	113.4577948	0	0
03/01/2022 11:55	113.9220207	0	0
03/01/2022 12:00	113.3376351	0	0
03/01/2022 12:05	111.471057	0	0
03/01/2022 12:10	108.6410272	0	0
03/01/2022 12:15	106.8699298	0	0
03/01/2022 12:20	106.476043	0	0
03/01/2022 12:25	107.2022647	0	0
03/01/2022 12:30	107.4273259	0	0
03/01/2022 12:35	106.8939963	0	0
03/01/2022 12:40	105.705394	0	0
03/01/2022 12:45	104.5225251	0	0
03/01/2022 12:50	103.4485041	0	0
03/01/2022 12:55	102.5139793	0	0
03/01/2022 13:00	101.9209729	121	3.58066829
03/01/2022 13:05	102.6135908	0	0
03/01/2022 13:10	105.6826442	0	0
03/01/2022 13:15	111.6521614	0	0
03/01/2022 13:20	120.7148465	0	0
03/01/2022 13:25	132.5574419	0	0
03/01/2022 13:30	146.421022	0	0
03/01/2022 13:35	161.5639779	0	0
03/01/2022 13:40	177.2817474	0	0
03/01/2022 13:45	193.0035427	0	0
03/01/2022 13:50	208.2303233	0	0
03/01/2022 13:55	222.4366191	0	0
03/01/2022 14:00	234.4508966	0	0
03/01/2022 14:05	243.9663104	0	0
03/01/2022 14:10	251.0188083	0	0
03/01/2022 14:15	256.2839414	0	0
03/01/2022 14:20	259.9861172	0	0
03/01/2022 14:25	262.6228042	0	0
03/01/2022 14:30	266.1412731	0	0
03/01/2022 14:35	271.2501469	0	0
03/01/2022 14:40	277.7115356	0	0
03/01/2022 14:45	283.6470968	0	0
03/01/2022 14:50	288.3641694	0	0
03/01/2022 14:55	291.7464841	0	0
03/01/2022 15:00	294.7137631	0	0
03/01/2022 15:05	297.482893	0	0
03/01/2022 15:10	299.7786908	0	0
03/01/2022 15:15	299.1583256	0	0
03/01/2022 15:20	295.3899987	0	0
03/01/2022 15:25	289.07604	0	0
03/01/2022 15:30	283.0910685	0	0
03/01/2022 15:35	278.0013842	0	0
03/01/2022 15:40	273.6992876	0	0
03/01/2022 15:45	268.8599444	0	0
03/01/2022 15:50	263.3388212	0	0
03/01/2022 15:55	257.3764892	0	0
03/01/2022 16:00	252.1386875	0	0
03/01/2022 16:05	247.8412637	0	0
03/01/2022 16:10	244.4101002	0	0
03/01/2022 16:15	241.2061294	0	0
03/01/2022 16:20	238.1407223	0	0
03/01/2022 16:25	235.0689245	0	0
03/01/2022 16:30	231.0126432	0	0
03/01/2022 16:35	225.8190824	0	0
03/01/2022 16:40	219.6112845	0	0
03/01/2022 16:45	213.1672639	0	0
03/01/2022 16:50	206.6062022	0	0
03/01/2022 16:55	200.0822199	0	0
03/01/2022 17:00	194.5987831	0	0
03/01/2022 17:05	190.3084079	0	0
03/01/2022 17:10	187.1415682	0	0
03/01/2022 17:15	184.6968989	0	0
03/01/2022 17:20	182.9044876	0	0
03/01/2022 17:25	181.6984633	0	0
03/01/2022 17:30	180.7030626	0	0
03/01/2022 17:35	179.8526426	0	0
03/01/2022 17:40	179.0721432	0	0
03/01/2022 17:45	177.9259719	0	0
03/01/2022 17:50	176.3393036	0	0
03/01/2022 17:55	174.3207595	0	0
03/01/2022 18:00	171.9609371	0	0
03/01/2022 18:05	169.2692489	0	0
03/01/2022 18:10	166.3416705	0	0
03/01/2022 18:15	163.8159737	0	0
03/01/2022 18:20	161.7887307	0	0
03/01/2022 18:25	160.3630352	0	0
03/01/2022 18:30	160.2170272	0	0
03/01/2022 18:35	161.4543294	0	0
03/01/2022 18:40	163.6872051	0	0
03/01/2022 18:45	164.4810255	0	0
03/01/2022 18:50	163.4485145	0	0
03/01/2022 18:55	160.838499	0	0
03/01/2022 19:00	158.2442922	0	0
03/01/2022 19:05	155.9151133	0	0
03/01/2022 19:10	153.8864282	0	0
03/01/2022 19:15	152.3971834	0	0
03/01/2022 19:20	151.4831734	0	0
03/01/2022 19:25	151.038041	0	0
03/01/2022 19:30	150.3999418	0	0
03/01/2022 19:35	149.4627904	0	0
03/01/2022 19:40	148.333601	0	0
03/01/2022 19:45	147.699749	0	0
03/01/2022 19:50	147.6684713	0	0
03/01/2022 19:55	148.0556176	0	0
03/01/2022 20:00	147.7027734	0	0
03/01/2022 20:05	146.4258804	0	0
03/01/2022 20:10	144.4794783	0	0
03/01/2022 20:15	143.4821546	0	0
03/01/2022 20:20	143.6886207	0	0
03/01/2022 20:25	144.9057242	0	0
03/01/2022 20:30	145.915401	0	0
03/01/2022 20:35	146.5246097	0	0
03/01/2022 20:40	146.7364356	0	0
03/01/2022 20:45	146.5747717	0	0
03/01/2022 20:50	146.0428011	0	0
03/01/2022 20:55	145.1878903	0	0
03/01/2022 21:00	144.3136155	64	3.370155662
03/01/2022 21:05	145.6703359	0	0
03/01/2022 21:10	150.1541296	0	0
03/01/2022 21:15	156.9243841	0	0
03/01/2022 21:20	165.309922	0	0
03/01/2022 21:25	174.8542241	0	0
03/01/2022 21:30	186.048133	0	0
03/01/2022 21:35	198.6175332	0	0
03/01/2022 21:40	212.0080739	0	0
03/01/2022 21:45	224.5561105	0	0
03/01/2022 21:50	235.8898254	0	0
03/01/2022 21:55	245.6393085	0	0
03/01/2022 22:00	251.9315163	0	0
03/01/2022 22:05	254.4956618	0	0
03/01/2022 22:10	253.7984182	0	0
03/01/2022 22:15	252.5050659	0	0
03/01/2022 22:20	251.2331937	0	0
03/01/2022 22:25	250.4009262	0	0
03/01/2022 22:30	250.7215907	0	0
03/01/2022 22:35	252.4397542	0	0
03/01/2022 22:40	254.4992705	0	0
03/01/2022 22:45	255.9119945	0	0
03/01/2022 22:50	256.1862939	0	0
03/01/2022 22:55	255.3411477	0	0
03/01/2022 23:00	254.1993844	0	0
03/01/2022 23:05	253.0625756	0	0
03/01/2022 23:10	251.9506171	0	0
03/01/2022 23:15	249.8798226	0	0
03/01/2022 23:20	246.8393737	0	0
03/01/2022 23:25	242.9970778	0	0
03/01/2022 23:30	238.5825429	0	0
03/01/2022 23:35	233.7192629	0	0
03/01/2022 23:40	228.5912755	0	0
03/01/2022 23:45	223.8743792	0	0
03/01/2022 23:50	219.7222783	0	0
03/01/2022 23:55	216.0357542	0	0
04/01/2022 00:00	211.9281186	0	0
04/01/2022 00:05	207.2817683	0	0
04/01/2022 00:10	202.2064897	0	0
04/01/2022 00:15	197.2787683	0	0
04/01/2022 00:20	192.597867	0	0
04/01/2022 00:25	188.1955072	0	0
04/01/2022 00:30	184.2332375	0	0
04/01/2022 00:35	180.7370691	0	0
04/01/2022 00:40	177.6727617	0	0
04/01/2022 00:45	174.8281789	0	0
04/01/2022 00:50	172.1657371	0	0
04/01/2022 00:55	169.5557791	0	0
04/01/2022 01:00	166.2036305	0	0
04/01/2022 01:05	161.9787976	0	0
04/01/2022 01:10	157.0809195	0	0
04/01/2022 01:15	152.807169	0	0
04/01/2022 01:20	149.3568853	0	0
04/01/2022 01:25	146.676914	0	0
04/01/2022 01:30	144.4653659	0	0
04/01/2022 01:35	142.669224	0	0
04/01/2022 01:40	141.1685584	0	0
04/01/2022 01:45	139.2372339	0	0
04/01/2022 01:50	136.7556803	0	0
04/01/2022 01:55	133.9268666	0	0
04/01/2022 02:00	132.066706	0	0
04/01/2022 02:05	131.3786155	0	0
04/01/2022 02:10	131.6009159	0	0
04/01/2022 02:15	131.1031366	0	0
04/01/2022 02:20	129.6240601	0	0
04/01/2022 02:25	127.443629	0	0
04/01/2022 02:30	126.3579615	0	0
04/01/2022 02:35	126.6474374	0	0
04/01/2022 02:40	127.9497277	0	0
04/01/2022 02:45	127.9897621	0	0
04/01/2022 02:50	126.4056069	0	0
04/01/2022 02:55	123.5316153	0	0
04/01/2022 03:00	121.5019116	0	0
04/01/2022 03:05	120.651197	0	0
04/01/2022 03:10	120.7270891	0	0
04/01/2022 03:15	120.1449775	0	0
04/01/2022 03:20	118.6527808	0	0
04/01/2022 03:25	116.4670587	0	0
04/01/2022 03:30	114.9707992	0	0
04/01/2022 03:35	114.3808189	0	0
04/01/2022 03:40	114.5867118	0	0
04/01/2022 03:45	114.8986614	0	0
04/01/2022 03:50	115.2064791	0	0
04/01/2022 03:55	115.4636124	0	0
04/01/2022 04:00	115.3829401	0	0
04/01/2022 04:05	114.9180337	0	0
04/01/2022 04:10	113.9941919	0	0
04/01/2022 04:15	112.1446172	0	0
04/01/2022 04:20	109.294777	0	0
04/01/2022 04:25	105.8330642	0	0
04/01/2022 04:30	104.2243388	0	0
04/01/2022 04:35	104.8571154	0	0
04/01/2022 04:40	107.406082	0	0
04/01/2022 04:45	109.8150038	0	0
04/01/2022 04:50	111.7586747	0	0
04/01/2022 04:55	113.1794889	0	0
04/01/2022 05:00	113.7158524	0	0
04/01/2022 05:05	113.3102476	0	0
04/01/2022 05:10	112.1216392	0	0
04/01/2022 05:15	111.159355	0	0
04/01/2022 05:20	110.5824324	0	0
04/01/2022 05:25	110.4385163	0	0
04/01/2022 05:30	111.0313404	0	0
04/01/2022 05:35	112.4086091	0	0
04/01/2022 05:40	114.5069388	0	0
04/01/2022 05:45	116.9264158	0	0
04/01/2022 05:50	119.6037051	0	0
04/01/2022 05:55	122.279441	0	0
04/01/2022 06:00	123.3121091	0	0
04/01/2022 06:05	122.4423834	0	0
04/01/2022 06:10	120.0019893	0	0
04/01/2022 06:15	118.0926806	0	0
04/01/2022 06:20	117.0463523	0	0
04/01/2022 06:25	116.8039544	0	0
04/01/2022 06:30	116.9857279	0	0
04/01/2022 06:35	117.5332915	0	0
04/01/2022 06:40	118.5308061	0	0
04/01/2022 06:45	120.5035923	0	0
04/01/2022 06:50	123.5348215	0	0
04/01/2022 06:55	127.1157325	0	0
04/01/2022 07:00	128.023772	28	1.643470398
04/01/2022 07:05	127.1961131	0	0
04/01/2022 07:10	125.8056906	0	0
04/01/2022 07:15	126.928585	0	0
04/01/2022 07:20	130.7138197	0	0
04/01/2022 07:25	136.7416169	0	0
04/01/2022 07:30	144.4366223	0	0
04/01/2022 07:35	153.4726229	0	0
04/01/2022 07:40	163.1497924	0	0
04/01/2022 07:45	170.3069336	0	0
04/01/2022 07:50	174.3584553	0	0
04/01/2022 07:55	175.6611352	0	0
04/01/2022 08:00	176.872297	0	0
04/01/2022 08:05	178.4186517	0	0
04/01/2022 08:10	180.2095428	0	0
04/01/2022 08:15	181.5209371	0	0
04/01/2022 08:20	182.3879606	0	0
04/01/2022 08:25	183.3110217	0	0
04/01/2022 08:30	185.5814968	0	0
04/01/2022 08:35	189.1971519	0	0
04/01/2022 08:40	193.3116413	0	0
04/01/2022 08:45	197.0416967	0	0
04/01/2022 08:50	200.1211379	0	0
04/01/2022 08:55	202.4447703	0	0
04/01/2022 09:00	203.4434265	0	0
04/01/2022 09:05	203.1447452	0	0
04/01/2022 09:10	201.6786837	0	0
04/01/2022 09:15	199.1325006	0	0
04/01/2022 09:20	195.6109414	0	0
04/01/2022 09:25	191.2578604	0	0
04/01/2022 09:30	186.4625528	0	0
04/01/2022 09:35	181.3403407	0	0
04/01/2022 09:40	176.0031724	0	0
04/01/2022 09:45	170.8599159	0	0
04/01/2022 09:50	166.0030916	0	0
04/01/2022 09:55	161.4281912	0	0
04/01/2022 10:00	156.951576	0	0
04/01/2022 10:05	152.5578235	0	0
04/01/2022 10:10	148.369078	0	0
04/01/2022 10:15	145.0868625	0	0
04/01/2022 10:20	142.8269699	0	0
04/01/2022 10:25	141.458	0	0
04/01/2022 10:30	140.1236507	0	0
04/01/2022 10:35	138.6890872	0	0
04/01/2022 10:40	137.1943777	0	0
04/01/2022 10:45	135.894963	0	0
04/01/2022 10:50	134.8291956	0	0
04/01/2022 10:55	133.98079	0	0
04/01/2022 11:00	133.261026	0	0
04/01/2022 11:05	132.6528826	0	0
04/01/2022 11:10	132.0605981	0	0
04/01/2022 11:15	130.8974422	0	0
04/01/2022 11:20	129.0674574	0	0
04/01/2022 11:25	126.76255	0	0
04/01/2022 11:30	125.2191672	0	0
04/01/2022 11:35	124.6293012	0	0
04/01/2022 11:40	124.8900847	0	0
04/01/2022 11:45	125.3702343	0	0
04/01/2022 11:50	125.9671026	0	0
04/01/2022 11:55	126.5911937	0	0
04/01/2022 12:00	126.6940921	0	0
04/01/2022 12:05	126.1865732	0	0
04/01/2022 12:10	125.2971199	0	0
04/01/2022 12:15	125.4890008	0	0
04/01/2022 12:20	126.9909765	0	0
04/01/2022 12:25	129.5666912	0	0
04/01/2022 12:30	131.7332201	0	0
04/01/2022 12:35	133.2544688	0	0
04/01/2022 12:40	134.0242773	0	0
04/01/2022 12:45	133.3822206	0	0
04/01/2022 12:50	131.2223741	0	0
04/01/2022 12:55	127.8664701	0	0
04/01/2022 13:00	125.3622103	56	3.599866671
04/01/2022 13:05	124.5548747	0	0
04/01/2022 13:10	126.7352475	0	0
04/01/2022 13:15	131.5934155	0	0
04/01/2022 13:20	138.1249695	0	0
04/01/2022 13:25	144.953693	0	0
04/01/2022 13:30	150.4867201	0	0
04/01/2022 13:35	154.0843111	0	0
04/01/2022 13:40	155.8078992	0	0
04/01/2022 13:45	157.5047567	0	0
04/01/2022 13:50	159.5482661	0	0
04/01/2022 13:55	161.8939468	0	0
04/01/2022 14:00	163.5357532	0	0
04/01/2022 14:05	164.4894295	0	0
04/01/2022 14:10	164.8900275	0	0
04/01/2022 14:15	164.4253625	0	0
04/01/2022 14:20	163.3348268	0	0
04/01/2022 14:25	162.0245859	0	0
04/01/2022 14:30	161.8404054	0	0
04/01/2022 14:35	162.8308604	0	0
04/01/2022 14:40	164.5760127	0	0
04/01/2022 14:45	165.2679176	0	0
04/01/2022 14:50	164.5936427	0	0
04/01/2022 14:55	162.7741757	0	0
04/01/2022 15:00	161.2746524	0	0
04/01/2022 15:05	160.345066	0	0
04/01/2022 15:10	159.9536447	0	0
04/01/2022 15:15	159.7720091	0	0
04/01/2022 15:20	159.7661396	0	0
04/01/2022 15:25	159.8811135	0	0
04/01/2022 15:30	159.6667221	0	0
04/01/2022 15:35	159.0616518	0	0
04/01/2022 15:40	158.1050036	0	0
04/01/2022 15:45	156.9921995	0	0
04/01/2022 15:50	155.757657	0	0
04/01/2022 15:55	154.6013709	0	0
04/01/2022 16:00	154.7733901	0	0
04/01/2022 16:05	156.4710523	0	0
04/01/2022 16:10	159.2897105	0	0
04/01/2022 16:15	160.6699166	0	0
04/01/2022 16:20	160.2057673	0	0
04/01/2022 16:25	158.3392031	0	0
04/01/2022 16:30	157.8817189	0	0
04/01/2022 16:35	159.2748309	0	0
04/01/2022 16:40	162.0627988	0	0
04/01/2022 16:45	163.3747377	0	0
04/01/2022 16:50	162.7549336	0	0
04/01/2022 16:55	160.5730921	0	0
04/01/2022 17:00	159.1857132	0	0
04/01/2022 17:05	158.9627464	0	0
04/01/2022 17:10	159.7725702	0	0
04/01/2022 17:15	160.7945644	0	0
04/01/2022 17:20	161.8974334	0	0
04/01/2022 17:25	163.062541	0	0
04/01/2022 17:30	164.1822106	0	0
04/01/2022 17:35	165.238139	0	0
04/01/2022 17:40	166.0678354	0	0
04/01/2022 17:45	165.6498958	0	0
04/01/2022 17:50	163.8221315	0	0
04/01/2022 17:55	160.9498937	0	0
04/01/2022 18:00	159.3524012	0	0
04/01/2022 18:05	159.3952597	0	0
04/01/2022 18:10	160.6745017	0	0
04/01/2022 18:15	160.6349986	0	0
04/01/2022 18:20	158.8729855	0	0
04/01/2022 18:25	155.687555	0	0
04/01/2022 18:30	152.9747133	0	0
04/01/2022 18:35	151.0337068	0	0
04/01/2022 18:40	149.8528675	0	0
04/01/2022 18:45	149.3588585	0	0
04/01/2022 18:50	149.5401229	0	0
04/01/2022 18:55	150.422019	0	0
04/01/2022 19:00	152.1648521	0	0
04/01/2022 19:05	154.794056	0	0
04/01/2022 19:10	158.16518	0	0
04/01/2022 19:15	161.3624928	0	0
04/01/2022 19:20	164.241591	0	0
04/01/2022 19:25	166.6407274	0	0
04/01/2022 19:30	167.534269	0	0
04/01/2022 19:35	166.7604944	0	0
04/01/2022 19:40	164.6070682	0	0
04/01/2022 19:45	162.8944404	0	0
04/01/2022 19:50	161.9102855	0	0
04/01/2022 19:55	161.6564494	0	0
04/01/2022 20:00	162.1431293	0	0
04/01/2022 20:05	163.290592	0	0
04/01/2022 20:10	164.9364803	0	0
04/01/2022 20:15	166.1490173	0	0
04/01/2022 20:20	166.7952274	0	0
04/01/2022 20:25	166.8512063	0	0
04/01/2022 20:30	166.1082483	0	0
04/01/2022 20:35	164.5345393	0	0
04/01/2022 20:40	162.3567655	0	0
04/01/2022 20:45	161.0062033	0	0
04/01/2022 20:50	160.7087611	0	0
04/01/2022 20:55	161.2320429	0	0
04/01/2022 21:00	161.1051303	103	5.896048289
04/01/2022 21:05	161.0119759	0	0
04/01/2022 21:10	162.2727203	0	0
04/01/2022 21:15	166.6720496	0	0
04/01/2022 21:20	174.6507592	0	0
04/01/2022 21:25	185.8642202	0	0
04/01/2022 21:30	199.2155612	0	0
04/01/2022 21:35	213.8904032	0	0
04/01/2022 21:40	229.1522608	0	0
04/01/2022 21:45	244.3496746	0	0
04/01/2022 21:50	258.9309482	0	0
04/01/2022 21:55	272.5615607	0	0
04/01/2022 22:00	285.5479243	0	0
04/01/2022 22:05	297.778439	0	0
04/01/2022 22:10	308.9250267	0	0
04/01/2022 22:15	317.609466	0	0
04/01/2022 22:20	323.7038501	0	0
04/01/2022 22:25	327.64631	0	0
04/01/2022 22:30	331.1571961	0	0
04/01/2022 22:35	334.9022504	0	0
04/01/2022 22:40	338.9087294	0	0
04/01/2022 22:45	342.9970097	0	0
04/01/2022 22:50	346.7498753	0	0
04/01/2022 22:55	349.6625299	0	0
04/01/2022 23:00	350.1390263	0	0
04/01/2022 23:05	348.0121378	0	0
04/01/2022 23:10	343.5344002	0	0
04/01/2022 23:15	337.5156018	0	0
04/01/2022 23:20	330.2549012	0	0
04/01/2022 23:25	322.1825995	0	0
04/01/2022 23:30	314.9701276	0	0
04/01/2022 23:35	309.0125411	0	0
04/01/2022 23:40	304.0890208	0	0
04/01/2022 23:45	298.0404894	0	0
04/01/2022 23:50	290.607846	0	0
04/01/2022 23:55	281.9400803	0	0
05/01/2022 00:00	272.5179692	0	0
05/01/2022 00:05	262.4631376	0	0
05/01/2022 00:10	251.8964708	0	0
05/01/2022 00:15	241.3305786	0	0
05/01/2022 00:20	230.8688631	0	0
05/01/2022 00:25	220.6664394	0	0
05/01/2022 00:30	211.5860323	0	0
05/01/2022 00:35	203.7721363	0	0
05/01/2022 00:40	197.0388522	0	0
05/01/2022 00:45	190.1698447	0	0
05/01/2022 00:50	182.9730225	0	0
05/01/2022 00:55	175.4935359	0	0
05/01/2022 01:00	168.0301722	0	0
05/01/2022 01:05	160.6246658	0	0
05/01/2022 01:10	153.4726699	0	0
05/01/2022 01:15	147.8486953	0	0
05/01/2022 01:20	143.9472982	0	0
05/01/2022 01:25	141.5194909	0	0
05/01/2022 01:30	139.0322119	0	0
05/01/2022 01:35	136.2359075	0	0
05/01/2022 01:40	133.1569984	0	0
05/01/2022 01:45	130.0106678	0	0
05/01/2022 01:50	126.8233317	0	0
05/01/2022 01:55	123.6247344	0	0
05/01/2022 02:00	120.6508093	0	0
05/01/2022 02:05	117.9316326	0	0
05/01/2022 02:10	115.4267277	0	0
05/01/2022 02:15	112.9244826	0	0
05/01/2022 02:20	110.3853466	0	0
05/01/2022 02:25	107.9221213	0	0
05/01/2022 02:30	106.2848787	0	0
05/01/2022 02:35	105.5858335	0	0
05/01/2022 02:40	105.7136974	0	0
05/01/2022 02:45	106.0035306	0	0
05/01/2022 02:50	106.3446696	0	0
05/01/2022 02:55	106.6234944	0	0
05/01/2022 03:00	106.1544595	0	0
05/01/2022 03:05	104.8250835	0	0
05/01/2022 03:10	102.6190861	0	0
05/01/2022 03:15	99.45844398	0	0
05/01/2022 03:20	95.32776225	0	0
05/01/2022 03:25	90.48208198	0	0
05/01/2022 03:30	86.55494089	0	0
05/01/2022 03:35	83.80195658	0	0
05/01/2022 03:40	82.20001078	0	0
05/01/2022 03:45	81.61656512	0	0
05/01/2022 03:50	82.02885531	0	0
05/01/2022 03:55	83.28235881	0	0
05/01/2022 04:00	84.40961593	0	0
05/01/2022 04:05	85.25622668	0	0
05/01/2022 04:10	85.87106538	0	0
05/01/2022 04:15	86.573295	0	0
05/01/2022 04:20	87.41194012	0	0
05/01/2022 04:25	88.39779349	0	0
05/01/2022 04:30	89.60776522	0	0
05/01/2022 04:35	91.0527118	0	0
05/01/2022 04:40	92.58763881	0	0
05/01/2022 04:45	93.30231293	0	0
05/01/2022 04:50	93.05177913	0	0
05/01/2022 04:55	92.09089942	0	0
05/01/2022 05:00	92.04156449	0	0
05/01/2022 05:05	93.15868517	0	0
05/01/2022 05:10	95.19372525	0	0
05/01/2022 05:15	96.5800647	0	0
05/01/2022 05:20	97.06915047	0	0
05/01/2022 05:25	96.70796322	0	0
05/01/2022 05:30	95.80164063	0	0
05/01/2022 05:35	94.39713803	0	0
05/01/2022 05:40	92.62466671	0	0
05/01/2022 05:45	91.31669123	0	0
05/01/2022 05:50	90.60340216	0	0
05/01/2022 05:55	90.33963304	0	0
05/01/2022 06:00	89.61394973	0	0
05/01/2022 06:05	88.2811735	0	0
05/01/2022 06:10	86.55657095	0	0
05/01/2022 06:15	85.81153796	0	0
05/01/2022 06:20	86.26134462	0	0
05/01/2022 06:25	87.78841437	0	0
05/01/2022 06:30	89.65609105	0	0
05/01/2022 06:35	91.74682565	0	0
05/01/2022 06:40	94.0172227	0	0
05/01/2022 06:45	96.20019549	0	0
05/01/2022 06:50	98.25240631	0	0
05/01/2022 06:55	99.98374124	0	0
05/01/2022 07:00	100.1974074	66	3.547495045
05/01/2022 07:05	99.92416481	0	0
05/01/2022 07:10	101.932823	0	0
05/01/2022 07:15	107.3673097	0	0
05/01/2022 07:20	113.9961416	0	0
05/01/2022 07:25	120.6174796	0	0
05/01/2022 07:30	127.0796955	0	0
05/01/2022 07:35	133.3662437	0	0
05/01/2022 07:40	139.2725178	0	0
05/01/2022 07:45	143.1564628	0	0
05/01/2022 07:50	144.8623996	0	0
05/01/2022 07:55	144.64313	0	0
05/01/2022 08:00	143.4493467	0	0
05/01/2022 08:05	141.5278161	0	0
05/01/2022 08:10	139.0263026	0	0
05/01/2022 08:15	136.2847533	0	0
05/01/2022 08:20	133.4383715	0	0
05/01/2022 08:25	130.6318708	0	0
05/01/2022 08:30	128.2929408	0	0
05/01/2022 08:35	126.5481696	0	0
05/01/2022 08:40	125.2807813	0	0
05/01/2022 08:45	123.4077341	0	0
05/01/2022 08:50	120.7952333	0	0
05/01/2022 08:55	117.5262666	0	0
05/01/2022 09:00	113.9161094	0	0
05/01/2022 09:05	110.01821	0	0
05/01/2022 09:10	106.0449593	0	0
05/01/2022 09:15	103.3564341	0	0
05/01/2022 09:20	102.1546174	0	0
05/01/2022 09:25	102.0632528	0	0
05/01/2022 09:30	100.7843643	0	0
05/01/2022 09:35	97.94183813	0	0
05/01/2022 09:40	93.66532725	0	0
05/01/2022 09:45	88.85714123	0	0
05/01/2022 09:50	83.64951447	0	0
05/01/2022 09:55	78.14574022	0	0
05/01/2022 10:00	73.05887722	0	0
05/01/2022 10:05	68.49773311	0	0
05/01/2022 10:10	64.50185815	0	0
05/01/2022 10:15	61.34829604	0	0
05/01/2022 10:20	59.1940068	0	0
05/01/2022 10:25	57.98232157	0	0
05/01/2022 10:30	56.54296357	0	0
05/01/2022 10:35	54.71886658	0	0
05/01/2022 10:40	52.48404922	0	0
05/01/2022 10:45	49.61349947	0	0
05/01/2022 10:50	46.05066577	0	0
05/01/2022 10:55	41.88389604	0	0
05/01/2022 11:00	40	0	0
05/01/2022 11:05	40	0	0
05/01/2022 11:10	40	0	0
05/01/2022 11:15	40	0	0
05/01/2022 11:20	40	0	0
05/01/2022 11:25	40	0	0
05/01/2022 11:30	40	0	0
05/01/2022 11:35	40	0	0
05/01/2022 11:40	40	0	0
05/01/2022 11:45	40	0	0
05/01/2022 11:50	40	0	0
05/01/2022 11:55	40	0	0
05/01/2022 12:00	40	0	0
05/01/2022 12:05	40	0	0
05/01/2022 12:10	40	0	0
05/01/2022 12:15	40	0	0
05/01/2022 12:20	40	0	0
05/01/2022 12:25	40	0	0
05/01/2022 12:30	40	0	0
05/01/2022 12:35	40	0	0
05/01/2022 12:40	40.24402611	0	0
05/01/2022 12:45	41.80812614	0	0
05/01/2022 12:50	42.46327141	0	0
05/01/2022 12:55	42.34418978	0	0
05/01/2022 13:00	42.19941446	113	2.238584784
05/01/2022 13:05	43.44696293	0	0
05/01/2022 13:10	47.18133837	0	0
05/01/2022 13:15	53.98007615	0	0
05/01/2022 13:20	64.15635246	0	0
05/01/2022 13:25	77.54430085	0	0
05/01/2022 13:30	92.75320379	0	0
05/01/2022 13:35	108.8961719	0	0
05/01/2022 13:40	125.310235	0	0
05/01/2022 13:45	142.2041918	0	0
05/01/2022 13:50	159.1555743	0	0
05/01/2022 13:55	175.6970904	0	0
05/01/2022 14:00	191.2168194	0	0
05/01/2022 14:05	205.5022067	0	0
05/01/2022 14:10	218.5127775	0	0
05/01/2022 14:15	230.4252813	0	0
05/01/2022 14:20	241.3582197	0	0
05/01/2022 14:25	251.4638326	0	0
05/01/2022 14:30	260.8387089	0	0
05/01/2022 14:35	270.1222157	0	0
05/01/2022 14:40	279.954549	0	0
05/01/2022 14:45	289.5859809	0	0
05/01/2022 14:50	298.0580746	0	0
05/01/2022 14:55	304.7066284	0	0
05/01/2022 15:00	310.4226876	0	0
05/01/2022 15:05	315.2108929	0	0
05/01/2022 15:10	319.0320044	0	0
05/01/2022 15:15	321.7324958	0	0
05/01/2022 15:20	323.4666038	0	0
05/01/2022 15:25	324.3660422	0	0
05/01/2022 15:30	324.0937461	0	0
05/01/2022 15:35	322.7562263	0	0
05/01/2022 15:40	320.5491781	0	0
05/01/2022 15:45	317.7835886	0	0
05/01/2022 15:50	314.6071543	0	0
05/01/2022 15:55	311.0795387	0	0
05/01/2022 16:00	307.0248735	0	0
05/01/2022 16:05	302.4685013	0	0
05/01/2022 16:10	297.532328	0	0
05/01/2022 16:15	292.6964488	0	0
05/01/2022 16:20	288.0622861	0	0
05/01/2022 16:25	283.8645897	0	0
05/01/2022 16:30	281.4530687	0	0
05/01/2022 16:35	281.051163	0	0
05/01/2022 16:40	282.1944089	0	0
05/01/2022 16:45	281.8892525	0	0
05/01/2022 16:50	279.6653564	0	0
05/01/2022 16:55	275.8486277	0	0
05/01/2022 17:00	272.4951153	0	0
05/01/2022 17:05	269.9279153	0	0
05/01/2022 17:10	268.1159283	0	0
05/01/2022 17:15	266.8749677	0	0
05/01/2022 17:20	266.1727853	0	0
05/01/2022 17:25	265.9351193	0	0
05/01/2022 17:30	265.7127224	0	0
05/01/2022 17:35	265.4310474	0	0
05/01/2022 17:40	264.9363373	0	0
05/01/2022 17:45	263.2777191	0	0
05/01/2022 17:50	260.301569	0	0
05/01/2022 17:55	256.2034243	0	0
05/01/2022 18:00	252.2433485	0	0
05/01/2022 18:05	248.6171888	0	0
05/01/2022 18:10	245.3314933	0	0
05/01/2022 18:15	242.4468447	0	0
05/01/2022 18:20	239.9701519	0	0
05/01/2022 18:25	238.0254646	0	0
05/01/2022 18:30	237.4146532	0	0
05/01/2022 18:35	238.2621174	0	0
05/01/2022 18:40	240.1566952	0	0
05/01/2022 18:45	240.5078105	0	0
05/01/2022 18:50	238.9046131	0	0
05/01/2022 18:55	235.6659273	0	0
05/01/2022 19:00	232.8219675	0	0
05/01/2022 19:05	230.691823	0	0
05/01/2022 19:10	229.2597936	0	0
05/01/2022 19:15	228.4353583	0	0
05/01/2022 19:20	228.2030356	0	0
05/01/2022 19:25	228.4316678	0	0
05/01/2022 19:30	228.2977882	0	0
05/01/2022 19:35	227.6704161	0	0
05/01/2022 19:40	226.6230388	0	0
05/01/2022 19:45	225.6268892	0	0
05/01/2022 19:50	224.7555961	0	0
05/01/2022 19:55	223.9259547	0	0
05/01/2022 20:00	222.6157042	0	0
05/01/2022 20:05	220.7416431	0	0
05/01/2022 20:10	218.3941916	0	0
05/01/2022 20:15	216.1499032	0	0
05/01/2022 20:20	214.0993148	0	0
05/01/2022 20:25	212.3159354	0	0
05/01/2022 20:30	211.2683943	0	0
05/01/2022 20:35	211.0302595	0	0
05/01/2022 20:40	211.4699894	0	0
05/01/2022 20:45	211.7570853	0	0
05/01/2022 20:50	211.7600612	0	0
05/01/2022 20:55	211.5090125	0	0
05/01/2022 21:00	211.1967089	58	4.612373468
05/01/2022 21:05	212.0771168	0	0
05/01/2022 21:10	216.5670312	0	0
05/01/2022 21:15	223.3429017	0	0
05/01/2022 21:20	229.8574578	0	0
05/01/2022 21:25	235.1295449	0	0
05/01/2022 21:30	240.1369082	0	0
05/01/2022 21:35	245.0024922	0	0
05/01/2022 21:40	249.6349	0	0
05/01/2022 21:45	253.4149527	0	0
05/01/2022 21:50	256.2981346	0	0
05/01/2022 21:55	258.3197655	0	0
05/01/2022 22:00	259.3474357	0	0
05/01/2022 22:05	259.4267754	0	0
05/01/2022 22:10	258.5816667	0	0
05/01/2022 22:15	256.5319184	0	0
05/01/2022 22:20	253.3013083	0	0
05/01/2022 22:25	249.1214762	0	0
05/01/2022 22:30	245.0381318	0	0
05/01/2022 22:35	241.2738838	0	0
05/01/2022 22:40	237.7368577	0	0
05/01/2022 22:45	233.4999112	0	0
05/01/2022 22:50	228.4593782	0	0
05/01/2022 22:55	222.798822	0	0
05/01/2022 23:00	217.4297033	0	0
05/01/2022 23:05	212.5247775	0	0
05/01/2022 23:10	208.0575923	0	0
05/01/2022 23:15	203.6942013	0	0
05/01/2022 23:20	199.3996365	0	0
05/01/2022 23:25	195.2848327	0	0
05/01/2022 23:30	191.952047	0	0
05/01/2022 23:35	189.5060572	0	0
05/01/2022 23:40	187.7816391	0	0
05/01/2022 23:45	185.6795221	0	0
05/01/2022 23:50	183.0296273	0	0
05/01/2022 23:55	179.8458072	0	0
06/01/2022 00:00	176.2058783	0	0
06/01/2022 00:05	172.1226085	0	0
06/01/2022 00:10	167.6581221	0	0
06/01/2022 00:15	163.2056413	0	0
06/01/2022 00:20	158.8258769	0	0
06/01/2022 00:25	154.5665355	0	0
06/01/2022 00:30	150.7402777	0	0
06/01/2022 00:35	147.3941463	0	0
06/01/2022 00:40	144.539389	0	0
06/01/2022 00:45	142.2623198	0	0
06/01/2022 00:50	140.5745891	0	0
06/01/2022 00:55	139.3089216	0	0
06/01/2022 01:00	137.4165145	0	0
06/01/2022 01:05	134.7325915	0	0
06/01/2022 01:10	131.3559187	0	0
06/01/2022 01:15	127.8996162	0	0
06/01/2022 01:20	124.4715491	0	0
06/01/2022 01:25	121.3205845	0	0
06/01/2022 01:30	119.9250407	0	0
06/01/2022 01:35	120.5812207	0	0
06/01/2022 01:40	123.1159012	0	0
06/01/2022 01:45	125.8286104	0	0
06/01/2022 01:50	128.359484	0	0
06/01/2022 01:55	130.5081659	0	0
06/01/2022 02:00	132.1735054	0	0
06/01/2022 02:05	133.2326916	0	0
06/01/2022 02:10	133.7490419	0	0
06/01/2022 02:15	134.4943307	0	0
06/01/2022 02:20	135.6228291	0	0
06/01/2022 02:25	137.1637794	0	0
06/01/2022 02:30	139.0589809	0	0
06/01/2022 02:35	141.3356007	0	0
06/01/2022 02:40	143.7635327	0	0
06/01/2022 02:45	144.6796815	0	0
06/01/2022 02:50	143.8397686	0	0
06/01/2022 02:55	141.4897542	0	0
06/01/2022 03:00	139.0911991	0	0
06/01/2022 03:05	136.8814017	0	0
06/01/2022 03:10	134.8011793	0	0
06/01/2022 03:15	132.4440202	0	0
06/01/2022 03:20	129.7469171	0	0
06/01/2022 03:25	126.9753846	0	0
06/01/2022 03:30	125.8073293	0	0
06/01/2022 03:35	126.5068821	0	0
06/01/2022 03:40	128.5231615	0	0
06/01/2022 03:45	128.3735216	0	0
06/01/2022 03:50	125.5067116	0	0
06/01/2022 03:55	120.4500183	0	0
06/01/2022 04:00	116.5517294	0	0
06/01/2022 04:05	114.3390039	0	0
06/01/2022 04:10	113.5374789	0	0
06/01/2022 04:15	112.4181383	0	0
06/01/2022 04:20	110.7067424	0	0
06/01/2022 04:25	108.652871	0	0
06/01/2022 04:30	107.8451438	0	0
06/01/2022 04:35	108.5346083	0	0
06/01/2022 04:40	110.5265526	0	0
06/01/2022 04:45	112.58508	0	0
06/01/2022 04:50	114.5150156	0	0
06/01/2022 04:55	116.2338357	0	0
06/01/2022 05:00	117.2199433	0	0
06/01/2022 05:05	117.390516	0	0
06/01/2022 05:10	116.789748	0	0
06/01/2022 05:15	115.7007232	0	0
06/01/2022 05:20	114.1675586	0	0
06/01/2022 05:25	112.2576239	0	0
06/01/2022 05:30	110.4013249	0	0
06/01/2022 05:35	108.6660151	0	0
06/01/2022 05:40	107.0256747	0	0
06/01/2022 05:45	105.3193539	0	0
06/01/2022 05:50	103.5210296	0	0
06/01/2022 05:55	101.7572277	0	0
06/01/2022 06:00	100.8331454	0	0
06/01/2022 06:05	100.8753112	0	0
06/01/2022 06:10	101.7763362	0	0
06/01/2022 06:15	102.8599319	0	0
06/01/2022 06:20	104.0187213	0	0
06/01/2022 06:25	105.1838472	0	0
06/01/2022 06:30	105.9229538	0	0
06/01/2022 06:35	106.1672083	0	0
06/01/2022 06:40	105.9242622	0	0
06/01/2022 06:45	105.2461077	0	0
06/01/2022 06:50	104.140438	0	0
06/01/2022 06:55	102.6137006	0	0
06/01/2022 07:00	100.7099172	55	3.190698272
06/01/2022 07:05	99.01000033	0	0
06/01/2022 07:10	99.3194022	0	0
06/01/2022 07:15	103.4432189	0	0
06/01/2022 07:20	110.5382944	0	0
06/01/2022 07:25	118.9524106	0	0
06/01/2022 07:30	126.7601613	0	0
06/01/2022 07:35	133.2008561	0	0
06/01/2022 07:40	137.9689567	0	0
06/01/2022 07:45	140.8974828	0	0
06/01/2022 07:50	142.0333329	0	0
06/01/2022 07:55	141.6218103	0	0
06/01/2022 08:00	140.4978792	0	0
06/01/2022 08:05	139.0010969	0	0
06/01/2022 08:10	137.2641245	0	0
06/01/2022 08:15	134.6590727	0	0
06/01/2022 08:20	131.38129	0	0
06/01/2022 08:25	127.7555505	0	0
06/01/2022 08:30	125.0319891	0	0
06/01/2022 08:35	123.2317409	0	0
06/01/2022 08:40	122.03523	0	0
06/01/2022 08:45	120.2132942	0	0
06/01/2022 08:50	117.5936934	0	0
06/01/2022 08:55	114.2035485	0	0
06/01/2022 09:00	109.9480573	0	0
06/01/2022 09:05	104.880227	0	0
06/01/2022 09:10	99.31485734	0	0
06/01/2022 09:15	94.85218628	0	0
06/01/2022 09:20	91.7575632	0	0
06/01/2022 09:25	89.85216791	0	0
06/01/2022 09:30	87.9839503	0	0
06/01/2022 09:35	85.95445227	0	0
06/01/2022 09:40	83.5208479	0	0
06/01/2022 09:45	79.26268726	0	0
06/01/2022 09:50	72.93790572	0	0
06/01/2022 09:55	64.90964906	0	0
06/01/2022 10:00	57.60081962	0	0
06/01/2022 10:05	51.56976497	0	0
06/01/2022 10:10	46.91566899	0	0
06/01/2022 10:15	42.99898596	0	0
06/01/2022 10:20	40	0	0
06/01/2022 10:25	40	0	0
06/01/2022 10:30	40	0	0
06/01/2022 10:35	40	0	0
06/01/2022 10:40	40	0	0
06/01/2022 10:45	40	0	0
06/01/2022 10:50	40	0	0
06/01/2022 10:55	40	0	0
06/01/2022 11:00	40	0	0
06/01/2022 11:05	40	0	0
06/01/2022 11:10	40	0	0
06/01/2022 11:15	40	0	0
06/01/2022 11:20	40	0	0
06/01/2022 11:25	40	0	0
06/01/2022 11:30	40	0	0
06/01/2022 11:35	40	0	0
06/01/2022 11:40	40	0	0
06/01/2022 11:45	40	0	0
06/01/2022 11:50	40	0	0
06/01/2022 11:55	40	0	0
06/01/2022 12:00	40	0	0
06/01/2022 12:05	40	0	0
06/01/2022 12:10	40	0	0
06/01/2022 12:15	40	0	0
06/01/2022 12:20	40	0	0
06/01/2022 12:25	40	0	0
06/01/2022 12:30	40	0	0
06/01/2022 12:35	40.40393673	0	0
06/01/2022 12:40	44.08264767	0	0
06/01/2022 12:45	46.62002228	0	0
06/01/2022 12:50	47.79734025	0	0
06/01/2022 12:55	47.96838018	0	0
06/01/2022 13:00	49.38223811	48	0.215309884
06/01/2022 13:05	52.92312493	0	0
06/01/2022 13:10	59.75231453	0	0
06/01/2022 13:15	68.24846241	0	0
06/01/2022 13:20	77.50043184	0	0
06/01/2022 13:25	86.75901592	0	0
06/01/2022 13:30	96.78123771	0	0
06/01/2022 13:35	107.2699036	0	0
06/01/2022 13:40	117.8878716	0	0
06/01/2022 13:45	128.4977375	0	0
06/01/2022 13:50	138.9990415	0	0
06/01/2022 13:55	149.4238855	0	0
06/01/2022 14:00	160.2599008	0	0
06/01/2022 14:05	171.6185686	0	0
06/01/2022 14:10	183.6578338	0	0
06/01/2022 14:15	197.0454865	0	0
06/01/2022 14:20	212.0935488	0	0
06/01/2022 14:25	228.2746456	0	0
06/01/2022 14:30	241.4593533	0	0
06/01/2022 14:35	250.8037577	0	0
06/01/2022 14:40	256.6150135	0	0
06/01/2022 14:45	261.82961	0	0
06/01/2022 14:50	266.8725694	0	0
06/01/2022 14:55	271.6762294	0	0
06/01/2022 15:00	275.9384949	0	0
06/01/2022 15:05	279.627256	0	0
06/01/2022 15:10	282.8549781	0	0
06/01/2022 15:15	286.2144096	0	0
06/01/2022 15:20	289.82235	0	0
06/01/2022 15:25	293.6875226	0	0
06/01/2022 15:30	297.7193344	0	0
06/01/2022 15:35	301.9244361	0	0
06/01/2022 15:40	306.3508437	0	0
06/01/2022 15:45	311.1746217	0	0
06/01/2022 15:50	316.4409823	0	0
06/01/2022 15:55	321.9230445	0	0
06/01/2022 16:00	326.0780887	0	0
06/01/2022 16:05	328.6767788	0	0
06/01/2022 16:10	329.9187836	0	0
06/01/2022 16:15	330.9821126	0	0
06/01/2022 16:20	332.0644394	0	0
06/01/2022 16:25	333.2015306	0	0
06/01/2022 16:30	334.5489585	0	0
06/01/2022 16:35	336.1408869	0	0
06/01/2022 16:40	337.726028	0	0
06/01/2022 16:45	337.6544853	0	0
06/01/2022 16:50	335.673678	0	0
06/01/2022 16:55	332.2240431	0	0
06/01/2022 17:00	330.0467312	0	0
06/01/2022 17:05	329.5811289	0	0
06/01/2022 17:10	330.5515737	0	0
06/01/2022 17:15	331.1721519	0	0
06/01/2022 17:20	331.1663413	0	0
06/01/2022 17:25	330.5671104	0	0
06/01/2022 17:30	329.5499504	0	0
06/01/2022 17:35	328.1471215	0	0
06/01/2022 17:40	326.4807764	0	0
06/01/2022 17:45	325.2967981	0	0
06/01/2022 17:50	324.7167526	0	0
06/01/2022 17:55	324.6895301	0	0
06/01/2022 18:00	324.8682909	0	0
06/01/2022 18:05	325.2014369	0	0
06/01/2022 18:10	325.6065449	0	0
06/01/2022 18:15	325.5422915	0	0
06/01/2022 18:20	324.9258457	0	0
06/01/2022 18:25	323.8810461	0	0
06/01/2022 18:30	323.1760962	0	0
06/01/2022 18:35	322.9344931	0	0
06/01/2022 18:40	322.8921286	0	0
06/01/2022 18:45	321.3628923	0	0
06/01/2022 18:50	318.0823895	0	0
06/01/2022 18:55	313.4696129	0	0
06/01/2022 19:00	310.1670083	0	0
06/01/2022 19:05	308.5933278	0	0
06/01/2022 19:10	308.590467	0	0
06/01/2022 19:15	309.1478163	0	0
06/01/2022 19:20	310.1070689	0	0
06/01/2022 19:25	311.279078	0	0
06/01/2022 19:30	311.4582205	0	0
06/01/2022 19:35	310.4551792	0	0
06/01/2022 19:40	308.5971623	0	0
06/01/2022 19:45	307.9501339	0	0
06/01/2022 19:50	308.8411591	0	0
06/01/2022 19:55	310.9356078	0	0
06/01/2022 20:00	312.1089257	0	0
06/01/2022 20:05	311.9448481	0	0
06/01/2022 20:10	310.3667711	0	0
06/01/2022 20:15	306.9821624	0	0
06/01/2022 20:20	301.743406	0	0
06/01/2022 20:25	295.1339365	0	0
06/01/2022 20:30	290.1568466	0	0
06/01/2022 20:35	287.287668	0	0
06/01/2022 20:40	286.201575	0	0
06/01/2022 20:45	284.8355516	0	0
06/01/2022 20:50	282.8639717	0	0
06/01/2022 20:55	280.4809022	0	0
06/01/2022 21:00	278.9151731	45	5.539563342
06/01/2022 21:05	279.3965125	0	0
06/01/2022 21:10	282.8483204	0	0
06/01/2022 21:15	287.9866095	0	0
06/01/2022 21:20	294.096737	0	0
06/01/2022 21:25	300.5199092	0	0
06/01/2022 21:30	307.4975601	0	0
06/01/2022 21:35	314.5018045	0	0
06/01/2022 21:40	320.9679276	0	0
06/01/2022 21:45	326.2293429	0	0
06/01/2022 21:50	330.0429595	0	0
06/01/2022 21:55	332.316715	0	0
06/01/2022 22:00	332.9640742	0	0
06/01/2022 22:05	332.0446315	0	0
06/01/2022 22:10	329.5490283	0	0
06/01/2022 22:15	324.787172	0	0
06/01/2022 22:20	317.9550087	0	0
06/01/2022 22:25	310.0803686	0	0
06/01/2022 22:30	303.7854124	0	0
06/01/2022 22:35	299.0555992	0	0
06/01/2022 22:40	294.8552697	0	0
06/01/2022 22:45	288.8184872	0	0
06/01/2022 22:50	280.5596043	0	0
06/01/2022 22:55	270.4034785	0	0
06/01/2022 23:00	259.9319988	0	0
06/01/2022 23:05	249.5628767	0	0
06/01/2022 23:10	239.4673295	0	0
06/01/2022 23:15	229.7129378	0	0
06/01/2022 23:20	220.4266488	0	0
06/01/2022 23:25	211.5196917	0	0
06/01/2022 23:30	201.7740631	0	0
06/01/2022 23:35	191.0593252	0	0
06/01/2022 23:40	179.8176233	0	0
06/01/2022 23:45	170.5133827	0	0
06/01/2022 23:50	163.5571066	0	0
06/01/2022 23:55	158.6594239	0	0
07/01/2022 00:00	153.8746558	0	0
07/01/2022 00:05	148.8997777	0	0
07/01/2022 00:10	143.6976647	0	0
07/01/2022 00:15	138.0252837	0	0
07/01/2022 00:20	131.8372757	0	0
07/01/2022 00:25	125.3267326	0	0
07/01/2022 00:30	119.770191	0	0
07/01/2022 00:35	115.3570231	0	0
07/01/2022 00:40	111.9544296	0	0
07/01/2022 00:45	108.801044	0	0
07/01/2022 00:50	105.7553269	0	0
07/01/2022 00:55	102.7980992	0	0
07/01/2022 01:00	99.95061948	0	0
07/01/2022 01:05	97.19651973	0	0
07/01/2022 01:10	94.47024362	0	0
07/01/2022 01:15	91.47063389	0	0
07/01/2022 01:20	88.13847748	0	0
07/01/2022 01:25	84.51878827	0	0
07/01/2022 01:30	80.96128941	0	0
07/01/2022 01:35	77.51531052	0	0
07/01/2022 01:40	74.43082367	0	0
07/01/2022 01:45	73.32301251	0	0
07/01/2022 01:50	74.44410221	0	0
07/01/2022 01:55	77.35554849	0	0
07/01/2022 02:00	79.29522518	0	0
07/01/2022 02:05	79.82549243	0	0
07/01/2022 02:10	79.09970956	0	0
07/01/2022 02:15	78.0980189	0	0
07/01/2022 02:20	76.97391132	0	0
07/01/2022 02:25	75.70060343	0	0
07/01/2022 02:30	74.11668769	0	0
07/01/2022 02:35	72.19513496	0	0
07/01/2022 02:40	70.03289061	0	0
07/01/2022 02:45	68.25428514	0	0
07/01/2022 02:50	66.95589815	0	0
07/01/2022 02:55	66.24782331	0	0
07/01/2022 03:00	66.84059624	0	0
07/01/2022 03:05	68.84398189	0	0
07/01/2022 03:10	71.87367708	0	0
07/01/2022 03:15	73.51143948	0	0
07/01/2022 03:20	73.37275546	0	0
07/01/2022 03:25	71.8252059	0	0
07/01/2022 03:30	71.21422305	0	0
07/01/2022 03:35	71.90717467	0	0
07/01/2022 03:40	73.72544028	0	0
07/01/2022 03:45	75.55681241	0	0
07/01/2022 03:50	77.22253552	0	0
07/01/2022 03:55	78.64740114	0	0
07/01/2022 04:00	79.37517574	0	0
07/01/2022 04:05	79.33042248	0	0
07/01/2022 04:10	78.71327477	0	0
07/01/2022 04:15	78.81211589	0	0
07/01/2022 04:20	79.82705832	0	0
07/01/2022 04:25	81.52916678	0	0
07/01/2022 04:30	82.48966399	0	0
07/01/2022 04:35	82.47957535	0	0
07/01/2022 04:40	81.74246042	0	0
07/01/2022 04:45	81.84225434	0	0
07/01/2022 04:50	83.02256406	0	0
07/01/2022 04:55	85.03326929	0	0
07/01/2022 05:00	86.31120356	0	0
07/01/2022 05:05	86.60640406	0	0
07/01/2022 05:10	86.11909323	0	0
07/01/2022 05:15	86.13690964	0	0
07/01/2022 05:20	86.86036173	0	0
07/01/2022 05:25	88.13784873	0	0
07/01/2022 05:30	89.02640165	0	0
07/01/2022 05:35	89.37482425	0	0
07/01/2022 05:40	89.21347001	0	0
07/01/2022 05:45	88.7484299	0	0
07/01/2022 05:50	88.01054133	0	0
07/01/2022 05:55	87.14446905	0	0
07/01/2022 06:00	87.07636752	0	0
07/01/2022 06:05	87.95140845	0	0
07/01/2022 06:10	89.56429246	0	0
07/01/2022 06:15	90.62069188	0	0
07/01/2022 06:20	90.91578062	0	0
07/01/2022 06:25	90.63775214	0	0
07/01/2022 06:30	90.98066821	0	0
07/01/2022 06:35	92.13311887	0	0
07/01/2022 06:40	93.93479369	0	0
07/01/2022 06:45	95.36946975	0	0
07/01/2022 06:50	96.27713393	0	0
07/01/2022 06:55	96.71107315	0	0
07/01/2022 07:00	97.00555606	44	2.190632317
07/01/2022 07:05	97.48957084	0	0
07/01/2022 07:10	99.11821213	0	0
07/01/2022 07:15	102.6664517	0	0
07/01/2022 07:20	107.8822275	0	0
07/01/2022 07:25	114.2110797	0	0
07/01/2022 07:30	120.8546554	0	0
07/01/2022 07:35	127.4915848	0	0
07/01/2022 07:40	134.0128355	0	0
07/01/2022 07:45	140.8280273	0	0
07/01/2022 07:50	147.8789192	0	0
07/01/2022 07:55	155.0270989	0	0
07/01/2022 08:00	162.0892288	0	0
07/01/2022 08:05	168.9887164	0	0
07/01/2022 08:10	175.7513464	0	0
07/01/2022 08:15	182.6745793	0	0
07/01/2022 08:20	189.8634934	0	0
07/01/2022 08:25	197.262557	0	0
07/01/2022 08:30	204.4232617	0	0
07/01/2022 08:35	211.1952559	0	0
07/01/2022 08:40	217.1718181	0	0
07/01/2022 08:45	220.1686063	0	0
07/01/2022 08:50	219.8446878	0	0
07/01/2022 08:55	216.7371707	0	0
07/01/2022 09:00	214.1481211	0	0
07/01/2022 09:05	212.6376062	0	0
07/01/2022 09:10	212.0400019	0	0
07/01/2022 09:15	211.0498631	0	0
07/01/2022 09:20	209.5011469	0	0
07/01/2022 09:25	207.6026741	0	0
07/01/2022 09:30	206.4318091	0	0
07/01/2022 09:35	206.1907654	0	0
07/01/2022 09:40	206.8215237	0	0
07/01/2022 09:45	207.7653433	0	0
07/01/2022 09:50	208.9573453	0	0
07/01/2022 09:55	210.0896928	0	0
07/01/2022 10:00	209.0754377	0	0
07/01/2022 10:05	205.6011503	0	0
07/01/2022 10:10	200.128081	0	0
07/01/2022 10:15	195.483699	0	0
07/01/2022 10:20	192.1250607	0	0
07/01/2022 10:25	189.8808924	0	0
07/01/2022 10:30	187.6051738	0	0
07/01/2022 10:35	185.12361	0	0
07/01/2022 10:40	182.4817804	0	0
07/01/2022 10:45	179.930417	0	0
07/01/2022 10:50	177.5129787	0	0
07/01/2022 10:55	175.2165112	0	0
07/01/2022 11:00	172.9368647	0	0
07/01/2022 11:05	170.6587775	0	0
07/01/2022 11:10	168.4039453	0	0
07/01/2022 11:15	166.3014386	0	0
07/01/2022 11:20	164.3723268	0	0
07/01/2022 11:25	162.6867523	0	0
07/01/2022 11:30	161.6857584	0	0
07/01/2022 11:35	161.4388935	0	0
07/01/2022 11:40	161.8304564	0	0
07/01/2022 11:45	162.1290468	0	0
07/01/2022 11:50	162.2185811	0	0
07/01/2022 11:55	162.0721938	0	0
07/01/2022 12:00	161.5240165	0	0
07/01/2022 12:05	160.546963	0	0
07/01/2022 12:10	159.258811	0	0
07/01/2022 12:15	158.4114247	0	0
07/01/2022 12:20	158.1224735	0	0
07/01/2022 12:25	158.2870866	0	0
07/01/2022 12:30	158.2478147	0	0
07/01/2022 12:35	157.8997534	0	0
07/01/2022 12:40	157.2383724	0	0
07/01/2022 12:45	156.2419318	0	0
07/01/2022 12:50	154.9059158	0	0
07/01/2022 12:55	153.2377061	0	0
07/01/2022 13:00	151.2908616	76	5.229637701
07/01/2022 13:05	150.3604329	0	0
07/01/2022 13:10	151.3659367	0	0
07/01/2022 13:15	154.1585914	0	0
07/01/2022 13:20	158.3062918	0	0
07/01/2022 13:25	163.033694	0	0
07/01/2022 13:30	166.5773709	0	0
07/01/2022 13:35	168.2619435	0	0
07/01/2022 13:40	168.4316032	0	0
07/01/2022 13:45	171.3787346	0	0
07/01/2022 13:50	177.6511581	0	0
07/01/2022 13:55	186.4821396	0	0
07/01/2022 14:00	193.5636859	0	0
07/01/2022 14:05	198.2411398	0	0
07/01/2022 14:10	200.7649792	0	0
07/01/2022 14:15	202.3454468	0	0
07/01/2022 14:20	203.3298625	0	0
07/01/2022 14:25	203.951193	0	0
07/01/2022 14:30	204.4877462	0	0
07/01/2022 14:35	205.6168865	0	0
07/01/2022 14:40	207.9701499	0	0
07/01/2022 14:45	210.7524713	0	0
07/01/2022 14:50	212.9629353	0	0
07/01/2022 14:55	213.8912058	0	0
07/01/2022 15:00	214.358659	0	0
07/01/2022 15:05	214.3454543	0	0
07/01/2022 15:10	213.848323	0	0
07/01/2022 15:15	212.9962528	0	0
07/01/2022 15:20	211.9824631	0	0
07/01/2022 15:25	210.8445743	0	0
07/01/2022 15:30	208.6976685	0	0
07/01/2022 15:35	205.5454161	0	0
07/01/2022 15:40	201.6134029	0	0
07/01/2022 15:45	197.5180924	0	0
07/01/2022 15:50	193.4325109	0	0
07/01/2022 15:55	189.368111	0	0
07/01/2022 16:00	184.9914507	0	0
07/01/2022 16:05	180.2796746	0	0
07/01/2022 16:10	175.3548218	0	0
07/01/2022 16:15	170.8506332	0	0
07/01/2022 16:20	166.8733621	0	0
07/01/2022 16:25	163.4989978	0	0
07/01/2022 16:30	161.188276	0	0
07/01/2022 16:35	160.0095413	0	0
07/01/2022 16:40	159.7055784	0	0
07/01/2022 16:45	158.6830319	0	0
07/01/2022 16:50	156.6819147	0	0
07/01/2022 16:55	153.8991744	0	0
07/01/2022 17:00	151.6374662	0	0
07/01/2022 17:05	150.0933675	0	0
07/01/2022 17:10	149.2484182	0	0
07/01/2022 17:15	149.0428503	0	0
07/01/2022 17:20	149.4588652	0	0
07/01/2022 17:25	150.2656415	0	0
07/01/2022 17:30	150.0527452	0	0
07/01/2022 17:35	148.5903621	0	0
07/01/2022 17:40	146.0396752	0	0
07/01/2022 17:45	143.4648078	0	0
07/01/2022 17:50	141.027976	0	0
07/01/2022 17:55	138.7790093	0	0
07/01/2022 18:00	137.0685963	0	0
07/01/2022 18:05	135.9474927	0	0
07/01/2022 18:10	135.4231316	0	0
07/01/2022 18:15	135.5703994	0	0
07/01/2022 18:20	136.3975066	0	0
07/01/2022 18:25	137.7183786	0	0
07/01/2022 18:30	138.3762592	0	0
07/01/2022 18:35	138.1857025	0	0
07/01/2022 18:40	137.2053977	0	0
07/01/2022 18:45	135.8238474	0	0
07/01/2022 18:50	134.1002373	0	0
07/01/2022 18:55	132.2370944	0	0
07/01/2022 19:00	131.5300195	0	0
07/01/2022 19:05	132.1819255	0	0
07/01/2022 19:10	133.8517889	0	0
07/01/2022 19:15	134.3897163	0	0
07/01/2022 19:20	133.454981	0	0
07/01/2022 19:25	131.3585856	0	0
07/01/2022 19:30	130.0778229	0	0
07/01/2022 19:35	129.9239223	0	0
07/01/2022 19:40	130.7356811	0	0
07/01/2022 19:45	131.4979941	0	0
07/01/2022 19:50	132.0498308	0	0
07/01/2022 19:55	132.5081661	0	0
07/01/2022 20:00	133.6183425	0	0
07/01/2022 20:05	135.4973563	0	0
07/01/2022 20:10	137.83253	0	0
07/01/2022 20:15	138.6471284	0	0
07/01/2022 20:20	137.6286013	0	0
07/01/2022 20:25	135.0877067	0	0
07/01/2022 20:30	132.9952345	0	0
07/01/2022 20:35	131.6620065	0	0
07/01/2022 20:40	131.0355626	0	0
07/01/2022 20:45	130.7858027	0	0
07/01/2022 20:50	130.8603239	0	0
07/01/2022 20:55	131.2227817	0	0
07/01/2022 21:00	131.6446961	49	2.195582541
07/01/2022 21:05	132.3499477	0	0
07/01/2022 21:10	134.1537111	0	0
07/01/2022 21:15	137.2089238	0	0
07/01/2022 21:20	141.3637292	0	0
07/01/2022 21:25	146.3682254	0	0
07/01/2022 21:30	153.4394884	0	0
07/01/2022 21:35	162.4849553	0	0
07/01/2022 21:40	173.0319328	0	0
07/01/2022 21:45	183.5690814	0	0
07/01/2022 21:50	193.7365967	0	0
07/01/2022 21:55	203.4443912	0	0
07/01/2022 22:00	212.7744053	0	0
07/01/2022 22:05	221.7150713	0	0
07/01/2022 22:10	230.5032757	0	0
07/01/2022 22:15	240.5904758	0	0
07/01/2022 22:20	252.2217753	0	0
07/01/2022 22:25	264.8242127	0	0
07/01/2022 22:30	275.0762038	0	0
[truncated: 32,561 more rows]
