# Supplementary material for: Explainable cluster-based learning for prediction of postprandial glycemic events and insulin dose optimization in type 1 diabetes
Source: PLOS Digit Health. 2025 Sep 16;4(9):e0000996. doi: 10.1371/journal.pdig.0000996 (PMC12440209; doi:10.1371/journal.pdig.0000996)
Supplement: S1 Dataset — These datasets were used to train, validate, and evaluate the proposed ML framework for the prediction of postprandial glycemic events and insulin dose optimization. (ZIP) [file pdig.0000996.s001.zip › S1_Datasets/Simulated patient dataset/adult#008.csv]

time	CGM	meal_inGrams	u6_Umin
01/01/2022 00:00	130.0153165	0	0
01/01/2022 00:05	120.0048967	0	0
01/01/2022 00:10	119.1787463	0	0
01/01/2022 00:15	118.7269029	0	0
01/01/2022 00:20	118.7715404	0	0
01/01/2022 00:25	119.3203749	0	0
01/01/2022 00:30	120.3670876	0	0
01/01/2022 00:35	121.9122554	0	0
01/01/2022 00:40	123.8592174	0	0
01/01/2022 00:45	125.5899854	0	0
01/01/2022 00:50	127.0066739	0	0
01/01/2022 00:55	128.0272263	0	0
01/01/2022 01:00	128.1345827	0	0
01/01/2022 01:05	127.2465485	0	0
01/01/2022 01:10	125.6341086	0	0
01/01/2022 01:15	125.0169586	0	0
01/01/2022 01:20	125.6661553	0	0
01/01/2022 01:25	127.3037007	0	0
01/01/2022 01:30	128.1717877	0	0
01/01/2022 01:35	127.9925083	0	0
01/01/2022 01:40	126.9575452	0	0
01/01/2022 01:45	126.2830254	0	0
01/01/2022 01:50	126.1607031	0	0
01/01/2022 01:55	126.5012227	0	0
01/01/2022 02:00	126.7402463	0	0
01/01/2022 02:05	126.7884702	0	0
01/01/2022 02:10	126.6543002	0	0
01/01/2022 02:15	126.3921552	0	0
01/01/2022 02:20	126.010478	0	0
01/01/2022 02:25	125.5665323	0	0
01/01/2022 02:30	125.4238845	0	0
01/01/2022 02:35	125.639827	0	0
01/01/2022 02:40	126.1343242	0	0
01/01/2022 02:45	126.4011648	0	0
01/01/2022 02:50	126.3603302	0	0
01/01/2022 02:55	125.9495995	0	0
01/01/2022 03:00	124.7754549	0	0
01/01/2022 03:05	122.7756877	0	0
01/01/2022 03:10	120.2404361	0	0
01/01/2022 03:15	119.0076934	0	0
01/01/2022 03:20	119.3676073	0	0
01/01/2022 03:25	121.0688251	0	0
01/01/2022 03:30	122.5198226	0	0
01/01/2022 03:35	123.4692544	0	0
01/01/2022 03:40	124.0897884	0	0
01/01/2022 03:45	125.4753088	0	0
01/01/2022 03:50	127.798489	0	0
01/01/2022 03:55	130.8650636	0	0
01/01/2022 04:00	133.4449624	0	0
01/01/2022 04:05	135.343924	0	0
01/01/2022 04:10	136.634665	0	0
01/01/2022 04:15	137.7779692	0	0
01/01/2022 04:20	138.8465563	0	0
01/01/2022 04:25	139.7371507	0	0
01/01/2022 04:30	139.7958968	0	0
01/01/2022 04:35	138.9195213	0	0
01/01/2022 04:40	137.4157923	0	0
01/01/2022 04:45	137.2341122	0	0
01/01/2022 04:50	138.6822507	0	0
01/01/2022 04:55	141.3105376	0	0
01/01/2022 05:00	142.2712528	0	0
01/01/2022 05:05	141.1147271	0	0
01/01/2022 05:10	138.2358098	0	0
01/01/2022 05:15	136.135394	0	0
01/01/2022 05:20	135.20833	0	0
01/01/2022 05:25	135.2450679	0	0
01/01/2022 05:30	134.9186343	0	0
01/01/2022 05:35	134.0194801	0	0
01/01/2022 05:40	132.6254056	0	0
01/01/2022 05:45	131.2293156	0	0
01/01/2022 05:50	129.9090109	0	0
01/01/2022 05:55	128.7431404	0	0
01/01/2022 06:00	128.2299794	0	0
01/01/2022 06:05	128.4481774	0	0
01/01/2022 06:10	129.261625	0	0
01/01/2022 06:15	129.80846	0	0
01/01/2022 06:20	129.9525734	0	0
01/01/2022 06:25	129.6666032	0	0
01/01/2022 06:30	128.7774153	0	0
01/01/2022 06:35	127.2576478	0	0
01/01/2022 06:40	125.27374	0	0
01/01/2022 06:45	123.8799642	0	0
01/01/2022 06:50	123.2427599	0	0
01/01/2022 06:55	123.1948963	0	0
01/01/2022 07:00	122.6775463	66	7.03433165
01/01/2022 07:05	122.3585712	0	0
01/01/2022 07:10	122.8736228	0	0
01/01/2022 07:15	125.5198769	0	0
01/01/2022 07:20	130.2741172	0	0
01/01/2022 07:25	136.6969309	0	0
01/01/2022 07:30	143.1193239	0	0
01/01/2022 07:35	149.1778799	0	0
01/01/2022 07:40	154.7400251	0	0
01/01/2022 07:45	159.5138371	0	0
01/01/2022 07:50	163.4081479	0	0
01/01/2022 07:55	166.4994659	0	0
01/01/2022 08:00	169.5046491	0	0
01/01/2022 08:05	172.5243736	0	0
01/01/2022 08:10	175.4208724	0	0
01/01/2022 08:15	177.3719747	0	0
01/01/2022 08:20	178.2522569	0	0
01/01/2022 08:25	178.1887258	0	0
01/01/2022 08:30	177.9444519	0	0
01/01/2022 08:35	177.651687	0	0
01/01/2022 08:40	177.3864945	0	0
01/01/2022 08:45	177.5534229	0	0
01/01/2022 08:50	178.2317771	0	0
01/01/2022 08:55	179.3249749	0	0
01/01/2022 09:00	180.1180767	0	0
01/01/2022 09:05	180.5233702	0	0
01/01/2022 09:10	180.7041465	0	0
01/01/2022 09:15	181.5064574	0	0
01/01/2022 09:20	183.2155186	0	0
01/01/2022 09:25	185.6979848	0	0
01/01/2022 09:30	186.8174509	0	0
01/01/2022 09:35	186.0018476	0	0
01/01/2022 09:40	183.4814879	0	0
01/01/2022 09:45	181.8626564	0	0
01/01/2022 09:50	181.5397636	0	0
01/01/2022 09:55	182.3603915	0	0
01/01/2022 10:00	183.346129	0	0
01/01/2022 10:05	184.371283	0	0
01/01/2022 10:10	185.3751493	0	0
01/01/2022 10:15	185.7891985	0	0
01/01/2022 10:20	185.5472618	0	0
01/01/2022 10:25	184.9062174	0	0
01/01/2022 10:30	185.3533975	0	0
01/01/2022 10:35	187.1399319	0	0
01/01/2022 10:40	189.7108052	0	0
01/01/2022 10:45	189.4567683	0	0
01/01/2022 10:50	185.8182244	0	0
01/01/2022 10:55	179.4206771	0	0
01/01/2022 11:00	174.1668283	0	0
01/01/2022 11:05	170.6790597	0	0
01/01/2022 11:10	168.7670454	0	0
01/01/2022 11:15	167.190543	0	0
01/01/2022 11:20	165.7571686	0	0
01/01/2022 11:25	164.3630562	0	0
01/01/2022 11:30	162.3313241	0	0
01/01/2022 11:35	159.5567738	0	0
01/01/2022 11:40	156.2065096	0	0
01/01/2022 11:45	153.3299953	0	0
01/01/2022 11:50	151.0934896	0	0
01/01/2022 11:55	149.3846602	0	0
01/01/2022 12:00	147.4896619	0	0
01/01/2022 12:05	145.2956411	0	0
01/01/2022 12:10	142.9680046	0	0
01/01/2022 12:15	141.555887	0	0
01/01/2022 12:20	141.2243882	0	0
01/01/2022 12:25	141.7783798	0	0
01/01/2022 12:30	141.9859298	0	0
01/01/2022 12:35	141.6517432	0	0
01/01/2022 12:40	140.8325728	0	0
01/01/2022 12:45	139.8929808	0	0
01/01/2022 12:50	138.8896438	0	0
01/01/2022 12:55	137.9628611	0	0
01/01/2022 13:00	138.0068752	69	8.538551255
01/01/2022 13:05	140.0856426	0	0
01/01/2022 13:10	144.7277669	0	0
01/01/2022 13:15	150.2220736	0	0
01/01/2022 13:20	156.3547531	0	0
01/01/2022 13:25	163.2214174	0	0
01/01/2022 13:30	172.3215718	0	0
01/01/2022 13:35	183.4348257	0	0
01/01/2022 13:40	195.8405703	0	0
01/01/2022 13:45	207.8472171	0	0
01/01/2022 13:50	218.8709058	0	0
01/01/2022 13:55	228.6938124	0	0
01/01/2022 14:00	237.6353727	0	0
01/01/2022 14:05	245.6379094	0	0
01/01/2022 14:10	252.5950328	0	0
01/01/2022 14:15	258.2753983	0	0
01/01/2022 14:20	262.7005138	0	0
01/01/2022 14:25	266.0167484	0	0
01/01/2022 14:30	268.5499835	0	0
01/01/2022 14:35	270.8037963	0	0
01/01/2022 14:40	273.4829156	0	0
01/01/2022 14:45	277.5677468	0	0
01/01/2022 14:50	282.6166392	0	0
01/01/2022 14:55	287.8129349	0	0
01/01/2022 15:00	291.6455418	0	0
01/01/2022 15:05	293.790921	0	0
01/01/2022 15:10	294.2046292	0	0
01/01/2022 15:15	292.5432653	0	0
01/01/2022 15:20	288.9143325	0	0
01/01/2022 15:25	283.7081353	0	0
01/01/2022 15:30	278.3470434	0	0
01/01/2022 15:35	273.1945993	0	0
01/01/2022 15:40	268.204826	0	0
01/01/2022 15:45	262.2848719	0	0
01/01/2022 15:50	255.3445407	0	0
01/01/2022 15:55	247.6805917	0	0
01/01/2022 16:00	240.7147409	0	0
01/01/2022 16:05	234.7131774	0	0
01/01/2022 16:10	229.6089201	0	0
01/01/2022 16:15	224.7525282	0	0
01/01/2022 16:20	220.0592834	0	0
01/01/2022 16:25	215.5536399	0	0
01/01/2022 16:30	211.2990753	0	0
01/01/2022 16:35	207.3105369	0	0
01/01/2022 16:40	203.6351266	0	0
01/01/2022 16:45	200.5510564	0	0
01/01/2022 16:50	198.1006913	0	0
01/01/2022 16:55	196.1882584	0	0
01/01/2022 17:00	194.2223339	0	0
01/01/2022 17:05	192.1046437	0	0
01/01/2022 17:10	189.776634	0	0
01/01/2022 17:15	186.912655	0	0
01/01/2022 17:20	183.4554896	0	0
01/01/2022 17:25	179.5370905	0	0
01/01/2022 17:30	176.0289495	0	0
01/01/2022 17:35	173.0633638	0	0
01/01/2022 17:40	170.6586172	0	0
01/01/2022 17:45	168.9636648	0	0
01/01/2022 17:50	167.9971214	0	0
01/01/2022 17:55	167.6460777	0	0
01/01/2022 18:00	167.2258628	0	0
01/01/2022 18:05	166.6239847	0	0
01/01/2022 18:10	165.7484497	0	0
01/01/2022 18:15	164.0436765	0	0
01/01/2022 18:20	161.4181082	0	0
01/01/2022 18:25	157.9238933	0	0
01/01/2022 18:30	153.9148696	0	0
01/01/2022 18:35	149.4435975	0	0
01/01/2022 18:40	144.7646871	0	0
01/01/2022 18:45	141.5109733	0	0
01/01/2022 18:50	139.9374335	0	0
01/01/2022 18:55	139.880552	0	0
01/01/2022 19:00	140.3221364	0	0
01/01/2022 19:05	141.0989887	0	0
01/01/2022 19:10	142.2610006	0	0
01/01/2022 19:15	144.1390582	0	0
01/01/2022 19:20	146.7833236	0	0
01/01/2022 19:25	149.8709591	0	0
01/01/2022 19:30	151.3701259	0	0
01/01/2022 19:35	150.9588124	0	0
01/01/2022 19:40	148.7949154	0	0
01/01/2022 19:45	145.8814663	0	0
01/01/2022 19:50	142.3763534	0	0
01/01/2022 19:55	138.4314142	0	0
01/01/2022 20:00	135.0120817	0	0
01/01/2022 20:05	132.2699019	0	0
01/01/2022 20:10	130.285516	0	0
01/01/2022 20:15	129.5749541	0	0
01/01/2022 20:20	130.2188802	0	0
01/01/2022 20:25	131.8755119	0	0
01/01/2022 20:30	132.3853762	0	0
01/01/2022 20:35	131.4067	0	0
01/01/2022 20:40	129.1194875	0	0
01/01/2022 20:45	126.6688512	0	0
01/01/2022 20:50	124.2347772	0	0
01/01/2022 20:55	121.9038552	0	0
01/01/2022 21:00	120.2297506	60	7.267170147
01/01/2022 21:05	120.8569771	0	0
01/01/2022 21:10	124.2820812	0	0
01/01/2022 21:15	129.1338446	0	0
01/01/2022 21:20	134.72155	0	0
01/01/2022 21:25	140.5123461	0	0
01/01/2022 21:30	145.8750074	0	0
01/01/2022 21:35	150.4834158	0	0
01/01/2022 21:40	154.3400753	0	0
01/01/2022 21:45	158.5733876	0	0
01/01/2022 21:50	163.3259974	0	0
01/01/2022 21:55	168.2138688	0	0
01/01/2022 22:00	170.8761062	0	0
01/01/2022 22:05	170.9921616	0	0
01/01/2022 22:10	169.0526495	0	0
01/01/2022 22:15	167.7572674	0	0
01/01/2022 22:20	167.6920708	0	0
01/01/2022 22:25	168.8864204	0	0
01/01/2022 22:30	170.0469879	0	0
01/01/2022 22:35	171.0650825	0	0
01/01/2022 22:40	171.3678593	0	0
01/01/2022 22:45	171.4518358	0	0
01/01/2022 22:50	171.1360212	0	0
01/01/2022 22:55	170.292995	0	0
01/01/2022 23:00	168.6531381	0	0
01/01/2022 23:05	166.3173181	0	0
01/01/2022 23:10	163.5019087	0	0
01/01/2022 23:15	160.6553712	0	0
01/01/2022 23:20	157.9603798	0	0
01/01/2022 23:25	155.4517344	0	0
01/01/2022 23:30	152.7238542	0	0
01/01/2022 23:35	149.7699277	0	0
01/01/2022 23:40	146.5806289	0	0
01/01/2022 23:45	142.7887764	0	0
01/01/2022 23:50	138.3606516	0	0
01/01/2022 23:55	133.5530864	0	0
02/01/2022 00:00	129.8679036	0	0
02/01/2022 00:05	127.549067	0	0
02/01/2022 00:10	126.3497583	0	0
02/01/2022 00:15	124.6869195	0	0
02/01/2022 00:20	122.305631	0	0
02/01/2022 00:25	119.3640955	0	0
02/01/2022 00:30	116.8974682	0	0
02/01/2022 00:35	115.064651	0	0
02/01/2022 00:40	113.8243881	0	0
02/01/2022 00:45	112.941889	0	0
02/01/2022 00:50	112.3770069	0	0
02/01/2022 00:55	112.1853789	0	0
02/01/2022 01:00	112.7375228	0	0
02/01/2022 01:05	114.0895777	0	0
02/01/2022 01:10	115.8278967	0	0
02/01/2022 01:15	115.3472596	0	0
02/01/2022 01:20	112.2341294	0	0
02/01/2022 01:25	107.0138437	0	0
02/01/2022 01:30	103.0273855	0	0
02/01/2022 01:35	100.8000567	0	0
02/01/2022 01:40	100.0694466	0	0
02/01/2022 01:45	99.18778023	0	0
02/01/2022 01:50	97.8926146	0	0
02/01/2022 01:55	96.18177789	0	0
02/01/2022 02:00	94.05588813	0	0
02/01/2022 02:05	91.51280462	0	0
02/01/2022 02:10	88.75977972	0	0
02/01/2022 02:15	87.12347744	0	0
02/01/2022 02:20	86.81124245	0	0
02/01/2022 02:25	87.60424099	0	0
02/01/2022 02:30	88.12983286	0	0
02/01/2022 02:35	88.16935434	0	0
02/01/2022 02:40	87.72817181	0	0
02/01/2022 02:45	86.85224683	0	0
02/01/2022 02:50	85.5470065	0	0
02/01/2022 02:55	83.94197506	0	0
02/01/2022 03:00	82.86905034	0	0
02/01/2022 03:05	82.45772851	0	0
02/01/2022 03:10	82.63279592	0	0
02/01/2022 03:15	82.92976809	0	0
02/01/2022 03:20	83.27331433	0	0
02/01/2022 03:25	83.66464868	0	0
02/01/2022 03:30	84.12434951	0	0
02/01/2022 03:35	84.65341853	0	0
02/01/2022 03:40	85.3148936	0	0
02/01/2022 03:45	86.5226659	0	0
02/01/2022 03:50	88.33950759	0	0
02/01/2022 03:55	90.64410482	0	0
02/01/2022 04:00	92.68491682	0	0
02/01/2022 04:05	94.34035099	0	0
02/01/2022 04:10	95.68014963	0	0
02/01/2022 04:15	97.16464352	0	0
02/01/2022 04:20	98.86347432	0	0
02/01/2022 04:25	100.7334387	0	0
02/01/2022 04:30	102.5202437	0	0
02/01/2022 04:35	104.1807618	0	0
02/01/2022 04:40	105.7013152	0	0
02/01/2022 04:45	107.0138102	0	0
02/01/2022 04:50	108.1048626	0	0
02/01/2022 04:55	109.1999226	0	0
02/01/2022 05:00	111.7428669	0	0
02/01/2022 05:05	115.9596095	0	0
02/01/2022 05:10	121.2823718	0	0
02/01/2022 05:15	124.1274391	0	0
02/01/2022 05:20	123.9275818	0	0
02/01/2022 05:25	121.264242	0	0
02/01/2022 05:30	119.8276932	0	0
02/01/2022 05:35	120.1999189	0	0
02/01/2022 05:40	122.1114113	0	0
02/01/2022 05:45	123.8588146	0	0
02/01/2022 05:50	125.173082	0	0
02/01/2022 05:55	126.0190903	0	0
02/01/2022 06:00	126.1743278	0	0
02/01/2022 06:05	125.6040131	0	0
02/01/2022 06:10	124.5074073	0	0
02/01/2022 06:15	124.143807	0	0
02/01/2022 06:20	124.7126896	0	0
02/01/2022 06:25	126.0005116	0	0
02/01/2022 06:30	126.650507	0	0
02/01/2022 06:35	126.4492398	0	0
02/01/2022 06:40	125.5521023	0	0
02/01/2022 06:45	124.9381415	0	0
02/01/2022 06:50	124.762775	0	0
02/01/2022 06:55	124.988156	0	0
02/01/2022 07:00	125.3693344	46	7.48025806
02/01/2022 07:05	126.147272	0	0
02/01/2022 07:10	128.1625065	0	0
02/01/2022 07:15	132.0552189	0	0
02/01/2022 07:20	137.5042137	0	0
02/01/2022 07:25	143.6561536	0	0
02/01/2022 07:30	148.7287525	0	0
02/01/2022 07:35	152.1817731	0	0
02/01/2022 07:40	154.1204479	0	0
02/01/2022 07:45	156.3205497	0	0
02/01/2022 07:50	159.0573875	0	0
02/01/2022 07:55	162.2177936	0	0
02/01/2022 08:00	164.9942499	0	0
02/01/2022 08:05	167.3077299	0	0
02/01/2022 08:10	169.1355634	0	0
02/01/2022 08:15	170.0145743	0	0
02/01/2022 08:20	169.919732	0	0
02/01/2022 08:25	169.0859834	0	0
02/01/2022 08:30	168.7109408	0	0
02/01/2022 08:35	169.0195815	0	0
02/01/2022 08:40	169.803414	0	0
02/01/2022 08:45	169.5319725	0	0
02/01/2022 08:50	167.9873161	0	0
02/01/2022 08:55	165.3652869	0	0
02/01/2022 09:00	162.7699597	0	0
02/01/2022 09:05	160.3900836	0	0
02/01/2022 09:10	158.3229719	0	0
02/01/2022 09:15	157.1033946	0	0
02/01/2022 09:20	156.8238562	0	0
02/01/2022 09:25	157.2545547	0	0
02/01/2022 09:30	156.8953783	0	0
02/01/2022 09:35	155.5134634	0	0
02/01/2022 09:40	153.3420709	0	0
02/01/2022 09:45	151.8371649	0	0
02/01/2022 09:50	151.2301544	0	0
02/01/2022 09:55	151.2476539	0	0
02/01/2022 10:00	150.1509228	0	0
02/01/2022 10:05	147.6655159	0	0
02/01/2022 10:10	144.1105197	0	0
02/01/2022 10:15	141.5075053	0	0
02/01/2022 10:20	140.1749993	0	0
02/01/2022 10:25	140.0425498	0	0
02/01/2022 10:30	140.6688327	0	0
02/01/2022 10:35	141.9831428	0	0
02/01/2022 10:40	143.814421	0	0
02/01/2022 10:45	145.0860132	0	0
02/01/2022 10:50	145.6267905	0	0
02/01/2022 10:55	145.5164687	0	0
02/01/2022 11:00	145.2670893	0	0
02/01/2022 11:05	144.9584071	0	0
02/01/2022 11:10	144.5422648	0	0
02/01/2022 11:15	143.7204627	0	0
02/01/2022 11:20	142.4449507	0	0
02/01/2022 11:25	140.9119315	0	0
02/01/2022 11:30	140.369913	0	0
02/01/2022 11:35	141.0152609	0	0
02/01/2022 11:40	142.5868774	0	0
02/01/2022 11:45	143.4356767	0	0
02/01/2022 11:50	143.3008016	0	0
02/01/2022 11:55	142.2271235	0	0
02/01/2022 12:00	140.5013389	0	0
02/01/2022 12:05	138.1687376	0	0
02/01/2022 12:10	135.3717157	0	0
02/01/2022 12:15	133.0110083	0	0
02/01/2022 12:20	131.230011	0	0
02/01/2022 12:25	130.1063514	0	0
02/01/2022 12:30	130.1215216	0	0
02/01/2022 12:35	131.3571177	0	0
02/01/2022 12:40	133.6458104	0	0
02/01/2022 12:45	135.8791436	0	0
02/01/2022 12:50	137.9161889	0	0
02/01/2022 12:55	139.6826092	0	0
02/01/2022 13:00	140.4998721	86	13.09612164
02/01/2022 13:05	140.5875431	0	0
02/01/2022 13:10	141.0926838	0	0
02/01/2022 13:15	143.5733544	0	0
02/01/2022 13:20	147.562198	0	0
02/01/2022 13:25	152.1343647	0	0
02/01/2022 13:30	156.6647472	0	0
02/01/2022 13:35	160.7721335	0	0
02/01/2022 13:40	164.2593607	0	0
02/01/2022 13:45	166.9098822	0	0
02/01/2022 13:50	168.7618193	0	0
02/01/2022 13:55	169.792824	0	0
02/01/2022 14:00	169.2547855	0	0
02/01/2022 14:05	167.0003817	0	0
02/01/2022 14:10	163.3977082	0	0
02/01/2022 14:15	160.0702373	0	0
02/01/2022 14:20	157.519436	0	0
02/01/2022 14:25	155.8822964	0	0
02/01/2022 14:30	154.9910278	0	0
02/01/2022 14:35	154.7009934	0	0
02/01/2022 14:40	154.7438141	0	0
02/01/2022 14:45	154.0399197	0	0
02/01/2022 14:50	152.4021432	0	0
02/01/2022 14:55	150.1151548	0	0
02/01/2022 15:00	149.0024003	0	0
02/01/2022 15:05	149.3704357	0	0
02/01/2022 15:10	150.8704073	0	0
02/01/2022 15:15	151.170264	0	0
02/01/2022 15:20	149.9180733	0	0
02/01/2022 15:25	147.3415005	0	0
02/01/2022 15:30	144.7891852	0	0
02/01/2022 15:35	142.4831541	0	0
02/01/2022 15:40	140.468794	0	0
02/01/2022 15:45	138.984197	0	0
02/01/2022 15:50	138.0708584	0	0
02/01/2022 15:55	137.6136639	0	0
02/01/2022 16:00	136.8637453	0	0
02/01/2022 16:05	135.7037986	0	0
02/01/2022 16:10	134.358476	0	0
02/01/2022 16:15	134.2471947	0	0
02/01/2022 16:20	135.5935225	0	0
02/01/2022 16:25	137.9018447	0	0
02/01/2022 16:30	138.0381803	0	0
02/01/2022 16:35	135.5058391	0	0
02/01/2022 16:40	130.7470252	0	0
02/01/2022 16:45	126.5743249	0	0
02/01/2022 16:50	123.4302273	0	0
02/01/2022 16:55	121.3218469	0	0
02/01/2022 17:00	120.3036392	0	0
02/01/2022 17:05	120.3831322	0	0
02/01/2022 17:10	121.2556243	0	0
02/01/2022 17:15	120.9975286	0	0
02/01/2022 17:20	119.3044336	0	0
02/01/2022 17:25	116.3946206	0	0
02/01/2022 17:30	113.6545038	0	0
02/01/2022 17:35	111.302553	0	0
02/01/2022 17:40	109.4176587	0	0
02/01/2022 17:45	108.5019807	0	0
02/01/2022 17:50	108.6345352	0	0
02/01/2022 17:55	109.7128916	0	0
02/01/2022 18:00	111.0898712	0	0
02/01/2022 18:05	112.6631341	0	0
02/01/2022 18:10	114.2675368	0	0
02/01/2022 18:15	114.8580137	0	0
02/01/2022 18:20	114.2694932	0	0
02/01/2022 18:25	112.7196867	0	0
02/01/2022 18:30	111.5877114	0	0
02/01/2022 18:35	111.0913379	0	0
02/01/2022 18:40	111.1093889	0	0
02/01/2022 18:45	110.8742222	0	0
02/01/2022 18:50	110.2647035	0	0
02/01/2022 18:55	109.2371884	0	0
02/01/2022 19:00	107.5147484	0	0
02/01/2022 19:05	105.0537534	0	0
02/01/2022 19:10	102.1471539	0	0
02/01/2022 19:15	100.6497122	0	0
02/01/2022 19:20	100.8543441	0	0
02/01/2022 19:25	102.5437057	0	0
02/01/2022 19:30	104.3410308	0	0
02/01/2022 19:35	106.0288947	0	0
02/01/2022 19:40	107.6585383	0	0
02/01/2022 19:45	109.5549616	0	0
02/01/2022 19:50	111.7692032	0	0
02/01/2022 19:55	114.1569521	0	0
02/01/2022 20:00	115.8064193	0	0
02/01/2022 20:05	116.5151941	0	0
02/01/2022 20:10	116.3712384	0	0
02/01/2022 20:15	116.0106532	0	0
02/01/2022 20:20	115.5444138	0	0
02/01/2022 20:25	115.364027	0	0
02/01/2022 20:30	117.9064767	0	0
02/01/2022 20:35	123.5562415	0	0
02/01/2022 20:40	131.5765901	0	0
02/01/2022 20:45	137.3073279	0	0
02/01/2022 20:50	140.0105304	0	0
02/01/2022 20:55	139.9728901	0	0
02/01/2022 21:00	139.0242814	47	5.692616615
02/01/2022 21:05	137.6301843	0	0
02/01/2022 21:10	136.3293587	0	0
02/01/2022 21:15	135.3848413	0	0
02/01/2022 21:20	134.5904811	0	0
02/01/2022 21:25	133.7920097	0	0
02/01/2022 21:30	134.4297955	0	0
02/01/2022 21:35	136.5552019	0	0
02/01/2022 21:40	139.8395348	0	0
02/01/2022 21:45	142.9925967	0	0
02/01/2022 21:50	145.7826972	0	0
02/01/2022 21:55	148.1048872	0	0
02/01/2022 22:00	149.3966114	0	0
02/01/2022 22:05	149.5981551	0	0
02/01/2022 22:10	149.0118446	0	0
02/01/2022 22:15	149.244822	0	0
02/01/2022 22:20	150.5920451	0	0
02/01/2022 22:25	152.6806702	0	0
02/01/2022 22:30	153.2033427	0	0
02/01/2022 22:35	151.7446158	0	0
02/01/2022 22:40	148.7873768	0	0
02/01/2022 22:45	147.6196645	0	0
02/01/2022 22:50	148.7698255	0	0
02/01/2022 22:55	151.6757427	0	0
02/01/2022 23:00	152.6735499	0	0
02/01/2022 23:05	151.2132646	0	0
02/01/2022 23:10	147.7659004	0	0
02/01/2022 23:15	145.1319755	0	0
02/01/2022 23:20	143.7792673	0	0
02/01/2022 23:25	143.4884725	0	0
02/01/2022 23:30	142.7182746	0	0
02/01/2022 23:35	141.2433135	0	0
02/01/2022 23:40	139.2198817	0	0
02/01/2022 23:45	137.5335355	0	0
02/01/2022 23:50	136.3355662	0	0
02/01/2022 23:55	135.4805941	0	0
03/01/2022 00:00	133.9824528	0	0
03/01/2022 00:05	131.6921103	0	0
03/01/2022 00:10	128.6818249	0	0
03/01/2022 00:15	125.3718417	0	0
03/01/2022 00:20	121.8320583	0	0
03/01/2022 00:25	118.132245	0	0
03/01/2022 00:30	114.6948928	0	0
03/01/2022 00:35	111.5880738	0	0
03/01/2022 00:40	108.96074	0	0
03/01/2022 00:45	107.7509684	0	0
03/01/2022 00:50	108.1067632	0	0
03/01/2022 00:55	109.770028	0	0
03/01/2022 01:00	111.1073437	0	0
03/01/2022 01:05	111.860494	0	0
03/01/2022 01:10	112.0929461	0	0
03/01/2022 01:15	112.2086735	0	0
03/01/2022 01:20	112.2711071	0	0
03/01/2022 01:25	112.3318362	0	0
03/01/2022 01:30	112.7199049	0	0
03/01/2022 01:35	113.4868518	0	0
03/01/2022 01:40	114.5713777	0	0
03/01/2022 01:45	115.5879823	0	0
03/01/2022 01:50	116.4753073	0	0
03/01/2022 01:55	117.112202	0	0
03/01/2022 02:00	116.7345809	0	0
03/01/2022 02:05	115.2212399	0	0
03/01/2022 02:10	112.7444942	0	0
03/01/2022 02:15	110.3992894	0	0
03/01/2022 02:20	108.3579015	0	0
03/01/2022 02:25	106.6776824	0	0
03/01/2022 02:30	105.7257796	0	0
03/01/2022 02:35	105.5595209	0	0
03/01/2022 02:40	106.1231648	0	0
03/01/2022 02:45	107.0677802	0	0
03/01/2022 02:50	108.3376114	0	0
03/01/2022 02:55	109.7361812	0	0
03/01/2022 03:00	110.0233423	0	0
03/01/2022 03:05	109.0026043	0	0
03/01/2022 03:10	106.9028906	0	0
03/01/2022 03:15	105.1783628	0	0
03/01/2022 03:20	104.0579511	0	0
03/01/2022 03:25	103.5492893	0	0
03/01/2022 03:30	103.7050566	0	0
03/01/2022 03:35	104.5328259	0	0
03/01/2022 03:40	105.9102237	0	0
03/01/2022 03:45	107.0670588	0	0
03/01/2022 03:50	107.8808756	0	0
03/01/2022 03:55	108.3688967	0	0
03/01/2022 04:00	108.64571	0	0
03/01/2022 04:05	108.7166636	0	0
03/01/2022 04:10	108.5888514	0	0
03/01/2022 04:15	108.3274917	0	0
03/01/2022 04:20	107.9441227	0	0
03/01/2022 04:25	107.4454329	0	0
03/01/2022 04:30	106.8711088	0	0
03/01/2022 04:35	106.2263377	0	0
03/01/2022 04:40	105.5145873	0	0
03/01/2022 04:45	104.7654633	0	0
03/01/2022 04:50	103.9821846	0	0
03/01/2022 04:55	103.3868429	0	0
03/01/2022 05:00	104.3953971	0	0
03/01/2022 05:05	107.229908	0	0
03/01/2022 05:10	111.5206448	0	0
03/01/2022 05:15	114.9355184	0	0
03/01/2022 05:20	117.1048613	0	0
03/01/2022 05:25	118.1594168	0	0
03/01/2022 05:30	118.9361955	0	0
03/01/2022 05:35	119.5660775	0	0
03/01/2022 05:40	120.0276678	0	0
03/01/2022 05:45	120.1932863	0	0
03/01/2022 05:50	120.041731	0	0
03/01/2022 05:55	119.6075777	0	0
03/01/2022 06:00	119.1160485	0	0
03/01/2022 06:05	118.6019436	0	0
03/01/2022 06:10	118.1069893	0	0
03/01/2022 06:15	117.8998895	0	0
03/01/2022 06:20	118.022598	0	0
03/01/2022 06:25	118.4089387	0	0
03/01/2022 06:30	118.6424248	0	0
03/01/2022 06:35	118.6570857	0	0
03/01/2022 06:40	118.5312736	0	0
03/01/2022 06:45	118.7622308	0	0
03/01/2022 06:50	119.4284765	0	0
03/01/2022 06:55	120.4839342	0	0
03/01/2022 07:00	121.6364972	50	7.747840779
03/01/2022 07:05	123.6720716	0	0
03/01/2022 07:10	126.821557	0	0
03/01/2022 07:15	130.008914	0	0
03/01/2022 07:20	132.7659162	0	0
03/01/2022 07:25	134.9391603	0	0
03/01/2022 07:30	136.9172731	0	0
03/01/2022 07:35	138.6929102	0	0
03/01/2022 07:40	140.1785108	0	0
03/01/2022 07:45	141.1259161	0	0
03/01/2022 07:50	141.493219	0	0
03/01/2022 07:55	141.4146855	0	0
03/01/2022 08:00	141.7196393	0	0
03/01/2022 08:05	142.5550913	0	0
03/01/2022 08:10	143.8825465	0	0
03/01/2022 08:15	145.3477538	0	0
03/01/2022 08:20	146.9137465	0	0
03/01/2022 08:25	148.6463546	0	0
03/01/2022 08:30	150.8442768	0	0
03/01/2022 08:35	153.5711513	0	0
03/01/2022 08:40	156.6361025	0	0
03/01/2022 08:45	158.7304107	0	0
03/01/2022 08:50	159.6613928	0	0
03/01/2022 08:55	159.5681393	0	0
03/01/2022 09:00	159.2432674	0	0
03/01/2022 09:05	158.832471	0	0
03/01/2022 09:10	158.3662677	0	0
03/01/2022 09:15	157.8813729	0	0
03/01/2022 09:20	157.5295783	0	0
03/01/2022 09:25	157.7275249	0	0
03/01/2022 09:30	159.8575255	0	0
03/01/2022 09:35	163.8969468	0	0
03/01/2022 09:40	169.1898274	0	0
03/01/2022 09:45	172.7670545	0	0
03/01/2022 09:50	174.1381035	0	0
03/01/2022 09:55	173.6267326	0	0
03/01/2022 10:00	173.2981646	0	0
03/01/2022 10:05	173.5032818	0	0
03/01/2022 10:10	174.1776956	0	0
03/01/2022 10:15	174.7545852	0	0
03/01/2022 10:20	175.165475	0	0
03/01/2022 10:25	175.2658627	0	0
03/01/2022 10:30	174.0180347	0	0
03/01/2022 10:35	171.2716788	0	0
03/01/2022 10:40	167.2641087	0	0
03/01/2022 10:45	163.4209111	0	0
03/01/2022 10:50	159.975294	0	0
03/01/2022 10:55	156.9408298	0	0
03/01/2022 11:00	154.3575527	0	0
03/01/2022 11:05	152.2363966	0	0
03/01/2022 11:10	150.50761	0	0
03/01/2022 11:15	148.7036724	0	0
03/01/2022 11:20	146.7531776	0	0
03/01/2022 11:25	144.7841836	0	0
03/01/2022 11:30	143.5945963	0	0
03/01/2022 11:35	143.3114516	0	0
03/01/2022 11:40	143.698165	0	0
03/01/2022 11:45	143.2510243	0	0
03/01/2022 11:50	141.732826	0	0
03/01/2022 11:55	139.3229017	0	0
03/01/2022 12:00	137.1563796	0	0
03/01/2022 12:05	135.4122289	0	0
03/01/2022 12:10	134.0811098	0	0
03/01/2022 12:15	133.1059737	0	0
03/01/2022 12:20	132.4772806	0	0
03/01/2022 12:25	132.1595181	0	0
03/01/2022 12:30	131.9313817	0	0
03/01/2022 12:35	131.7572606	0	0
03/01/2022 12:40	131.7132433	0	0
03/01/2022 12:45	132.2855559	0	0
03/01/2022 12:50	133.5502517	0	0
03/01/2022 12:55	135.416206	0	0
03/01/2022 13:00	137.3108737	121	18.37942736
03/01/2022 13:05	139.7887931	0	0
03/01/2022 13:10	143.3707823	0	0
03/01/2022 13:15	146.9266777	0	0
03/01/2022 13:20	150.3129332	0	0
03/01/2022 13:25	153.6293477	0	0
03/01/2022 13:30	158.515215	0	0
03/01/2022 13:35	164.7764244	0	0
03/01/2022 13:40	171.9637808	0	0
03/01/2022 13:45	180.0827903	0	0
03/01/2022 13:50	188.8267296	0	0
03/01/2022 13:55	197.7648899	0	0
03/01/2022 14:00	205.7770994	0	0
03/01/2022 14:05	212.6087451	0	0
03/01/2022 14:10	218.1357683	0	0
03/01/2022 14:15	221.8027471	0	0
03/01/2022 14:20	223.6328113	0	0
03/01/2022 14:25	223.8980886	0	0
03/01/2022 14:30	223.2850534	0	0
03/01/2022 14:35	222.2118465	0	0
03/01/2022 14:40	220.9059196	0	0
03/01/2022 14:45	220.4164614	0	0
03/01/2022 14:50	220.6326248	0	0
03/01/2022 14:55	220.9755922	0	0
03/01/2022 15:00	218.8932681	0	0
03/01/2022 15:05	214.0669495	0	0
03/01/2022 15:10	206.9054874	0	0
03/01/2022 15:15	199.2748312	0	0
03/01/2022 15:20	191.6089277	0	0
03/01/2022 15:25	184.1843023	0	0
03/01/2022 15:30	177.9294078	0	0
03/01/2022 15:35	173.0805484	0	0
03/01/2022 15:40	169.3349468	0	0
03/01/2022 15:45	164.2712859	0	0
03/01/2022 15:50	157.5523984	0	0
03/01/2022 15:55	149.4640898	0	0
03/01/2022 16:00	141.5774182	0	0
03/01/2022 16:05	134.1557433	0	0
03/01/2022 16:10	127.2434269	0	0
03/01/2022 16:15	121.088682	0	0
03/01/2022 16:20	115.6973097	0	0
03/01/2022 16:25	111.1952436	0	0
03/01/2022 16:30	108.5963697	0	0
03/01/2022 16:35	108.0346432	0	0
03/01/2022 16:40	108.8171896	0	0
03/01/2022 16:45	106.7006974	0	0
03/01/2022 16:50	101.0043786	0	0
03/01/2022 16:55	92.30370706	0	0
03/01/2022 17:00	84.29203026	0	0
03/01/2022 17:05	77.55659288	0	0
03/01/2022 17:10	72.01477049	0	0
03/01/2022 17:15	67.09912061	0	0
03/01/2022 17:20	62.79593993	0	0
03/01/2022 17:25	59.12735438	0	0
03/01/2022 17:30	55.36707828	0	0
03/01/2022 17:35	51.41004362	0	0
03/01/2022 17:40	47.36391411	0	0
03/01/2022 17:45	43.95662787	0	0
03/01/2022 17:50	41.27538682	0	0
03/01/2022 17:55	40	0	0
03/01/2022 18:00	40	0	0
03/01/2022 18:05	40	0	0
03/01/2022 18:10	40	0	0
03/01/2022 18:15	40	0	0
03/01/2022 18:20	40	0	0
03/01/2022 18:25	40	0	0
03/01/2022 18:30	40	0	0
03/01/2022 18:35	40	0	0
03/01/2022 18:40	40	0	0
03/01/2022 18:45	40	0	0
03/01/2022 18:50	40	0	0
03/01/2022 18:55	40	0	0
03/01/2022 19:00	40	0	0
03/01/2022 19:05	40	0	0
03/01/2022 19:10	40	0	0
03/01/2022 19:15	40	0	0
03/01/2022 19:20	40	0	0
03/01/2022 19:25	40	0	0
03/01/2022 19:30	40	0	0
03/01/2022 19:35	40	0	0
03/01/2022 19:40	40	0	0
03/01/2022 19:45	40	0	0
03/01/2022 19:50	40	0	0
03/01/2022 19:55	40	0	0
03/01/2022 20:00	40	0	0
03/01/2022 20:05	40	0	0
03/01/2022 20:10	40	0	0
03/01/2022 20:15	40	0	0
03/01/2022 20:20	40	0	0
03/01/2022 20:25	40	0	0
03/01/2022 20:30	40	0	0
03/01/2022 20:35	40	0	0
03/01/2022 20:40	40	0	0
03/01/2022 20:45	40	0	0
03/01/2022 20:50	41.02066527	0	0
03/01/2022 20:55	41.36773284	0	0
03/01/2022 21:00	41.36086955	64	4.62448136
03/01/2022 21:05	42.61163313	0	0
03/01/2022 21:10	45.74097607	0	0
03/01/2022 21:15	50.44888458	0	0
03/01/2022 21:20	56.29792807	0	0
03/01/2022 21:25	62.98148027	0	0
03/01/2022 21:30	70.22529934	0	0
03/01/2022 21:35	77.86975222	0	0
03/01/2022 21:40	85.78815113	0	0
03/01/2022 21:45	93.86701165	0	0
03/01/2022 21:50	101.9923847	0	0
03/01/2022 21:55	109.9185023	0	0
03/01/2022 22:00	116.6704691	0	0
03/01/2022 22:05	122.0472743	0	0
03/01/2022 22:10	126.2595617	0	0
03/01/2022 22:15	130.8144068	0	0
03/01/2022 22:20	136.072324	0	0
03/01/2022 22:25	142.1237042	0	0
03/01/2022 22:30	148.2320321	0	0
03/01/2022 22:35	154.3751755	0	0
03/01/2022 22:40	159.8267492	0	0
03/01/2022 22:45	164.0881357	0	0
03/01/2022 22:50	166.8243741	0	0
03/01/2022 22:55	167.886304	0	0
03/01/2022 23:00	166.858746	0	0
03/01/2022 23:05	163.8195618	0	0
03/01/2022 23:10	159.3147113	0	0
03/01/2022 23:15	155.8775408	0	0
03/01/2022 23:20	154.0234125	0	0
03/01/2022 23:25	153.4571551	0	0
03/01/2022 23:30	151.6554448	0	0
03/01/2022 23:35	148.2835692	0	0
03/01/2022 23:40	143.6175212	0	0
03/01/2022 23:45	139.0547171	0	0
03/01/2022 23:50	134.8470249	0	0
03/01/2022 23:55	131.1103484	0	0
04/01/2022 00:00	128.4104679	0	0
04/01/2022 00:05	126.8500237	0	0
04/01/2022 00:10	126.3372941	0	0
04/01/2022 00:15	126.2227068	0	0
04/01/2022 00:20	126.4077464	0	0
04/01/2022 00:25	126.7236544	0	0
04/01/2022 00:30	126.0853336	0	0
04/01/2022 00:35	124.3201303	0	0
04/01/2022 00:40	121.600478	0	0
04/01/2022 00:45	119.0292995	0	0
04/01/2022 00:50	116.7784419	0	0
04/01/2022 00:55	114.8187536	0	0
04/01/2022 01:00	112.9803092	0	0
04/01/2022 01:05	111.2339898	0	0
04/01/2022 01:10	109.5348773	0	0
04/01/2022 01:15	107.6128204	0	0
04/01/2022 01:20	105.4230175	0	0
04/01/2022 01:25	103.0709217	0	0
04/01/2022 01:30	101.2377803	0	0
04/01/2022 01:35	100.0291825	0	0
04/01/2022 01:40	99.32809371	0	0
04/01/2022 01:45	98.40557197	0	0
04/01/2022 01:50	97.14473037	0	0
04/01/2022 01:55	95.67723095	0	0
04/01/2022 02:00	94.84802545	0	0
04/01/2022 02:05	94.78892032	0	0
04/01/2022 02:10	95.45657555	0	0
04/01/2022 02:15	96.58645681	0	0
04/01/2022 02:20	98.13533954	0	0
04/01/2022 02:25	99.99023613	0	0
04/01/2022 02:30	101.4446282	0	0
04/01/2022 02:35	102.3855927	0	0
04/01/2022 02:40	102.910942	0	0
04/01/2022 02:45	103.6486701	0	0
04/01/2022 02:50	104.6965789	0	0
04/01/2022 02:55	105.991101	0	0
04/01/2022 03:00	107.1383988	0	0
04/01/2022 03:05	108.0747545	0	0
04/01/2022 03:10	108.8234526	0	0
04/01/2022 03:15	109.5419806	0	0
04/01/2022 03:20	110.2534138	0	0
04/01/2022 03:25	110.9184031	0	0
04/01/2022 03:30	111.2994602	0	0
04/01/2022 03:35	111.3570124	0	0
04/01/2022 03:40	111.2657104	0	0
04/01/2022 03:45	112.1451646	0	0
04/01/2022 03:50	114.1698529	0	0
04/01/2022 03:55	116.9389252	0	0
04/01/2022 04:00	117.9284551	0	0
04/01/2022 04:05	116.7374965	0	0
04/01/2022 04:10	113.6783423	0	0
04/01/2022 04:15	110.7439746	0	0
04/01/2022 04:20	108.2468039	0	0
04/01/2022 04:25	106.2740687	0	0
04/01/2022 04:30	105.3923708	0	0
04/01/2022 04:35	105.6892025	0	0
04/01/2022 04:40	107.0086561	0	0
04/01/2022 04:45	108.3752639	0	0
04/01/2022 04:50	109.6334853	0	0
04/01/2022 04:55	110.7297995	0	0
04/01/2022 05:00	111.3341954	0	0
04/01/2022 05:05	111.3935603	0	0
04/01/2022 05:10	110.9926295	0	0
04/01/2022 05:15	110.6737531	0	0
04/01/2022 05:20	110.5220504	0	0
04/01/2022 05:25	110.4860914	0	0
04/01/2022 05:30	110.2428245	0	0
04/01/2022 05:35	109.7411348	0	0
04/01/2022 05:40	109.0304325	0	0
04/01/2022 05:45	108.4238718	0	0
04/01/2022 05:50	107.9710897	0	0
04/01/2022 05:55	107.6522061	0	0
04/01/2022 06:00	107.339797	0	0
04/01/2022 06:05	107.014123	0	0
04/01/2022 06:10	106.79357	0	0
04/01/2022 06:15	107.4253376	0	0
04/01/2022 06:20	109.0278807	0	0
04/01/2022 06:25	111.5034366	0	0
04/01/2022 06:30	114.2297599	0	0
04/01/2022 06:35	117.1091045	0	0
04/01/2022 06:40	120.0818644	0	0
04/01/2022 06:45	122.7673524	0	0
04/01/2022 06:50	125.1059454	0	0
04/01/2022 06:55	127.0181256	0	0
04/01/2022 07:00	127.9972561	28	4.61917049
04/01/2022 07:05	128.9861596	0	0
04/01/2022 07:10	130.5578923	0	0
04/01/2022 07:15	133.3429457	0	0
04/01/2022 07:20	137.1360965	0	0
04/01/2022 07:25	141.5470826	0	0
04/01/2022 07:30	145.8226611	0	0
04/01/2022 07:35	149.7087457	0	0
04/01/2022 07:40	153.0645999	0	0
04/01/2022 07:45	155.6532828	0	0
04/01/2022 07:50	157.4186799	0	0
04/01/2022 07:55	158.506662	0	0
04/01/2022 08:00	159.8706497	0	0
04/01/2022 08:05	161.6932348	0	0
04/01/2022 08:10	163.867654	0	0
04/01/2022 08:15	165.4675665	0	0
04/01/2022 08:20	166.4624687	0	0
04/01/2022 08:25	167.1285364	0	0
04/01/2022 08:30	167.838818	0	0
04/01/2022 08:35	168.5073175	0	0
04/01/2022 08:40	168.7420489	0	0
04/01/2022 08:45	169.2858281	0	0
04/01/2022 08:50	170.1486174	0	0
04/01/2022 08:55	171.1185172	0	0
04/01/2022 09:00	170.9938162	0	0
04/01/2022 09:05	169.6685377	0	0
04/01/2022 09:10	167.3733456	0	0
04/01/2022 09:15	165.0446751	0	0
04/01/2022 09:20	162.8919933	0	0
04/01/2022 09:25	161.0275378	0	0
04/01/2022 09:30	159.816715	0	0
04/01/2022 09:35	159.349431	0	0
04/01/2022 09:40	159.5165163	0	0
04/01/2022 09:45	159.4515955	0	0
04/01/2022 09:50	159.032395	0	0
04/01/2022 09:55	158.3167028	0	0
04/01/2022 10:00	157.5941762	0	0
04/01/2022 10:05	156.9157801	0	0
04/01/2022 10:10	156.2560668	0	0
04/01/2022 10:15	155.4285725	0	0
04/01/2022 10:20	154.404539	0	0
04/01/2022 10:25	153.1215854	0	0
04/01/2022 10:30	151.1839333	0	0
04/01/2022 10:35	148.5277444	0	0
04/01/2022 10:40	145.4278993	0	0
04/01/2022 10:45	143.6353008	0	0
04/01/2022 10:50	143.4243113	0	0
04/01/2022 10:55	144.4729248	0	0
04/01/2022 11:00	144.7554351	0	0
04/01/2022 11:05	143.9497694	0	0
04/01/2022 11:10	142.1934677	0	0
04/01/2022 11:15	140.3715999	0	0
04/01/2022 11:20	138.6218372	0	0
04/01/2022 11:25	137.0320776	0	0
04/01/2022 11:30	136.1718551	0	0
04/01/2022 11:35	136.1292697	0	0
04/01/2022 11:40	136.7443938	0	0
04/01/2022 11:45	137.0155686	0	0
04/01/2022 11:50	136.7830779	0	0
04/01/2022 11:55	136.1937412	0	0
04/01/2022 12:00	136.1869477	0	0
04/01/2022 12:05	136.9097108	0	0
04/01/2022 12:10	138.200278	0	0
04/01/2022 12:15	139.0422161	0	0
04/01/2022 12:20	139.2739405	0	0
04/01/2022 12:25	138.9671139	0	0
04/01/2022 12:30	138.5822813	0	0
04/01/2022 12:35	138.191246	0	0
04/01/2022 12:40	137.8510822	0	0
04/01/2022 12:45	137.9288351	0	0
04/01/2022 12:50	138.4816946	0	0
04/01/2022 12:55	139.3689661	0	0
04/01/2022 13:00	139.7042493	56	8.37633571
04/01/2022 13:05	139.7211868	0	0
04/01/2022 13:10	140.5754033	0	0
04/01/2022 13:15	143.3418137	0	0
04/01/2022 13:20	147.6192956	0	0
04/01/2022 13:25	152.5544325	0	0
04/01/2022 13:30	157.4013364	0	0
04/01/2022 13:35	161.7153605	0	0
04/01/2022 13:40	165.3154996	0	0
04/01/2022 13:45	168.4799817	0	0
04/01/2022 13:50	171.2439783	0	0
04/01/2022 13:55	173.5970888	0	0
04/01/2022 14:00	175.3650966	0	0
04/01/2022 14:05	176.6029344	0	0
04/01/2022 14:10	177.4856393	0	0
04/01/2022 14:15	178.5161719	0	0
04/01/2022 14:20	179.9646009	0	0
04/01/2022 14:25	181.8128392	0	0
04/01/2022 14:30	183.1345991	0	0
04/01/2022 14:35	183.6668202	0	0
04/01/2022 14:40	183.392312	0	0
04/01/2022 14:45	182.8008201	0	0
04/01/2022 14:50	181.9582975	0	0
04/01/2022 14:55	180.9673511	0	0
04/01/2022 15:00	180.4638998	0	0
04/01/2022 15:05	180.5733517	0	0
04/01/2022 15:10	181.1884555	0	0
04/01/2022 15:15	181.4653885	0	0
04/01/2022 15:20	181.2944009	0	0
04/01/2022 15:25	180.8033451	0	0
04/01/2022 15:30	180.6629408	0	0
04/01/2022 15:35	180.9951079	0	0
04/01/2022 15:40	181.6286675	0	0
04/01/2022 15:45	181.387247	0	0
04/01/2022 15:50	180.0949907	0	0
04/01/2022 15:55	177.8384033	0	0
04/01/2022 16:00	175.1085698	0	0
04/01/2022 16:05	171.9878261	0	0
04/01/2022 16:10	168.5179927	0	0
04/01/2022 16:15	164.9343743	0	0
04/01/2022 16:20	161.2773057	0	0
04/01/2022 16:25	157.6256976	0	0
04/01/2022 16:30	154.4614739	0	0
04/01/2022 16:35	151.8624264	0	0
04/01/2022 16:40	149.7624178	0	0
04/01/2022 16:45	147.7332763	0	0
04/01/2022 16:50	145.7081874	0	0
04/01/2022 16:55	143.8459615	0	0
04/01/2022 17:00	143.1482319	0	0
04/01/2022 17:05	143.7734257	0	0
04/01/2022 17:10	145.5606745	0	0
04/01/2022 17:15	147.48987	0	0
04/01/2022 17:20	149.399939	0	0
04/01/2022 17:25	151.1451733	0	0
04/01/2022 17:30	151.8030161	0	0
04/01/2022 17:35	151.2276576	0	0
04/01/2022 17:40	149.4476964	0	0
04/01/2022 17:45	146.645272	0	0
04/01/2022 17:50	142.848938	0	0
04/01/2022 17:55	138.438252	0	0
04/01/2022 18:00	135.8184241	0	0
04/01/2022 18:05	135.368996	0	0
04/01/2022 18:10	136.6850941	0	0
04/01/2022 18:15	137.2039782	0	0
04/01/2022 18:20	136.520772	0	0
04/01/2022 18:25	134.9165392	0	0
04/01/2022 18:30	134.1728277	0	0
04/01/2022 18:35	134.5707028	0	0
04/01/2022 18:40	135.9043114	0	0
04/01/2022 18:45	136.8713786	0	0
04/01/2022 18:50	137.2660534	0	0
04/01/2022 18:55	137.1462957	0	0
04/01/2022 19:00	136.8806304	0	0
04/01/2022 19:05	136.5270185	0	0
04/01/2022 19:10	136.1499861	0	0
04/01/2022 19:15	136.1596363	0	0
04/01/2022 19:20	136.6204953	0	0
04/01/2022 19:25	137.3212256	0	0
04/01/2022 19:30	136.9247945	0	0
04/01/2022 19:35	135.2198639	0	0
04/01/2022 19:40	132.44718	0	0
04/01/2022 19:45	130.1329123	0	0
04/01/2022 19:50	128.5178061	0	0
04/01/2022 19:55	127.580537	0	0
04/01/2022 20:00	127.1874984	0	0
04/01/2022 20:05	127.2595548	0	0
04/01/2022 20:10	127.7745109	0	0
04/01/2022 20:15	128.6678682	0	0
04/01/2022 20:20	129.9400986	0	0
04/01/2022 20:25	131.3967634	0	0
04/01/2022 20:30	131.7625819	0	0
04/01/2022 20:35	130.8367334	0	0
04/01/2022 20:40	128.7716818	0	0
04/01/2022 20:45	126.5323009	0	0
04/01/2022 20:50	124.270378	0	0
04/01/2022 20:55	122.1931094	0	0
04/01/2022 21:00	121.6165274	103	10.8605884
04/01/2022 21:05	123.389161	0	0
04/01/2022 21:10	127.8937523	0	0
04/01/2022 21:15	133.4451613	0	0
04/01/2022 21:20	139.674133	0	0
04/01/2022 21:25	146.3576053	0	0
04/01/2022 21:30	153.555314	0	0
04/01/2022 21:35	160.8955106	0	0
04/01/2022 21:40	167.9088484	0	0
04/01/2022 21:45	173.9215369	0	0
04/01/2022 21:50	178.6155917	0	0
04/01/2022 21:55	181.8437778	0	0
04/01/2022 22:00	183.713404	0	0
04/01/2022 22:05	184.2316736	0	0
04/01/2022 22:10	183.5979526	0	0
04/01/2022 22:15	182.9390261	0	0
04/01/2022 22:20	182.57011	0	0
04/01/2022 22:25	182.6498512	0	0
04/01/2022 22:30	183.0257518	0	0
04/01/2022 22:35	183.9761017	0	0
04/01/2022 22:40	185.3744354	0	0
04/01/2022 22:45	186.1141616	0	0
04/01/2022 22:50	185.7245067	0	0
04/01/2022 22:55	184.027589	0	0
04/01/2022 23:00	181.1289584	0	0
04/01/2022 23:05	177.1100388	0	0
04/01/2022 23:10	172.1306185	0	0
04/01/2022 23:15	166.6098727	0	0
04/01/2022 23:20	160.7295096	0	0
04/01/2022 23:25	154.6838586	0	0
04/01/2022 23:30	149.0220574	0	0
04/01/2022 23:35	143.9002825	0	0
04/01/2022 23:40	139.3170604	0	0
04/01/2022 23:45	134.8864169	0	0
04/01/2022 23:50	130.5740395	0	0
04/01/2022 23:55	126.2719226	0	0
05/01/2022 00:00	121.2043016	0	0
05/01/2022 00:05	115.2398236	0	0
05/01/2022 00:10	108.594381	0	0
05/01/2022 00:15	102.693398	0	0
05/01/2022 00:20	97.75636221	0	0
05/01/2022 00:25	93.72165848	0	0
05/01/2022 00:30	90.22576478	0	0
05/01/2022 00:35	87.21112377	0	0
05/01/2022 00:40	84.56485248	0	0
05/01/2022 00:45	81.56841718	0	0
05/01/2022 00:50	78.11046896	0	0
05/01/2022 00:55	74.25385868	0	0
05/01/2022 01:00	70.38259194	0	0
05/01/2022 01:05	66.5591905	0	0
05/01/2022 01:10	62.80616027	0	0
05/01/2022 01:15	59.25563797	0	0
05/01/2022 01:20	55.9288926	0	0
05/01/2022 01:25	52.96451195	0	0
05/01/2022 01:30	51.24000603	0	0
05/01/2022 01:35	50.89258931	0	0
05/01/2022 01:40	51.84962021	0	0
05/01/2022 01:45	53.66162587	0	0
05/01/2022 01:50	56.25491208	0	0
05/01/2022 01:55	59.34400819	0	0
05/01/2022 02:00	61.13955672	0	0
05/01/2022 02:05	61.3555091	0	0
05/01/2022 02:10	60.3567784	0	0
05/01/2022 02:15	60.47734498	0	0
05/01/2022 02:20	62.08199968	0	0
05/01/2022 02:25	64.82773823	0	0
05/01/2022 02:30	66.56554499	0	0
05/01/2022 02:35	66.95251273	0	0
05/01/2022 02:40	66.08263278	0	0
05/01/2022 02:45	64.57381821	0	0
05/01/2022 02:50	62.52011164	0	0
05/01/2022 02:55	60.13651012	0	0
05/01/2022 03:00	58.80692661	0	0
05/01/2022 03:05	58.74630861	0	0
05/01/2022 03:10	59.84942648	0	0
05/01/2022 03:15	61.47264995	0	0
05/01/2022 03:20	63.51048098	0	0
05/01/2022 03:25	65.84925882	0	0
05/01/2022 03:30	67.79430402	0	0
05/01/2022 03:35	69.23147401	0	0
05/01/2022 03:40	70.3217826	0	0
05/01/2022 03:45	72.1141265	0	0
05/01/2022 03:50	74.76896955	0	0
05/01/2022 03:55	78.17067446	0	0
05/01/2022 04:00	81.62034806	0	0
05/01/2022 04:05	85.00190433	0	0
05/01/2022 04:10	88.36467219	0	0
05/01/2022 04:15	92.05740143	0	0
05/01/2022 04:20	96.12944002	0	0
05/01/2022 04:25	100.2845771	0	0
05/01/2022 04:30	102.6826569	0	0
05/01/2022 04:35	103.0279436	0	0
05/01/2022 04:40	101.6698573	0	0
05/01/2022 04:45	100.8530385	0	0
05/01/2022 04:50	100.9278074	0	0
05/01/2022 04:55	101.7948184	0	0
05/01/2022 05:00	102.8490774	0	0
05/01/2022 05:05	103.9923633	0	0
05/01/2022 05:10	105.1466302	0	0
05/01/2022 05:15	105.8327288	0	0
05/01/2022 05:20	105.9737334	0	0
05/01/2022 05:25	105.6351214	0	0
05/01/2022 05:30	105.2378746	0	0
05/01/2022 05:35	104.8484091	0	0
05/01/2022 05:40	104.4600245	0	0
05/01/2022 05:45	104.0292775	0	0
05/01/2022 05:50	103.5501381	0	0
05/01/2022 05:55	103.1893121	0	0
05/01/2022 06:00	103.9964694	0	0
05/01/2022 06:05	106.1387129	0	0
05/01/2022 06:10	109.4528198	0	0
05/01/2022 06:15	112.8959416	0	0
05/01/2022 06:20	116.3050256	0	0
05/01/2022 06:25	119.7418696	0	0
05/01/2022 06:30	123.5875486	0	0
05/01/2022 06:35	127.9038692	0	0
05/01/2022 06:40	132.3020078	0	0
05/01/2022 06:45	134.3091322	0	0
05/01/2022 06:50	133.5363287	0	0
05/01/2022 06:55	130.3860369	0	0
05/01/2022 07:00	127.3975314	66	11.07903715
05/01/2022 07:05	125.8396488	0	0
05/01/2022 07:10	127.4822514	0	0
05/01/2022 07:15	131.7739667	0	0
05/01/2022 07:20	136.9548858	0	0
05/01/2022 07:25	142.0944463	0	0
05/01/2022 07:30	146.5288799	0	0
05/01/2022 07:35	150.1580441	0	0
05/01/2022 07:40	153.0953526	0	0
05/01/2022 07:45	155.8232167	0	0
05/01/2022 07:50	158.4774089	0	0
05/01/2022 07:55	160.9596403	0	0
05/01/2022 08:00	162.2934134	0	0
05/01/2022 08:05	162.3719164	0	0
05/01/2022 08:10	161.3829283	0	0
05/01/2022 08:15	160.2240638	0	0
05/01/2022 08:20	159.0780936	0	0
05/01/2022 08:25	158.0273436	0	0
05/01/2022 08:30	157.3429953	0	0
05/01/2022 08:35	157.1006373	0	0
05/01/2022 08:40	157.1843608	0	0
05/01/2022 08:45	156.6642101	0	0
05/01/2022 08:50	155.4167184	0	0
05/01/2022 08:55	153.6081447	0	0
05/01/2022 09:00	152.1555544	0	0
05/01/2022 09:05	151.2187978	0	0
05/01/2022 09:10	150.7485835	0	0
05/01/2022 09:15	150.3466181	0	0
05/01/2022 09:20	149.9589535	0	0
05/01/2022 09:25	149.5242837	0	0
05/01/2022 09:30	148.6041066	0	0
05/01/2022 09:35	147.1339777	0	0
05/01/2022 09:40	145.1035223	0	0
05/01/2022 09:45	142.4208582	0	0
05/01/2022 09:50	139.0736085	0	0
05/01/2022 09:55	135.2042664	0	0
05/01/2022 10:00	131.7043845	0	0
05/01/2022 10:05	128.7152432	0	0
05/01/2022 10:10	126.1803824	0	0
05/01/2022 10:15	123.7405161	0	0
05/01/2022 10:20	121.3385153	0	0
05/01/2022 10:25	118.9727894	0	0
05/01/2022 10:30	116.6365097	0	0
05/01/2022 10:35	114.3276594	0	0
05/01/2022 10:40	112.2940883	0	0
05/01/2022 10:45	112.1123369	0	0
05/01/2022 10:50	114.0306619	0	0
05/01/2022 10:55	117.6907648	0	0
05/01/2022 11:00	120.8257455	0	0
05/01/2022 11:05	123.0793741	0	0
05/01/2022 11:10	124.4426339	0	0
05/01/2022 11:15	124.8421696	0	0
05/01/2022 11:20	124.2755785	0	0
05/01/2022 11:25	122.8022859	0	0
05/01/2022 11:30	120.720601	0	0
05/01/2022 11:35	118.1237623	0	0
05/01/2022 11:40	115.3079348	0	0
05/01/2022 11:45	113.7102075	0	0
05/01/2022 11:50	113.4940282	0	0
05/01/2022 11:55	114.3520533	0	0
05/01/2022 12:00	115.1684468	0	0
05/01/2022 12:05	115.6877697	0	0
05/01/2022 12:10	115.9289897	0	0
05/01/2022 12:15	116.2890432	0	0
05/01/2022 12:20	116.8564026	0	0
05/01/2022 12:25	117.4837172	0	0
05/01/2022 12:30	117.0433333	0	0
05/01/2022 12:35	115.386218	0	0
05/01/2022 12:40	112.8623554	0	0
05/01/2022 12:45	111.5245116	0	0
05/01/2022 12:50	111.7112034	0	0
05/01/2022 12:55	113.1927948	0	0
05/01/2022 13:00	114.439571	113	8.695855728
05/01/2022 13:05	116.1387753	0	0
05/01/2022 13:10	119.1469173	0	0
05/01/2022 13:15	123.80027	0	0
05/01/2022 13:20	130.208064	0	0
05/01/2022 13:25	138.1400293	0	0
05/01/2022 13:30	147.0533848	0	0
05/01/2022 13:35	156.406729	0	0
05/01/2022 13:40	165.9839499	0	0
05/01/2022 13:45	177.2814795	0	0
05/01/2022 13:50	190.2140917	0	0
05/01/2022 13:55	204.1021239	0	0
05/01/2022 14:00	216.345116	0	0
05/01/2022 14:05	226.4329542	0	0
05/01/2022 14:10	234.4318212	0	0
05/01/2022 14:15	241.1613063	0	0
05/01/2022 14:20	246.8144161	0	0
05/01/2022 14:25	251.4257142	0	0
05/01/2022 14:30	254.5791663	0	0
05/01/2022 14:35	256.6642292	0	0
05/01/2022 14:40	258.471949	0	0
05/01/2022 14:45	261.5164833	0	0
05/01/2022 14:50	265.4395727	0	0
05/01/2022 14:55	269.4771601	0	0
05/01/2022 15:00	272.455447	0	0
05/01/2022 15:05	274.1050321	0	0
05/01/2022 15:10	274.4419882	0	0
05/01/2022 15:15	273.5004212	0	0
05/01/2022 15:20	271.4472163	0	0
05/01/2022 15:25	268.4495717	0	0
05/01/2022 15:30	264.520983	0	0
05/01/2022 15:35	259.8006412	0	0
05/01/2022 15:40	254.3997967	0	0
05/01/2022 15:45	248.234662	0	0
05/01/2022 15:50	241.3719586	0	0
05/01/2022 15:55	234.1211769	0	0
05/01/2022 16:00	227.9998093	0	0
05/01/2022 16:05	223.2870458	0	0
05/01/2022 16:10	219.7710879	0	0
05/01/2022 16:15	215.8980636	0	0
05/01/2022 16:20	211.4388956	0	0
05/01/2022 16:25	206.4772308	0	0
05/01/2022 16:30	201.4604882	0	0
05/01/2022 16:35	196.46325	0	0
05/01/2022 16:40	191.5426061	0	0
05/01/2022 16:45	187.0456097	0	0
05/01/2022 16:50	183.0246195	0	0
05/01/2022 16:55	179.4071175	0	0
05/01/2022 17:00	175.7665708	0	0
05/01/2022 17:05	172.0306144	0	0
05/01/2022 17:10	168.3658757	0	0
05/01/2022 17:15	165.8596696	0	0
05/01/2022 17:20	164.6784566	0	0
05/01/2022 17:25	164.5809501	0	0
05/01/2022 17:30	164.0721844	0	0
05/01/2022 17:35	162.9109774	0	0
05/01/2022 17:40	161.1258988	0	0
05/01/2022 17:45	158.9299871	0	0
05/01/2022 17:50	156.3521572	0	0
05/01/2022 17:55	153.52163	0	0
05/01/2022 18:00	151.2860292	0	0
05/01/2022 18:05	149.7750133	0	0
05/01/2022 18:10	148.7688065	0	0
05/01/2022 18:15	146.901198	0	0
05/01/2022 18:20	143.9528543	0	0
05/01/2022 18:25	140.2059663	0	0
05/01/2022 18:30	137.4699294	0	0
05/01/2022 18:35	136.0273408	0	0
05/01/2022 18:40	135.6974955	0	0
05/01/2022 18:45	135.3549066	0	0
05/01/2022 18:50	134.8192245	0	0
05/01/2022 18:55	134.0174432	0	0
05/01/2022 19:00	132.5033704	0	0
05/01/2022 19:05	130.2043239	0	0
05/01/2022 19:10	127.3240447	0	0
05/01/2022 19:15	125.1644045	0	0
05/01/2022 19:20	123.9304142	0	0
05/01/2022 19:25	123.4115478	0	0
05/01/2022 19:30	122.2787119	0	0
05/01/2022 19:35	120.321121	0	0
05/01/2022 19:40	117.677831	0	0
05/01/2022 19:45	115.2355563	0	0
05/01/2022 19:50	113.1333583	0	0
05/01/2022 19:55	111.4646523	0	0
05/01/2022 20:00	110.826971	0	0
05/01/2022 20:05	111.3136998	0	0
05/01/2022 20:10	112.6991581	0	0
05/01/2022 20:15	113.5596407	0	0
05/01/2022 20:20	113.6694887	0	0
05/01/2022 20:25	113.1283982	0	0
05/01/2022 20:30	112.5733382	0	0
05/01/2022 20:35	112.103934	0	0
05/01/2022 20:40	111.813674	0	0
05/01/2022 20:45	112.3008099	0	0
05/01/2022 20:50	113.6587264	0	0
05/01/2022 20:55	115.7378007	0	0
05/01/2022 21:00	117.5974281	58	5.563756859
05/01/2022 21:05	119.9527126	0	0
05/01/2022 21:10	124.5422769	0	0
05/01/2022 21:15	130.7384229	0	0
05/01/2022 21:20	136.7243128	0	0
05/01/2022 21:25	141.7051385	0	0
05/01/2022 21:30	146.0768949	0	0
05/01/2022 21:35	149.9201609	0	0
05/01/2022 21:40	153.2718459	0	0
05/01/2022 21:45	156.0026613	0	0
05/01/2022 21:50	158.1804275	0	0
05/01/2022 21:55	159.8649128	0	0
05/01/2022 22:00	160.9070762	0	0
05/01/2022 22:05	161.3495679	0	0
05/01/2022 22:10	161.2046083	0	0
05/01/2022 22:15	160.156017	0	0
05/01/2022 22:20	158.2021308	0	0
05/01/2022 22:25	155.510698	0	0
05/01/2022 22:30	152.861491	0	0
05/01/2022 22:35	150.4092609	0	0
05/01/2022 22:40	148.135101	0	0
05/01/2022 22:45	145.7385984	0	0
05/01/2022 22:50	143.1906617	0	0
05/01/2022 22:55	140.5551785	0	0
05/01/2022 23:00	138.1348294	0	0
05/01/2022 23:05	135.9865381	0	0
05/01/2022 23:10	134.1442691	0	0
05/01/2022 23:15	132.7744409	0	0
05/01/2022 23:20	131.9066997	0	0
05/01/2022 23:25	131.4411954	0	0
05/01/2022 23:30	130.7312241	0	0
05/01/2022 23:35	129.67361	0	0
05/01/2022 23:40	128.3260324	0	0
05/01/2022 23:45	127.0625298	0	0
05/01/2022 23:50	125.9403877	0	0
05/01/2022 23:55	124.9327545	0	0
06/01/2022 00:00	123.8807474	0	0
06/01/2022 00:05	122.7576168	0	0
06/01/2022 00:10	121.5905657	0	0
06/01/2022 00:15	120.5621942	0	0
06/01/2022 00:20	119.6998412	0	0
06/01/2022 00:25	118.9922926	0	0
06/01/2022 00:30	118.3777238	0	0
06/01/2022 00:35	117.8451565	0	0
06/01/2022 00:40	117.3771595	0	0
06/01/2022 00:45	116.8704341	0	0
06/01/2022 00:50	116.3082164	0	0
06/01/2022 00:55	115.7685252	0	0
06/01/2022 01:00	115.7465452	0	0
06/01/2022 01:05	116.322259	0	0
06/01/2022 01:10	117.4298869	0	0
06/01/2022 01:15	118.6361453	0	0
06/01/2022 01:20	119.881803	0	0
06/01/2022 01:25	121.1623966	0	0
06/01/2022 01:30	122.3716817	0	0
06/01/2022 01:35	123.539102	0	0
06/01/2022 01:40	124.5737314	0	0
06/01/2022 01:45	124.4606132	0	0
06/01/2022 01:50	122.9757712	0	0
06/01/2022 01:55	120.3120702	0	0
06/01/2022 02:00	118.5239538	0	0
06/01/2022 02:05	117.8557377	0	0
06/01/2022 02:10	118.3204253	0	0
06/01/2022 02:15	120.2824051	0	0
06/01/2022 02:20	123.8246916	0	0
06/01/2022 02:25	128.4812541	0	0
06/01/2022 02:30	131.1066655	0	0
06/01/2022 02:35	131.234136	0	0
06/01/2022 02:40	129.1398049	0	0
06/01/2022 02:45	126.4025701	0	0
06/01/2022 02:50	123.2872584	0	0
06/01/2022 02:55	119.9892177	0	0
06/01/2022 03:00	117.6633058	0	0
06/01/2022 03:05	116.4978522	0	0
06/01/2022 03:10	116.4274087	0	0
06/01/2022 03:15	117.0074487	0	0
06/01/2022 03:20	118.1693308	0	0
06/01/2022 03:25	119.8047846	0	0
06/01/2022 03:30	121.2216126	0	0
06/01/2022 03:35	122.3102222	0	0
06/01/2022 03:40	122.9862546	0	0
06/01/2022 03:45	122.718642	0	0
06/01/2022 03:50	121.422472	0	0
06/01/2022 03:55	119.2594901	0	0
06/01/2022 04:00	117.2614635	0	0
06/01/2022 04:05	115.5897419	0	0
06/01/2022 04:10	114.3098829	0	0
06/01/2022 04:15	113.8467348	0	0
06/01/2022 04:20	114.2657111	0	0
06/01/2022 04:25	115.3850668	0	0
06/01/2022 04:30	116.0645057	0	0
06/01/2022 04:35	116.1222419	0	0
06/01/2022 04:40	115.6565674	0	0
06/01/2022 04:45	115.3009708	0	0
06/01/2022 04:50	115.1538248	0	0
06/01/2022 04:55	115.2557933	0	0
06/01/2022 05:00	115.8746572	0	0
06/01/2022 05:05	117.0512541	0	0
06/01/2022 05:10	118.5998468	0	0
06/01/2022 05:15	119.352889	0	0
06/01/2022 05:20	119.1248785	0	0
06/01/2022 05:25	118.145289	0	0
06/01/2022 05:30	117.8743316	0	0
06/01/2022 05:35	118.5417373	0	0
06/01/2022 05:40	119.9843318	0	0
06/01/2022 05:45	121.1735003	0	0
06/01/2022 05:50	121.9463122	0	0
06/01/2022 05:55	122.305171	0	0
06/01/2022 06:00	122.2681965	0	0
06/01/2022 06:05	121.8379972	0	0
06/01/2022 06:10	121.1105928	0	0
06/01/2022 06:15	120.6954062	0	0
06/01/2022 06:20	120.6886121	0	0
06/01/2022 06:25	121.0746458	0	0
06/01/2022 06:30	121.7550295	0	0
06/01/2022 06:35	122.7143037	0	0
06/01/2022 06:40	123.8998397	0	0
06/01/2022 06:45	124.9776208	0	0
06/01/2022 06:50	125.8950805	0	0
06/01/2022 06:55	126.5820633	0	0
06/01/2022 07:00	126.5930793	55	6.661572634
06/01/2022 07:05	126.2682787	0	0
06/01/2022 07:10	127.0844017	0	0
06/01/2022 07:15	131.3368327	0	0
06/01/2022 07:20	138.7147918	0	0
06/01/2022 07:25	147.9563372	0	0
06/01/2022 07:30	156.5971024	0	0
06/01/2022 07:35	163.8963774	0	0
06/01/2022 07:40	169.69565	0	0
06/01/2022 07:45	174.4930537	0	0
06/01/2022 07:50	178.3608247	0	0
06/01/2022 07:55	181.4060001	0	0
06/01/2022 08:00	184.1794098	0	0
06/01/2022 08:05	186.8617208	0	0
06/01/2022 08:10	189.6773079	0	0
06/01/2022 08:15	193.3228901	0	0
06/01/2022 08:20	198.0846453	0	0
06/01/2022 08:25	203.5315882	0	0
06/01/2022 08:30	206.5324986	0	0
06/01/2022 08:35	206.4523079	0	0
06/01/2022 08:40	203.6464275	0	0
06/01/2022 08:45	201.0150153	0	0
06/01/2022 08:50	199.0275822	0	0
06/01/2022 08:55	197.6273393	0	0
06/01/2022 09:00	196.2771581	0	0
06/01/2022 09:05	194.9441944	0	0
06/01/2022 09:10	193.6524627	0	0
06/01/2022 09:15	192.2273547	0	0
06/01/2022 09:20	190.6831413	0	0
06/01/2022 09:25	188.9522997	0	0
06/01/2022 09:30	186.3723531	0	0
06/01/2022 09:35	182.864968	0	0
06/01/2022 09:40	178.6199569	0	0
06/01/2022 09:45	174.6903254	0	0
06/01/2022 09:50	171.2571374	0	0
06/01/2022 09:55	168.2291308	0	0
06/01/2022 10:00	164.9464602	0	0
06/01/2022 10:05	161.312181	0	0
06/01/2022 10:10	157.3621449	0	0
06/01/2022 10:15	153.2848575	0	0
06/01/2022 10:20	149.1127677	0	0
06/01/2022 10:25	144.8147007	0	0
06/01/2022 10:30	140.1804578	0	0
06/01/2022 10:35	135.1769357	0	0
06/01/2022 10:40	130.1468948	0	0
06/01/2022 10:45	127.2629338	0	0
06/01/2022 10:50	126.8667923	0	0
06/01/2022 10:55	128.6013216	0	0
06/01/2022 11:00	130.2139946	0	0
06/01/2022 11:05	131.3471842	0	0
06/01/2022 11:10	132.050948	0	0
06/01/2022 11:15	132.6552496	0	0
06/01/2022 11:20	133.2099824	0	0
06/01/2022 11:25	133.7134942	0	0
06/01/2022 11:30	134.1693925	0	0
06/01/2022 11:35	134.5760353	0	0
06/01/2022 11:40	134.9066771	0	0
06/01/2022 11:45	135.0058232	0	0
06/01/2022 11:50	134.8468353	0	0
06/01/2022 11:55	134.3806381	0	0
06/01/2022 12:00	133.3090451	0	0
06/01/2022 12:05	131.5832258	0	0
06/01/2022 12:10	129.3127919	0	0
06/01/2022 12:15	127.2030049	0	0
06/01/2022 12:20	125.3635516	0	0
06/01/2022 12:25	123.8811723	0	0
06/01/2022 12:30	123.3155679	0	0
06/01/2022 12:35	123.7536353	0	0
06/01/2022 12:40	124.9929698	0	0
06/01/2022 12:45	125.7607625	0	0
06/01/2022 12:50	125.8547612	0	0
06/01/2022 12:55	125.3545858	0	0
06/01/2022 13:00	124.77238	48	5.005008827
06/01/2022 13:05	124.5637648	0	0
06/01/2022 13:10	125.7911145	0	0
06/01/2022 13:15	128.8099963	0	0
06/01/2022 13:20	133.1870001	0	0
06/01/2022 13:25	138.3227194	0	0
06/01/2022 13:30	144.6967941	0	0
06/01/2022 13:35	152.0533992	0	0
06/01/2022 13:40	159.8552116	0	0
06/01/2022 13:45	166.2311915	0	0
06/01/2022 13:50	170.8347817	0	0
06/01/2022 13:55	173.891393	0	0
06/01/2022 14:00	177.0080043	0	0
06/01/2022 14:05	180.4784283	0	0
06/01/2022 14:10	184.400878	0	0
06/01/2022 14:15	189.0415272	0	0
06/01/2022 14:20	194.6067123	0	0
06/01/2022 14:25	200.9786108	0	0
06/01/2022 14:30	206.741089	0	0
06/01/2022 14:35	211.5428609	0	0
06/01/2022 14:40	215.3886759	0	0
06/01/2022 14:45	218.9668983	0	0
06/01/2022 14:50	222.3692834	0	0
06/01/2022 14:55	225.4374664	0	0
06/01/2022 15:00	227.1834503	0	0
06/01/2022 15:05	227.4756343	0	0
06/01/2022 15:10	226.4401063	0	0
06/01/2022 15:15	224.7083983	0	0
06/01/2022 15:20	222.4071584	0	0
06/01/2022 15:25	219.7813873	0	0
06/01/2022 15:30	218.2180886	0	0
06/01/2022 15:35	217.9578965	0	0
06/01/2022 15:40	218.7409647	0	0
06/01/2022 15:45	218.7922677	0	0
06/01/2022 15:50	217.8477073	0	0
06/01/2022 15:55	216.1042519	0	0
06/01/2022 16:00	214.7133327	0	0
06/01/2022 16:05	213.8685628	0	0
06/01/2022 16:10	213.3811815	0	0
06/01/2022 16:15	211.9857693	0	0
06/01/2022 16:20	209.4910435	0	0
06/01/2022 16:25	206.188143	0	0
06/01/2022 16:30	203.8705902	0	0
06/01/2022 16:35	202.8276565	0	0
06/01/2022 16:40	202.8716963	0	0
06/01/2022 16:45	202.7784175	0	0
06/01/2022 16:50	202.3588005	0	0
06/01/2022 16:55	201.6092546	0	0
06/01/2022 17:00	200.4818255	0	0
06/01/2022 17:05	198.9719155	0	0
06/01/2022 17:10	197.1080552	0	0
06/01/2022 17:15	195.0535353	0	0
06/01/2022 17:20	192.83615	0	0
06/01/2022 17:25	190.5498047	0	0
06/01/2022 17:30	188.7775347	0	0
06/01/2022 17:35	187.6127085	0	0
06/01/2022 17:40	186.9261887	0	0
06/01/2022 17:45	185.8925707	0	0
06/01/2022 17:50	184.3819778	0	0
06/01/2022 17:55	182.4651589	0	0
06/01/2022 18:00	180.5926929	0	0
06/01/2022 18:05	178.8360113	0	0
06/01/2022 18:10	177.2245592	0	0
06/01/2022 18:15	175.942911	0	0
06/01/2022 18:20	175.0204368	0	0
06/01/2022 18:25	174.284604	0	0
06/01/2022 18:30	172.641503	0	0
06/01/2022 18:35	169.9184673	0	0
06/01/2022 18:40	166.3686198	0	0
06/01/2022 18:45	163.5949235	0	0
06/01/2022 18:50	161.8503959	0	0
06/01/2022 18:55	160.9752233	0	0
06/01/2022 19:00	159.9579186	0	0
06/01/2022 19:05	158.6385925	0	0
06/01/2022 19:10	157.0782055	0	0
06/01/2022 19:15	155.6640875	0	0
06/01/2022 19:20	154.457147	0	0
06/01/2022 19:25	153.4848424	0	0
06/01/2022 19:30	152.9227232	0	0
06/01/2022 19:35	152.7982137	0	0
06/01/2022 19:40	152.9566222	0	0
06/01/2022 19:45	152.4201405	0	0
06/01/2022 19:50	151.034056	0	0
06/01/2022 19:55	148.9924464	0	0
06/01/2022 20:00	147.5265321	0	0
06/01/2022 20:05	146.772569	0	0
06/01/2022 20:10	146.6346881	0	0
06/01/2022 20:15	146.5824849	0	0
06/01/2022 20:20	146.5427516	0	0
06/01/2022 20:25	146.3209878	0	0
06/01/2022 20:30	144.6422587	0	0
06/01/2022 20:35	141.3056824	0	0
06/01/2022 20:40	136.7390529	0	0
06/01/2022 20:45	133.6517315	0	0
06/01/2022 20:50	132.4708389	0	0
06/01/2022 20:55	132.8820567	0	0
06/01/2022 21:00	132.899195	45	4.593665253
06/01/2022 21:05	132.9430514	0	0
06/01/2022 21:10	133.8314202	0	0
06/01/2022 21:15	135.5688226	0	0
06/01/2022 21:20	137.9217337	0	0
06/01/2022 21:25	140.8320164	0	0
06/01/2022 21:30	146.3494975	0	0
06/01/2022 21:35	154.3951031	0	0
06/01/2022 21:40	164.2681797	0	0
06/01/2022 21:45	173.7581077	0	0
06/01/2022 21:50	182.3589471	0	0
06/01/2022 21:55	189.7777857	0	0
06/01/2022 22:00	194.8777317	0	0
06/01/2022 22:05	197.4857727	0	0
06/01/2022 22:10	198.0084481	0	0
06/01/2022 22:15	198.8362982	0	0
06/01/2022 22:20	200.5336695	0	0
06/01/2022 22:25	203.3260323	0	0
06/01/2022 22:30	206.0561567	0	0
06/01/2022 22:35	208.2140455	0	0
06/01/2022 22:40	209.381875	0	0
06/01/2022 22:45	210.0729357	0	0
06/01/2022 22:50	210.3443442	0	0
06/01/2022 22:55	210.243815	0	0
06/01/2022 23:00	209.783251	0	0
06/01/2022 23:05	209.0871897	0	0
06/01/2022 23:10	208.1185895	0	0
06/01/2022 23:15	205.9005634	0	0
06/01/2022 23:20	202.3615046	0	0
06/01/2022 23:25	197.745344	0	0
06/01/2022 23:30	193.1355662	0	0
06/01/2022 23:35	188.7434802	0	0
06/01/2022 23:40	184.4166641	0	0
06/01/2022 23:45	178.9786827	0	0
06/01/2022 23:50	172.2617666	0	0
06/01/2022 23:55	164.6557009	0	0
07/01/2022 00:00	158.5357257	0	0
07/01/2022 00:05	154.2824499	0	0
07/01/2022 00:10	151.6490506	0	0
07/01/2022 00:15	149.0478144	0	0
07/01/2022 00:20	146.227336	0	0
07/01/2022 00:25	143.2364965	0	0
07/01/2022 00:30	140.3944151	0	0
07/01/2022 00:35	137.7479826	0	0
07/01/2022 00:40	135.2561269	0	0
07/01/2022 00:45	132.6827943	0	0
07/01/2022 00:50	129.986274	0	0
07/01/2022 00:55	127.1815018	0	0
07/01/2022 01:00	124.3915573	0	0
07/01/2022 01:05	121.6313951	0	0
07/01/2022 01:10	119.0477242	0	0
07/01/2022 01:15	117.5978495	0	0
07/01/2022 01:20	117.429581	0	0
07/01/2022 01:25	118.2076258	0	0
07/01/2022 01:30	117.8297748	0	0
07/01/2022 01:35	115.9609838	0	0
07/01/2022 01:40	112.9219936	0	0
07/01/2022 01:45	110.763153	0	0
07/01/2022 01:50	109.8056807	0	0
07/01/2022 01:55	109.8912298	0	0
07/01/2022 02:00	110.0321306	0	0
07/01/2022 02:05	110.0704451	0	0
07/01/2022 02:10	109.9948042	0	0
07/01/2022 02:15	109.7452211	0	0
07/01/2022 02:20	109.310618	0	0
07/01/2022 02:25	108.7866773	0	0
07/01/2022 02:30	108.7891688	0	0
07/01/2022 02:35	109.4139492	0	0
07/01/2022 02:40	110.6816875	0	0
07/01/2022 02:45	112.731776	0	0
07/01/2022 02:50	115.58494	0	0
07/01/2022 02:55	118.9663318	0	0
07/01/2022 03:00	121.1433866	0	0
07/01/2022 03:05	121.8411976	0	0
07/01/2022 03:10	121.2464347	0	0
07/01/2022 03:15	120.550037	0	0
07/01/2022 03:20	119.9385601	0	0
07/01/2022 03:25	119.4896573	0	0
07/01/2022 03:30	119.704861	0	0
07/01/2022 03:35	120.6616043	0	0
07/01/2022 03:40	122.2362299	0	0
07/01/2022 03:45	123.6570711	0	0
07/01/2022 03:50	124.8002786	0	0
07/01/2022 03:55	125.7922783	0	0
07/01/2022 04:00	127.4467263	0	0
07/01/2022 04:05	129.8898627	0	0
07/01/2022 04:10	132.8185606	0	0
07/01/2022 04:15	134.3266342	0	0
07/01/2022 04:20	134.1110437	0	0
07/01/2022 04:25	132.410717	0	0
07/01/2022 04:30	130.751764	0	0
07/01/2022 04:35	129.3732935	0	0
07/01/2022 04:40	128.3202035	0	0
07/01/2022 04:45	127.8881843	0	0
07/01/2022 04:50	128.1224269	0	0
07/01/2022 04:55	128.8787458	0	0
07/01/2022 05:00	129.2529016	0	0
07/01/2022 05:05	129.1010452	0	0
07/01/2022 05:10	128.4938775	0	0
07/01/2022 05:15	127.8854129	0	0
07/01/2022 05:20	127.3466748	0	0
07/01/2022 05:25	126.9473461	0	0
07/01/2022 05:30	127.1324475	0	0
07/01/2022 05:35	127.9719323	0	0
07/01/2022 05:40	129.4204485	0	0
07/01/2022 05:45	131.1923561	0	0
07/01/2022 05:50	133.2425045	0	0
07/01/2022 05:55	135.4609974	0	0
07/01/2022 06:00	137.1518614	0	0
07/01/2022 06:05	138.2053335	0	0
07/01/2022 06:10	138.6106612	0	0
07/01/2022 06:15	138.29877	0	0
07/01/2022 06:20	137.2589832	0	0
07/01/2022 06:25	135.7225168	0	0
07/01/2022 06:30	135.1521956	0	0
07/01/2022 06:35	135.7792683	0	0
07/01/2022 06:40	137.3972334	0	0
07/01/2022 06:45	138.6964695	0	0
07/01/2022 06:50	139.4704791	0	0
07/01/2022 06:55	139.7603474	0	0
07/01/2022 07:00	139.824487	44	5.329258108
07/01/2022 07:05	139.8955467	0	0
07/01/2022 07:10	140.6618938	0	0
07/01/2022 07:15	142.9762664	0	0
07/01/2022 07:20	146.6566613	0	0
07/01/2022 07:25	151.3790211	0	0
07/01/2022 07:30	157.2040419	0	0
07/01/2022 07:35	164.0278044	0	0
07/01/2022 07:40	171.3637603	0	0
07/01/2022 07:45	176.7069157	0	0
07/01/2022 07:50	179.6151915	0	0
07/01/2022 07:55	180.2760797	0	0
07/01/2022 08:00	180.1247639	0	0
07/01/2022 08:05	179.3833984	0	0
07/01/2022 08:10	178.3735533	0	0
07/01/2022 08:15	179.0696626	0	0
07/01/2022 08:20	181.8374079	0	0
07/01/2022 08:25	186.1543182	0	0
07/01/2022 08:30	188.5799286	0	0
07/01/2022 08:35	188.5139599	0	0
07/01/2022 08:40	186.9162994	0	0
07/01/2022 08:45	190.159655	0	0
07/01/2022 08:50	199.2489272	0	0
07/01/2022 08:55	212.4956483	0	0
07/01/2022 09:00	219.1610637	0	0
07/01/2022 09:05	217.5720734	0	0
07/01/2022 09:10	209.0633864	0	0
07/01/2022 09:15	201.9401641	0	0
07/01/2022 09:20	197.5354932	0	0
07/01/2022 09:25	195.5268868	0	0
07/01/2022 09:30	193.7418207	0	0
07/01/2022 09:35	191.8528253	0	0
07/01/2022 09:40	189.9534407	0	0
07/01/2022 09:45	188.5454217	0	0
07/01/2022 09:50	187.7173975	0	0
07/01/2022 09:55	187.3753217	0	0
07/01/2022 10:00	186.8681956	0	0
07/01/2022 10:05	186.0993333	0	0
07/01/2022 10:10	185.1012737	0	0
07/01/2022 10:15	184.0451861	0	0
07/01/2022 10:20	182.9617919	0	0
07/01/2022 10:25	181.7234169	0	0
07/01/2022 10:30	179.5004414	0	0
07/01/2022 10:35	176.1640558	0	0
07/01/2022 10:40	172.0224925	0	0
07/01/2022 10:45	169.0155286	0	0
07/01/2022 10:50	167.450702	0	0
07/01/2022 10:55	167.124369	0	0
07/01/2022 11:00	166.7397164	0	0
07/01/2022 11:05	166.0926759	0	0
07/01/2022 11:10	165.2004324	0	0
07/01/2022 11:15	164.1679916	0	0
07/01/2022 11:20	163.0122762	0	0
07/01/2022 11:25	161.7356705	0	0
07/01/2022 11:30	160.3514467	0	0
07/01/2022 11:35	158.8618238	0	0
07/01/2022 11:40	157.4021201	0	0
07/01/2022 11:45	156.8287844	0	0
07/01/2022 11:50	157.2770284	0	0
07/01/2022 11:55	158.5147834	0	0
07/01/2022 12:00	159.0725299	0	0
07/01/2022 12:05	158.7181293	0	0
07/01/2022 12:10	157.5045443	0	0
07/01/2022 12:15	155.7679903	0	0
07/01/2022 12:20	153.5613835	0	0
07/01/2022 12:25	151.0882352	0	0
07/01/2022 12:30	149.6385937	0	0
07/01/2022 12:35	149.4159396	0	0
07/01/2022 12:40	150.2712046	0	0
07/01/2022 12:45	151.2616673	0	0
07/01/2022 12:50	152.2382396	0	0
07/01/2022 12:55	153.1814809	0	0
07/01/2022 13:00	153.9697936	76	10.11418943
07/01/2022 13:05	155.5071273	0	0
07/01/2022 13:10	158.6512891	0	0
07/01/2022 13:15	163.813177	0	0
07/01/2022 13:20	171.0682245	0	0
07/01/2022 13:25	180.0986232	0	0
07/01/2022 13:30	190.0090389	0	0
07/01/2022 13:35	200.2022085	0	0
07/01/2022 13:40	210.28652	0	0
07/01/2022 13:45	220.5890375	0	0
07/01/2022 13:50	230.8650662	0	0
07/01/2022 13:55	240.7763869	0	0
07/01/2022 14:00	249.7416482	0	0
07/01/2022 14:05	257.5784222	0	0
07/01/2022 14:10	264.2477458	0	0
07/01/2022 14:15	269.80886	0	0
07/01/2022 14:20	274.3486722	0	0
07/01/2022 14:25	278.099172	0	0
07/01/2022 14:30	281.817277	0	0
07/01/2022 14:35	286.0846592	0	0
07/01/2022 14:40	291.1304229	0	0
07/01/2022 14:45	294.8730666	0	0
07/01/2022 14:50	296.388262	0	0
07/01/2022 14:55	295.4109972	0	0
07/01/2022 15:00	293.9203944	0	0
07/01/2022 15:05	292.1459718	0	0
07/01/2022 15:10	289.9217765	0	0
07/01/2022 15:15	286.1223362	0	0
07/01/2022 15:20	280.7316828	0	0
07/01/2022 15:25	274.1313256	0	0
07/01/2022 15:30	267.6926915	0	0
07/01/2022 15:35	261.7680692	0	0
07/01/2022 15:40	256.3315304	0	0
07/01/2022 15:45	250.4404778	0	0
07/01/2022 15:50	244.0237595	0	0
07/01/2022 15:55	237.1692837	0	0
07/01/2022 16:00	230.0062326	0	0
07/01/2022 16:05	222.5920552	0	0
07/01/2022 16:10	215.0722864	0	0
07/01/2022 16:15	208.1721579	0	0
07/01/2022 16:20	202.020084	0	0
07/01/2022 16:25	196.6380494	0	0
07/01/2022 16:30	192.097518	0	0
07/01/2022 16:35	188.411701	0	0
07/01/2022 16:40	185.4835725	0	0
07/01/2022 16:45	182.6962795	0	0
07/01/2022 16:50	179.946891	0	0
07/01/2022 16:55	177.1105894	0	0
07/01/2022 17:00	173.441416	0	0
07/01/2022 17:05	168.8155917	0	0
07/01/2022 17:10	163.5226586	0	0
07/01/2022 17:15	159.434665	0	0
07/01/2022 17:20	156.8410848	0	0
07/01/2022 17:25	155.4688655	0	0
07/01/2022 17:30	153.6272206	0	0
07/01/2022 17:35	151.0433683	0	0
07/01/2022 17:40	147.9663929	0	0
07/01/2022 17:45	146.0099791	0	0
07/01/2022 17:50	145.4236935	0	0
07/01/2022 17:55	146.0248684	0	0
07/01/2022 18:00	146.6888197	0	0
07/01/2022 18:05	147.2334213	0	0
07/01/2022 18:10	147.5916199	0	0
07/01/2022 18:15	147.3666303	0	0
07/01/2022 18:20	146.4919181	0	0
07/01/2022 18:25	145.2797188	0	0
07/01/2022 18:30	145.7312998	0	0
07/01/2022 18:35	148.1593584	0	0
07/01/2022 18:40	151.8251419	0	0
07/01/2022 18:45	152.0700212	0	0
07/01/2022 18:50	148.1556999	0	0
07/01/2022 18:55	140.9062301	0	0
07/01/2022 19:00	135.5543616	0	0
07/01/2022 19:05	132.9250688	0	0
07/01/2022 19:10	132.6821634	0	0
07/01/2022 19:15	132.7047329	0	0
07/01/2022 19:20	132.6565442	0	0
07/01/2022 19:25	132.534794	0	0
07/01/2022 19:30	132.3301501	0	0
07/01/2022 19:35	132.0399476	0	0
07/01/2022 19:40	131.4632541	0	0
07/01/2022 19:45	129.3347812	0	0
07/01/2022 19:50	125.4537317	0	0
07/01/2022 19:55	120.3484157	0	0
07/01/2022 20:00	117.3710504	0	0
07/01/2022 20:05	117.0499348	0	0
07/01/2022 20:10	118.8878831	0	0
07/01/2022 20:15	119.7418977	0	0
07/01/2022 20:20	119.1148025	0	0
07/01/2022 20:25	117.1853098	0	0
07/01/2022 20:30	115.0911741	0	0
07/01/2022 20:35	113.0110152	0	0
07/01/2022 20:40	110.8848531	0	0
07/01/2022 20:45	108.3394971	0	0
07/01/2022 20:50	105.31484	0	0
07/01/2022 20:55	102.1739873	0	0
07/01/2022 21:00	101.2243209	49	5.93485562
07/01/2022 21:05	103.0083332	0	0
07/01/2022 21:10	107.7305736	0	0
07/01/2022 21:15	113.4857437	0	0
07/01/2022 21:20	119.7330551	0	0
07/01/2022 21:25	125.9377733	0	0
07/01/2022 21:30	131.1489759	0	0
07/01/2022 21:35	135.0334918	0	0
07/01/2022 21:40	137.6466613	0	0
07/01/2022 21:45	140.1703989	0	0
07/01/2022 21:50	142.7585724	0	0
07/01/2022 21:55	145.3483943	0	0
07/01/2022 22:00	147.6731547	0	0
07/01/2022 22:05	149.7169911	0	0
07/01/2022 22:10	151.6134759	0	0
07/01/2022 22:15	153.9164812	0	0
07/01/2022 22:20	156.7534761	0	0
07/01/2022 22:25	159.8834741	0	0
07/01/2022 22:30	161.8400832	0	0
[truncated: 32,561 more rows]
