# Supplementary material for: Explainable cluster-based learning for prediction of postprandial glycemic events and insulin dose optimization in type 1 diabetes
Source: PLOS Digit Health. 2025 Sep 16;4(9):e0000996. doi: 10.1371/journal.pdig.0000996 (PMC12440209; doi:10.1371/journal.pdig.0000996)
Supplement: S1 Dataset — These datasets were used to train, validate, and evaluate the proposed ML framework for the prediction of postprandial glycemic events and insulin dose optimization. (ZIP) [file pdig.0000996.s001.zip › S1_Datasets/Simulated patient dataset/adult#009.csv]

time	CGM	meal_inGrams	u6_Umin
01/01/2022 00:00	113.5675799	0	0
01/01/2022 00:05	113.5035716	0	0
01/01/2022 00:10	111.4665399	0	0
01/01/2022 00:15	110.409947	0	0
01/01/2022 00:20	110.642879	0	0
01/01/2022 00:25	112.0700929	0	0
01/01/2022 00:30	113.9481399	0	0
01/01/2022 00:35	116.1511981	0	0
01/01/2022 00:40	118.5146992	0	0
01/01/2022 00:45	120.0706474	0	0
01/01/2022 00:50	120.651153	0	0
01/01/2022 00:55	120.3983313	0	0
01/01/2022 01:00	120.3039161	0	0
01/01/2022 01:05	120.5133241	0	0
01/01/2022 01:10	120.9707372	0	0
01/01/2022 01:15	121.3873565	0	0
01/01/2022 01:20	121.7105585	0	0
01/01/2022 01:25	122.0094214	0	0
01/01/2022 01:30	122.7614184	0	0
01/01/2022 01:35	124.0378547	0	0
01/01/2022 01:40	125.6358849	0	0
01/01/2022 01:45	126.2937025	0	0
01/01/2022 01:50	125.809926	0	0
01/01/2022 01:55	124.4809471	0	0
01/01/2022 02:00	124.1955722	0	0
01/01/2022 02:05	125.2511462	0	0
01/01/2022 02:10	127.4265225	0	0
01/01/2022 02:15	129.3254582	0	0
01/01/2022 02:20	130.7274242	0	0
01/01/2022 02:25	131.5892294	0	0
01/01/2022 02:30	131.6369541	0	0
01/01/2022 02:35	130.8278017	0	0
01/01/2022 02:40	129.3701738	0	0
01/01/2022 02:45	128.5805569	0	0
01/01/2022 02:50	128.6675962	0	0
01/01/2022 02:55	129.4905647	0	0
01/01/2022 03:00	130.1529494	0	0
01/01/2022 03:05	130.5141633	0	0
01/01/2022 03:10	130.567751	0	0
01/01/2022 03:15	130.2665313	0	0
01/01/2022 03:20	129.6041173	0	0
01/01/2022 03:25	128.6989818	0	0
01/01/2022 03:30	128.2946511	0	0
01/01/2022 03:35	128.5096171	0	0
01/01/2022 03:40	129.2032362	0	0
01/01/2022 03:45	129.4778419	0	0
01/01/2022 03:50	129.1927758	0	0
01/01/2022 03:55	128.4957452	0	0
01/01/2022 04:00	128.3154444	0	0
01/01/2022 04:05	128.7995432	0	0
01/01/2022 04:10	129.8347055	0	0
01/01/2022 04:15	130.696662	0	0
01/01/2022 04:20	131.2720243	0	0
01/01/2022 04:25	131.5146975	0	0
01/01/2022 04:30	131.1266989	0	0
01/01/2022 04:35	130.0618727	0	0
01/01/2022 04:40	128.4099725	0	0
01/01/2022 04:45	126.7338826	0	0
01/01/2022 04:50	125.1232913	0	0
01/01/2022 04:55	123.6777818	0	0
01/01/2022 05:00	123.0230182	0	0
01/01/2022 05:05	123.2585171	0	0
01/01/2022 05:10	124.1216413	0	0
01/01/2022 05:15	123.9445248	0	0
01/01/2022 05:20	122.4644645	0	0
01/01/2022 05:25	119.9288752	0	0
01/01/2022 05:30	117.9007426	0	0
01/01/2022 05:35	116.6274179	0	0
01/01/2022 05:40	116.1409377	0	0
01/01/2022 05:45	116.64073	0	0
01/01/2022 05:50	118.1587715	0	0
01/01/2022 05:55	120.4628738	0	0
01/01/2022 06:00	122.0795164	0	0
01/01/2022 06:05	122.7764553	0	0
01/01/2022 06:10	122.6873041	0	0
01/01/2022 06:15	122.6557293	0	0
01/01/2022 06:20	122.8152935	0	0
01/01/2022 06:25	123.1416533	0	0
01/01/2022 06:30	123.4784874	0	0
01/01/2022 06:35	123.801406	0	0
01/01/2022 06:40	124.1027885	0	0
01/01/2022 06:45	124.332591	0	0
01/01/2022 06:50	124.4831511	0	0
01/01/2022 06:55	124.4963257	0	0
01/01/2022 07:00	124.0024273	66	5.934523757
01/01/2022 07:05	123.8942554	0	0
01/01/2022 07:10	124.5314752	0	0
01/01/2022 07:15	126.113367	0	0
01/01/2022 07:20	128.1938919	0	0
01/01/2022 07:25	130.1035047	0	0
01/01/2022 07:30	129.7801109	0	0
01/01/2022 07:35	126.8585983	0	0
01/01/2022 07:40	121.7724304	0	0
01/01/2022 07:45	117.2026701	0	0
01/01/2022 07:50	113.680411	0	0
01/01/2022 07:55	111.0600669	0	0
01/01/2022 08:00	107.6950424	0	0
01/01/2022 08:05	103.4253528	0	0
01/01/2022 08:10	98.57131777	0	0
01/01/2022 08:15	94.66249813	0	0
01/01/2022 08:20	91.9431296	0	0
01/01/2022 08:25	90.22247944	0	0
01/01/2022 08:30	88.35121189	0	0
01/01/2022 08:35	86.12013843	0	0
01/01/2022 08:40	83.45154443	0	0
01/01/2022 08:45	80.01632442	0	0
01/01/2022 08:50	75.78510375	0	0
01/01/2022 08:55	70.82362229	0	0
01/01/2022 09:00	65.33498285	0	0
01/01/2022 09:05	59.68187713	0	0
01/01/2022 09:10	54.16913951	0	0
01/01/2022 09:15	49.51323748	0	0
01/01/2022 09:20	45.91033807	0	0
01/01/2022 09:25	43.44678978	0	0
01/01/2022 09:30	41.91943341	0	0
01/01/2022 09:35	40.92272038	0	0
01/01/2022 09:40	40.12926398	0	0
01/01/2022 09:45	40	0	0
01/01/2022 09:50	40	0	0
01/01/2022 09:55	40	0	0
01/01/2022 10:00	40	0	0
01/01/2022 10:05	40	0	0
01/01/2022 10:10	40	0	0
01/01/2022 10:15	40	0	0
01/01/2022 10:20	40	0	0
01/01/2022 10:25	40	0	0
01/01/2022 10:30	40	0	0
01/01/2022 10:35	40	0	0
01/01/2022 10:40	40	0	0
01/01/2022 10:45	40	0	0
01/01/2022 10:50	40	0	0
01/01/2022 10:55	40	0	0
01/01/2022 11:00	40	0	0
01/01/2022 11:05	40	0	0
01/01/2022 11:10	40	0	0
01/01/2022 11:15	40	0	0
01/01/2022 11:20	40	0	0
01/01/2022 11:25	40	0	0
01/01/2022 11:30	40	0	0
01/01/2022 11:35	40	0	0
01/01/2022 11:40	40	0	0
01/01/2022 11:45	40	0	0
01/01/2022 11:50	40	0	0
01/01/2022 11:55	40	0	0
01/01/2022 12:00	40	0	0
01/01/2022 12:05	40	0	0
01/01/2022 12:10	40	0	0
01/01/2022 12:15	40	0	0
01/01/2022 12:20	40	0	0
01/01/2022 12:25	40	0	0
01/01/2022 12:30	40.28321433	0	0
01/01/2022 12:35	41.49006998	0	0
01/01/2022 12:40	41.88390931	0	0
01/01/2022 12:45	42.25237975	0	0
01/01/2022 12:50	42.71814026	0	0
01/01/2022 12:55	43.27220713	0	0
01/01/2022 13:00	43.86834841	69	1.260249478
01/01/2022 13:05	45.55840044	0	0
01/01/2022 13:10	49.30175378	0	0
01/01/2022 13:15	55.89130361	0	0
01/01/2022 13:20	65.53857875	0	0
01/01/2022 13:25	77.91309635	0	0
01/01/2022 13:30	91.61013638	0	0
01/01/2022 13:35	105.9279338	0	0
01/01/2022 13:40	120.5413181	0	0
01/01/2022 13:45	136.5373331	0	0
01/01/2022 13:50	153.7619808	0	0
01/01/2022 13:55	171.4659475	0	0
01/01/2022 14:00	186.6198434	0	0
01/01/2022 14:05	198.6440162	0	0
01/01/2022 14:10	207.7204344	0	0
01/01/2022 14:15	215.4081589	0	0
01/01/2022 14:20	222.0068585	0	0
01/01/2022 14:25	227.6357219	0	0
01/01/2022 14:30	232.4866266	0	0
01/01/2022 14:35	237.0516513	0	0
01/01/2022 14:40	242.0800215	0	0
01/01/2022 14:45	248.8349813	0	0
01/01/2022 14:50	256.8036392	0	0
01/01/2022 14:55	265.0733519	0	0
01/01/2022 15:00	271.8479278	0	0
01/01/2022 15:05	276.8179817	0	0
01/01/2022 15:10	280.1473529	0	0
01/01/2022 15:15	282.4899936	0	0
01/01/2022 15:20	284.1160435	0	0
01/01/2022 15:25	285.0296425	0	0
01/01/2022 15:30	284.2306079	0	0
01/01/2022 15:35	281.6826648	0	0
01/01/2022 15:40	277.7303129	0	0
01/01/2022 15:45	273.8625303	0	0
01/01/2022 15:50	270.384763	0	0
01/01/2022 15:55	267.2289858	0	0
01/01/2022 16:00	263.5706165	0	0
01/01/2022 16:05	259.3175385	0	0
01/01/2022 16:10	254.7110456	0	0
01/01/2022 16:15	251.0682343	0	0
01/01/2022 16:20	248.6166213	0	0
01/01/2022 16:25	247.0789263	0	0
01/01/2022 16:30	244.5921405	0	0
01/01/2022 16:35	240.8712842	0	0
01/01/2022 16:40	236.0934798	0	0
01/01/2022 16:45	231.331733	0	0
01/01/2022 16:50	226.7589553	0	0
01/01/2022 16:55	222.3812644	0	0
01/01/2022 17:00	218.2203474	0	0
01/01/2022 17:05	214.2800971	0	0
01/01/2022 17:10	210.6346802	0	0
01/01/2022 17:15	207.7534431	0	0
01/01/2022 17:20	205.7094464	0	0
01/01/2022 17:25	204.4107378	0	0
01/01/2022 17:30	203.2828013	0	0
01/01/2022 17:35	202.2331982	0	0
01/01/2022 17:40	201.2929599	0	0
01/01/2022 17:45	200.6700167	0	0
01/01/2022 17:50	200.3952479	0	0
01/01/2022 17:55	200.3437871	0	0
01/01/2022 18:00	199.737252	0	0
01/01/2022 18:05	198.4507963	0	0
01/01/2022 18:10	196.5666537	0	0
01/01/2022 18:15	194.6178285	0	0
01/01/2022 18:20	192.6866559	0	0
01/01/2022 18:25	190.7775386	0	0
01/01/2022 18:30	188.9297015	0	0
01/01/2022 18:35	187.1476812	0	0
01/01/2022 18:40	185.6748277	0	0
01/01/2022 18:45	186.0626169	0	0
01/01/2022 18:50	188.5545391	0	0
01/01/2022 18:55	192.4640527	0	0
01/01/2022 19:00	193.4522015	0	0
01/01/2022 19:05	190.8325779	0	0
01/01/2022 19:10	185.2071812	0	0
01/01/2022 19:15	180.3967518	0	0
01/01/2022 19:20	177.003411	0	0
01/01/2022 19:25	174.8843517	0	0
01/01/2022 19:30	173.1418499	0	0
01/01/2022 19:35	171.6324638	0	0
01/01/2022 19:40	170.3756238	0	0
01/01/2022 19:45	169.5022252	0	0
01/01/2022 19:50	169.0320942	0	0
01/01/2022 19:55	168.9186172	0	0
01/01/2022 20:00	168.8717289	0	0
01/01/2022 20:05	168.8448098	0	0
01/01/2022 20:10	168.6701812	0	0
01/01/2022 20:15	167.2903902	0	0
01/01/2022 20:20	164.5378333	0	0
01/01/2022 20:25	160.7039403	0	0
01/01/2022 20:30	157.638406	0	0
01/01/2022 20:35	155.6327111	0	0
01/01/2022 20:40	154.6015467	0	0
01/01/2022 20:45	154.0081822	0	0
01/01/2022 20:50	153.7673606	0	0
01/01/2022 20:55	153.7191023	0	0
01/01/2022 21:00	152.8533554	60	3.089249211
01/01/2022 21:05	152.8005724	0	0
01/01/2022 21:10	154.3168356	0	0
01/01/2022 21:15	157.9159707	0	0
01/01/2022 21:20	163.2463869	0	0
01/01/2022 21:25	169.7577088	0	0
01/01/2022 21:30	176.6145744	0	0
01/01/2022 21:35	183.4349441	0	0
01/01/2022 21:40	189.8558264	0	0
01/01/2022 21:45	194.8548886	0	0
01/01/2022 21:50	198.2106445	0	0
01/01/2022 21:55	200.0810678	0	0
01/01/2022 22:00	201.6826198	0	0
01/01/2022 22:05	203.2455469	0	0
01/01/2022 22:10	204.7351873	0	0
01/01/2022 22:15	205.5951842	0	0
01/01/2022 22:20	205.9027179	0	0
01/01/2022 22:25	206.0178956	0	0
01/01/2022 22:30	206.6426996	0	0
01/01/2022 22:35	207.8972199	0	0
01/01/2022 22:40	208.90382	0	0
01/01/2022 22:45	209.2028278	0	0
01/01/2022 22:50	208.5487373	0	0
01/01/2022 22:55	207.0597262	0	0
01/01/2022 23:00	205.4605261	0	0
01/01/2022 23:05	204.0392396	0	0
01/01/2022 23:10	202.9002491	0	0
01/01/2022 23:15	201.6728834	0	0
01/01/2022 23:20	200.4083	0	0
01/01/2022 23:25	198.7072814	0	0
01/01/2022 23:30	193.430066	0	0
01/01/2022 23:35	184.1344333	0	0
01/01/2022 23:40	171.6594458	0	0
01/01/2022 23:45	161.018415	0	0
01/01/2022 23:50	153.0288808	0	0
01/01/2022 23:55	147.522423	0	0
02/01/2022 00:00	143.2958158	0	0
02/01/2022 00:05	140.1679659	0	0
02/01/2022 00:10	137.8459139	0	0
02/01/2022 00:15	134.43327	0	0
02/01/2022 00:20	129.6303867	0	0
02/01/2022 00:25	123.6789027	0	0
02/01/2022 00:30	118.1178039	0	0
02/01/2022 00:35	113.1855089	0	0
02/01/2022 00:40	108.8610156	0	0
02/01/2022 00:45	105.0436121	0	0
02/01/2022 00:50	101.7087902	0	0
02/01/2022 00:55	98.92437892	0	0
02/01/2022 01:00	97.17696607	0	0
02/01/2022 01:05	96.53522389	0	0
02/01/2022 01:10	97.05723936	0	0
02/01/2022 01:15	99.15929957	0	0
02/01/2022 01:20	102.90132	0	0
02/01/2022 01:25	107.9261095	0	0
02/01/2022 01:30	112.0057254	0	0
02/01/2022 01:35	114.7841372	0	0
02/01/2022 01:40	116.5128347	0	0
02/01/2022 01:45	118.8101276	0	0
02/01/2022 01:50	121.928099	0	0
02/01/2022 01:55	125.1415075	0	0
02/01/2022 02:00	123.878266	0	0
02/01/2022 02:05	117.4134281	0	0
02/01/2022 02:10	106.6860026	0	0
02/01/2022 02:15	97.66193064	0	0
02/01/2022 02:20	91.28039725	0	0
02/01/2022 02:25	87.41176364	0	0
02/01/2022 02:30	85.25249687	0	0
02/01/2022 02:35	84.67310833	0	0
02/01/2022 02:40	85.46957701	0	0
02/01/2022 02:45	86.36607721	0	0
02/01/2022 02:50	87.15874776	0	0
02/01/2022 02:55	87.81376825	0	0
02/01/2022 03:00	88.13196045	0	0
02/01/2022 03:05	88.07969165	0	0
02/01/2022 03:10	87.79154336	0	0
02/01/2022 03:15	88.13339502	0	0
02/01/2022 03:20	89.23999598	0	0
02/01/2022 03:25	90.8569341	0	0
02/01/2022 03:30	91.38512854	0	0
02/01/2022 03:35	90.57032557	0	0
02/01/2022 03:40	88.68262542	0	0
02/01/2022 03:45	87.44360097	0	0
02/01/2022 03:50	87.12349735	0	0
02/01/2022 03:55	87.54681895	0	0
02/01/2022 04:00	87.61188671	0	0
02/01/2022 04:05	87.14328486	0	0
02/01/2022 04:10	86.35626122	0	0
02/01/2022 04:15	86.62283569	0	0
02/01/2022 04:20	88.15837609	0	0
02/01/2022 04:25	90.67499897	0	0
02/01/2022 04:30	92.35730433	0	0
02/01/2022 04:35	92.9175135	0	0
02/01/2022 04:40	92.46279635	0	0
02/01/2022 04:45	91.67891112	0	0
02/01/2022 04:50	90.67313953	0	0
02/01/2022 04:55	89.55595039	0	0
02/01/2022 05:00	89.03309523	0	0
02/01/2022 05:05	89.21516191	0	0
02/01/2022 05:10	90.08842456	0	0
02/01/2022 05:15	91.57110924	0	0
02/01/2022 05:20	93.64961626	0	0
02/01/2022 05:25	96.13189701	0	0
02/01/2022 05:30	97.80578686	0	0
02/01/2022 05:35	98.47936634	0	0
02/01/2022 05:40	98.33384404	0	0
02/01/2022 05:45	98.51998543	0	0
02/01/2022 05:50	99.21912452	0	0
02/01/2022 05:55	100.340987	0	0
02/01/2022 06:00	101.3159503	0	0
02/01/2022 06:05	102.0538548	0	0
02/01/2022 06:10	102.7205988	0	0
02/01/2022 06:15	104.3680785	0	0
02/01/2022 06:20	107.1622909	0	0
02/01/2022 06:25	110.7122788	0	0
02/01/2022 06:30	112.542413	0	0
02/01/2022 06:35	112.2618162	0	0
02/01/2022 06:40	110.1792698	0	0
02/01/2022 06:45	108.250201	0	0
02/01/2022 06:50	106.7834515	0	0
02/01/2022 06:55	105.7613625	0	0
02/01/2022 07:00	105.0714415	46	3.281182706
02/01/2022 07:05	105.0143401	0	0
02/01/2022 07:10	106.3615022	0	0
02/01/2022 07:15	108.8283079	0	0
02/01/2022 07:20	111.718182	0	0
02/01/2022 07:25	114.3686271	0	0
02/01/2022 07:30	117.3580903	0	0
02/01/2022 07:35	120.555072	0	0
02/01/2022 07:40	123.6272739	0	0
02/01/2022 07:45	125.2204327	0	0
02/01/2022 07:50	125.1905907	0	0
02/01/2022 07:55	123.804299	0	0
02/01/2022 08:00	122.203826	0	0
02/01/2022 08:05	120.6730483	0	0
02/01/2022 08:10	119.2405816	0	0
02/01/2022 08:15	117.4531407	0	0
02/01/2022 08:20	115.3172769	0	0
02/01/2022 08:25	112.9797688	0	0
02/01/2022 08:30	110.9180417	0	0
02/01/2022 08:35	109.2440932	0	0
02/01/2022 08:40	107.8571047	0	0
02/01/2022 08:45	105.9458381	0	0
02/01/2022 08:50	103.3895773	0	0
02/01/2022 08:55	100.3486294	0	0
02/01/2022 09:00	97.80577325	0	0
02/01/2022 09:05	95.91792541	0	0
02/01/2022 09:10	94.5569524	0	0
02/01/2022 09:15	92.90033571	0	0
02/01/2022 09:20	90.82104771	0	0
02/01/2022 09:25	88.3828548	0	0
02/01/2022 09:30	85.96876641	0	0
02/01/2022 09:35	83.64411554	0	0
02/01/2022 09:40	81.43379128	0	0
02/01/2022 09:45	79.46258875	0	0
02/01/2022 09:50	77.75604462	0	0
02/01/2022 09:55	76.28043944	0	0
02/01/2022 10:00	74.78529248	0	0
02/01/2022 10:05	73.23619909	0	0
02/01/2022 10:10	71.71339584	0	0
02/01/2022 10:15	70.69467073	0	0
02/01/2022 10:20	70.25845689	0	0
02/01/2022 10:25	70.24140852	0	0
02/01/2022 10:30	69.59368571	0	0
02/01/2022 10:35	68.1496117	0	0
02/01/2022 10:40	66.05748196	0	0
02/01/2022 10:45	64.25990675	0	0
02/01/2022 10:50	62.90295773	0	0
02/01/2022 10:55	61.94931206	0	0
02/01/2022 11:00	61.1833867	0	0
02/01/2022 11:05	60.56624585	0	0
02/01/2022 11:10	60.08907882	0	0
02/01/2022 11:15	59.72923842	0	0
02/01/2022 11:20	59.47702686	0	0
02/01/2022 11:25	59.42594323	0	0
02/01/2022 11:30	60.20770408	0	0
02/01/2022 11:35	61.91573842	0	0
02/01/2022 11:40	64.25195546	0	0
02/01/2022 11:45	65.36793976	0	0
02/01/2022 11:50	64.96620925	0	0
02/01/2022 11:55	63.40668329	0	0
02/01/2022 12:00	63.00302	0	0
02/01/2022 12:05	64.11625358	0	0
02/01/2022 12:10	66.50862672	0	0
02/01/2022 12:15	68.6991949	0	0
02/01/2022 12:20	70.45197522	0	0
02/01/2022 12:25	71.77141732	0	0
02/01/2022 12:30	72.69534026	0	0
02/01/2022 12:35	73.23295307	0	0
02/01/2022 12:40	73.43139555	0	0
02/01/2022 12:45	73.55374627	0	0
02/01/2022 12:50	73.67512057	0	0
02/01/2022 12:55	73.89777017	0	0
02/01/2022 13:00	74.67958142	86	2.331535
02/01/2022 13:05	76.46967362	0	0
02/01/2022 13:10	80.38655839	0	0
02/01/2022 13:15	86.72698231	0	0
02/01/2022 13:20	94.79466328	0	0
02/01/2022 13:25	103.5502857	0	0
02/01/2022 13:30	111.8720715	0	0
02/01/2022 13:35	119.2993657	0	0
02/01/2022 13:40	125.7960395	0	0
02/01/2022 13:45	132.2546277	0	0
02/01/2022 13:50	138.8346144	0	0
02/01/2022 13:55	145.3275049	0	0
02/01/2022 14:00	150.1675374	0	0
02/01/2022 14:05	153.0057604	0	0
02/01/2022 14:10	154.2330362	0	0
02/01/2022 14:15	155.7878635	0	0
02/01/2022 14:20	158.1963652	0	0
02/01/2022 14:25	161.4455631	0	0
02/01/2022 14:30	164.6422558	0	0
02/01/2022 14:35	167.5112467	0	0
02/01/2022 14:40	169.8192215	0	0
02/01/2022 14:45	170.7109511	0	0
02/01/2022 14:50	170.0499025	0	0
02/01/2022 14:55	168.2290011	0	0
02/01/2022 15:00	167.6731083	0	0
02/01/2022 15:05	168.7899982	0	0
02/01/2022 15:10	171.3181727	0	0
02/01/2022 15:15	173.4466979	0	0
02/01/2022 15:20	174.9089895	0	0
02/01/2022 15:25	175.8834403	0	0
02/01/2022 15:30	177.3878105	0	0
02/01/2022 15:35	179.5949488	0	0
02/01/2022 15:40	182.1934204	0	0
02/01/2022 15:45	183.1415692	0	0
02/01/2022 15:50	182.1242512	0	0
02/01/2022 15:55	179.481211	0	0
02/01/2022 16:00	177.3232154	0	0
02/01/2022 16:05	175.9877672	0	0
02/01/2022 16:10	175.3409164	0	0
02/01/2022 16:15	174.5103758	0	0
02/01/2022 16:20	173.3609023	0	0
02/01/2022 16:25	172.0173187	0	0
02/01/2022 16:30	171.2560072	0	0
02/01/2022 16:35	171.2010728	0	0
02/01/2022 16:40	171.7203756	0	0
02/01/2022 16:45	171.9682769	0	0
02/01/2022 16:50	171.8122528	0	0
02/01/2022 16:55	171.3249045	0	0
02/01/2022 17:00	170.9601696	0	0
02/01/2022 17:05	170.7904504	0	0
02/01/2022 17:10	170.8965356	0	0
02/01/2022 17:15	171.7857114	0	0
02/01/2022 17:20	173.5386639	0	0
02/01/2022 17:25	175.8170036	0	0
02/01/2022 17:30	176.4739951	0	0
02/01/2022 17:35	175.1711917	0	0
02/01/2022 17:40	172.285367	0	0
02/01/2022 17:45	170.1995404	0	0
02/01/2022 17:50	169.2900383	0	0
02/01/2022 17:55	169.4943974	0	0
02/01/2022 18:00	170.4160605	0	0
02/01/2022 18:05	171.9928337	0	0
02/01/2022 18:10	174.0765991	0	0
02/01/2022 18:15	175.7266167	0	0
02/01/2022 18:20	176.7947435	0	0
02/01/2022 18:25	177.2409973	0	0
02/01/2022 18:30	176.8097175	0	0
02/01/2022 18:35	175.4608856	0	0
02/01/2022 18:40	173.2362005	0	0
02/01/2022 18:45	170.3976075	0	0
02/01/2022 18:50	166.9867685	0	0
02/01/2022 18:55	163.1450059	0	0
02/01/2022 19:00	159.7655128	0	0
02/01/2022 19:05	156.9895745	0	0
02/01/2022 19:10	154.9051165	0	0
02/01/2022 19:15	154.0674478	0	0
02/01/2022 19:20	154.5644578	0	0
02/01/2022 19:25	156.1556622	0	0
02/01/2022 19:30	157.3167295	0	0
02/01/2022 19:35	157.8071415	0	0
02/01/2022 19:40	157.673383	0	0
02/01/2022 19:45	157.2088667	0	0
02/01/2022 19:50	156.4600463	0	0
02/01/2022 19:55	155.4989014	0	0
02/01/2022 20:00	154.7805583	0	0
02/01/2022 20:05	154.310707	0	0
02/01/2022 20:10	154.1642405	0	0
02/01/2022 20:15	154.8517191	0	0
02/01/2022 20:20	156.4630067	0	0
02/01/2022 20:25	158.6926301	0	0
02/01/2022 20:30	159.5742388	0	0
02/01/2022 20:35	158.796855	0	0
02/01/2022 20:40	156.4764235	0	0
02/01/2022 20:45	153.3508816	0	0
02/01/2022 20:50	149.5361972	0	0
02/01/2022 20:55	145.2914274	0	0
02/01/2022 21:00	142.2605219	47	2.261097634
02/01/2022 21:05	140.9120913	0	0
02/01/2022 21:10	141.7045689	0	0
02/01/2022 21:15	143.6484971	0	0
02/01/2022 21:20	146.3131601	0	0
02/01/2022 21:25	149.4090294	0	0
02/01/2022 21:30	153.8924967	0	0
02/01/2022 21:35	159.7248754	0	0
02/01/2022 21:40	166.4356026	0	0
02/01/2022 21:45	171.9236885	0	0
02/01/2022 21:50	175.8047642	0	0
02/01/2022 21:55	178.2138736	0	0
02/01/2022 22:00	180.2665813	0	0
02/01/2022 22:05	182.1480936	0	0
02/01/2022 22:10	184.0015769	0	0
02/01/2022 22:15	186.5345659	0	0
02/01/2022 22:20	189.8796762	0	0
02/01/2022 22:25	193.8093447	0	0
02/01/2022 22:30	197.0889797	0	0
02/01/2022 22:35	199.4677076	0	0
02/01/2022 22:40	201.0685596	0	0
02/01/2022 22:45	202.8982323	0	0
02/01/2022 22:50	205.1301719	0	0
02/01/2022 22:55	207.4184845	0	0
02/01/2022 23:00	207.439097	0	0
02/01/2022 23:05	204.8561987	0	0
02/01/2022 23:10	200.0992403	0	0
02/01/2022 23:15	195.6904155	0	0
02/01/2022 23:20	192.0560185	0	0
02/01/2022 23:25	189.1457054	0	0
02/01/2022 23:30	186.4714809	0	0
02/01/2022 23:35	183.9776576	0	0
02/01/2022 23:40	181.7339538	0	0
02/01/2022 23:45	180.0553561	0	0
02/01/2022 23:50	179.0067941	0	0
02/01/2022 23:55	178.3798306	0	0
03/01/2022 00:00	176.7652651	0	0
03/01/2022 00:05	173.9509028	0	0
03/01/2022 00:10	170.1601598	0	0
03/01/2022 00:15	166.7495982	0	0
03/01/2022 00:20	163.9396315	0	0
03/01/2022 00:25	161.7676363	0	0
03/01/2022 00:30	160.4330224	0	0
03/01/2022 00:35	159.9713921	0	0
03/01/2022 00:40	160.0446891	0	0
03/01/2022 00:45	158.4886192	0	0
03/01/2022 00:50	154.9636982	0	0
03/01/2022 00:55	149.8072703	0	0
03/01/2022 01:00	145.1436007	0	0
03/01/2022 01:05	141.3090438	0	0
03/01/2022 01:10	138.3216504	0	0
03/01/2022 01:15	136.2911108	0	0
03/01/2022 01:20	135.2348126	0	0
03/01/2022 01:25	134.9727038	0	0
03/01/2022 01:30	134.3649146	0	0
03/01/2022 01:35	133.2309651	0	0
03/01/2022 01:40	131.6142315	0	0
03/01/2022 01:45	129.7931545	0	0
03/01/2022 01:50	127.8108499	0	0
03/01/2022 01:55	125.7271894	0	0
03/01/2022 02:00	123.9270586	0	0
03/01/2022 02:05	122.4701865	0	0
03/01/2022 02:10	121.237537	0	0
03/01/2022 02:15	119.4819787	0	0
03/01/2022 02:20	117.0844138	0	0
03/01/2022 02:25	114.262348	0	0
03/01/2022 02:30	112.4005238	0	0
03/01/2022 02:35	111.7164399	0	0
03/01/2022 02:40	112.0503669	0	0
03/01/2022 02:45	112.3979188	0	0
03/01/2022 02:50	112.5993946	0	0
03/01/2022 02:55	112.6511168	0	0
03/01/2022 03:00	112.536778	0	0
03/01/2022 03:05	112.2527507	0	0
03/01/2022 03:10	111.8742304	0	0
03/01/2022 03:15	111.8840237	0	0
03/01/2022 03:20	112.3573886	0	0
03/01/2022 03:25	113.1972262	0	0
03/01/2022 03:30	113.7946374	0	0
03/01/2022 03:35	114.0525919	0	0
03/01/2022 03:40	114.0049353	0	0
03/01/2022 03:45	113.8715333	0	0
03/01/2022 03:50	113.6863874	0	0
03/01/2022 03:55	113.4045593	0	0
03/01/2022 04:00	112.743848	0	0
03/01/2022 04:05	111.6460119	0	0
03/01/2022 04:10	110.1259531	0	0
03/01/2022 04:15	108.2856987	0	0
03/01/2022 04:20	106.1428276	0	0
03/01/2022 04:25	103.8273159	0	0
03/01/2022 04:30	102.1588551	0	0
03/01/2022 04:35	101.2662037	0	0
03/01/2022 04:40	101.0770493	0	0
03/01/2022 04:45	101.1377624	0	0
03/01/2022 04:50	101.37604	0	0
03/01/2022 04:55	101.811969	0	0
03/01/2022 05:00	102.5769722	0	0
03/01/2022 05:05	103.6911809	0	0
03/01/2022 05:10	105.0825124	0	0
03/01/2022 05:15	106.2982976	0	0
03/01/2022 05:20	107.2664921	0	0
03/01/2022 05:25	107.9444286	0	0
03/01/2022 05:30	108.0654322	0	0
03/01/2022 05:35	107.5868709	0	0
03/01/2022 05:40	106.5810522	0	0
03/01/2022 05:45	105.5091957	0	0
03/01/2022 05:50	104.4436434	0	0
03/01/2022 05:55	103.480029	0	0
03/01/2022 06:00	103.2270293	0	0
03/01/2022 06:05	103.7803128	0	0
03/01/2022 06:10	104.9961553	0	0
03/01/2022 06:15	105.9670167	0	0
03/01/2022 06:20	106.5492087	0	0
03/01/2022 06:25	106.8457923	0	0
03/01/2022 06:30	107.5119102	0	0
03/01/2022 06:35	108.6506623	0	0
03/01/2022 06:40	110.0908486	0	0
03/01/2022 06:45	110.7503185	0	0
03/01/2022 06:50	110.4579073	0	0
03/01/2022 06:55	109.5310425	0	0
03/01/2022 07:00	109.9819333	50	3.829158128
03/01/2022 07:05	113.0787931	0	0
03/01/2022 07:10	118.7178994	0	0
03/01/2022 07:15	124.1589962	0	0
03/01/2022 07:20	128.5198777	0	0
03/01/2022 07:25	131.4576446	0	0
03/01/2022 07:30	132.8210533	0	0
03/01/2022 07:35	132.5562949	0	0
03/01/2022 07:40	130.8963181	0	0
03/01/2022 07:45	129.2177586	0	0
03/01/2022 07:50	127.8367036	0	0
03/01/2022 07:55	126.7003133	0	0
03/01/2022 08:00	124.8229453	0	0
03/01/2022 08:05	122.1232808	0	0
03/01/2022 08:10	118.7670999	0	0
03/01/2022 08:15	115.4180262	0	0
03/01/2022 08:20	112.2038574	0	0
03/01/2022 08:25	109.1786631	0	0
03/01/2022 08:30	106.5798509	0	0
03/01/2022 08:35	104.4477604	0	0
03/01/2022 08:40	102.6789387	0	0
03/01/2022 08:45	100.6085783	0	0
03/01/2022 08:50	98.13428716	0	0
03/01/2022 08:55	95.2962508	0	0
03/01/2022 09:00	92.32086303	0	0
03/01/2022 09:05	89.26556247	0	0
03/01/2022 09:10	86.07713141	0	0
03/01/2022 09:15	82.2311842	0	0
03/01/2022 09:20	77.82681039	0	0
03/01/2022 09:25	73.40705279	0	0
03/01/2022 09:30	70.86606625	0	0
03/01/2022 09:35	70.25683123	0	0
03/01/2022 09:40	70.96816221	0	0
03/01/2022 09:45	70.19152344	0	0
03/01/2022 09:50	67.48453979	0	0
03/01/2022 09:55	63.15039015	0	0
03/01/2022 10:00	59.03707646	0	0
03/01/2022 10:05	55.45367641	0	0
03/01/2022 10:10	52.39710607	0	0
03/01/2022 10:15	49.75409219	0	0
03/01/2022 10:20	47.51267475	0	0
03/01/2022 10:25	45.73000636	0	0
03/01/2022 10:30	44.74232215	0	0
03/01/2022 10:35	44.60191119	0	0
03/01/2022 10:40	45.21360944	0	0
03/01/2022 10:45	45.98478286	0	0
03/01/2022 10:50	46.81845163	0	0
03/01/2022 10:55	47.69489361	0	0
03/01/2022 11:00	48.51226688	0	0
03/01/2022 11:05	49.25040232	0	0
03/01/2022 11:10	49.91673722	0	0
03/01/2022 11:15	50.58443499	0	0
03/01/2022 11:20	51.26102436	0	0
03/01/2022 11:25	51.92121045	0	0
03/01/2022 11:30	52.42988664	0	0
03/01/2022 11:35	52.7620533	0	0
03/01/2022 11:40	52.97677429	0	0
03/01/2022 11:45	53.47078632	0	0
03/01/2022 11:50	54.30349324	0	0
03/01/2022 11:55	55.31702405	0	0
03/01/2022 12:00	55.53238382	0	0
03/01/2022 12:05	54.79567955	0	0
03/01/2022 12:10	53.47343398	0	0
03/01/2022 12:15	53.88422773	0	0
03/01/2022 12:20	56.39131846	0	0
03/01/2022 12:25	60.61734693	0	0
03/01/2022 12:30	64.1932464	0	0
03/01/2022 12:35	66.74113768	0	0
03/01/2022 12:40	68.4145081	0	0
03/01/2022 12:45	70.20922588	0	0
03/01/2022 12:50	72.27919891	0	0
03/01/2022 12:55	74.46005295	0	0
03/01/2022 13:00	75.73103782	121	3.809023462
03/01/2022 13:05	76.67290305	0	0
03/01/2022 13:10	78.46755991	0	0
03/01/2022 13:15	83.66398513	0	0
03/01/2022 13:20	92.73902851	0	0
03/01/2022 13:25	105.2434402	0	0
03/01/2022 13:30	119.3825462	0	0
03/01/2022 13:35	134.3602017	0	0
03/01/2022 13:40	149.3787826	0	0
03/01/2022 13:45	162.4931463	0	0
03/01/2022 13:50	173.0859246	0	0
03/01/2022 13:55	181.1716247	0	0
03/01/2022 14:00	188.4633375	0	0
03/01/2022 14:05	195.1490136	0	0
03/01/2022 14:10	201.1667943	0	0
03/01/2022 14:15	206.4046232	0	0
03/01/2022 14:20	210.9395858	0	0
03/01/2022 14:25	214.9945682	0	0
03/01/2022 14:30	219.035357	0	0
03/01/2022 14:35	223.4184978	0	0
03/01/2022 14:40	227.9862415	0	0
03/01/2022 14:45	231.7743221	0	0
03/01/2022 14:50	234.338286	0	0
03/01/2022 14:55	235.5267907	0	0
03/01/2022 15:00	235.4369381	0	0
03/01/2022 15:05	234.1817104	0	0
03/01/2022 15:10	231.9374788	0	0
03/01/2022 15:15	229.0624513	0	0
03/01/2022 15:20	225.7409155	0	0
03/01/2022 15:25	222.115608	0	0
03/01/2022 15:30	218.3364311	0	0
03/01/2022 15:35	214.509729	0	0
03/01/2022 15:40	210.6971337	0	0
03/01/2022 15:45	206.8228724	0	0
03/01/2022 15:50	202.9202064	0	0
03/01/2022 15:55	198.9753469	0	0
03/01/2022 16:00	194.6518142	0	0
03/01/2022 16:05	189.9184069	0	0
03/01/2022 16:10	184.9198301	0	0
03/01/2022 16:15	180.4554787	0	0
03/01/2022 16:20	176.6601036	0	0
03/01/2022 16:25	173.3556077	0	0
03/01/2022 16:30	169.3717306	0	0
03/01/2022 16:35	164.5228505	0	0
03/01/2022 16:40	159.0284632	0	0
03/01/2022 16:45	154.2843816	0	0
03/01/2022 16:50	150.5086488	0	0
03/01/2022 16:55	147.6158032	0	0
03/01/2022 17:00	145.0823555	0	0
03/01/2022 17:05	142.8216282	0	0
03/01/2022 17:10	140.8260533	0	0
03/01/2022 17:15	139.0744146	0	0
03/01/2022 17:20	137.5587366	0	0
03/01/2022 17:25	136.3358599	0	0
03/01/2022 17:30	135.7952854	0	0
03/01/2022 17:35	135.9938999	0	0
03/01/2022 17:40	136.7181742	0	0
03/01/2022 17:45	136.6446635	0	0
03/01/2022 17:50	135.5601063	0	0
03/01/2022 17:55	133.7040775	0	0
03/01/2022 18:00	132.6205483	0	0
03/01/2022 18:05	132.5494521	0	0
03/01/2022 18:10	133.1587456	0	0
03/01/2022 18:15	132.3692542	0	0
03/01/2022 18:20	129.8493132	0	0
03/01/2022 18:25	125.9604797	0	0
03/01/2022 18:30	123.0133584	0	0
03/01/2022 18:35	121.3698686	0	0
03/01/2022 18:40	120.9403455	0	0
03/01/2022 18:45	121.1747796	0	0
03/01/2022 18:50	121.9838358	0	0
03/01/2022 18:55	123.1745433	0	0
03/01/2022 19:00	123.5400113	0	0
03/01/2022 19:05	122.8875606	0	0
03/01/2022 19:10	121.3843037	0	0
03/01/2022 19:15	120.1015751	0	0
03/01/2022 19:20	119.2067408	0	0
03/01/2022 19:25	118.6904462	0	0
03/01/2022 19:30	118.5044002	0	0
03/01/2022 19:35	118.6394661	0	0
03/01/2022 19:40	118.9610255	0	0
03/01/2022 19:45	118.6257298	0	0
03/01/2022 19:50	117.4991469	0	0
03/01/2022 19:55	115.664993	0	0
03/01/2022 20:00	113.661239	0	0
03/01/2022 20:05	111.571687	0	0
03/01/2022 20:10	109.4396329	0	0
03/01/2022 20:15	107.545801	0	0
03/01/2022 20:20	105.9336308	0	0
03/01/2022 20:25	104.5945295	0	0
03/01/2022 20:30	103.4795106	0	0
03/01/2022 20:35	102.5800901	0	0
03/01/2022 20:40	101.9868338	0	0
03/01/2022 20:45	102.2778896	0	0
03/01/2022 20:50	103.5439215	0	0
03/01/2022 20:55	105.654309	0	0
03/01/2022 21:00	107.7855818	64	2.361515992
03/01/2022 21:05	111.5988138	0	0
03/01/2022 21:10	117.5356868	0	0
03/01/2022 21:15	124.0255928	0	0
03/01/2022 21:20	130.4545097	0	0
03/01/2022 21:25	136.5991635	0	0
03/01/2022 21:30	143.3389938	0	0
03/01/2022 21:35	150.5650163	0	0
03/01/2022 21:40	157.9989041	0	0
03/01/2022 21:45	165.2076835	0	0
03/01/2022 21:50	172.0322393	0	0
03/01/2022 21:55	178.2811948	0	0
03/01/2022 22:00	183.1621323	0	0
03/01/2022 22:05	186.5546465	0	0
03/01/2022 22:10	188.5847471	0	0
03/01/2022 22:15	189.9199191	0	0
03/01/2022 22:20	190.8041198	0	0
03/01/2022 22:25	191.7107125	0	0
03/01/2022 22:30	194.213148	0	0
03/01/2022 22:35	198.5549768	0	0
03/01/2022 22:40	203.5858241	0	0
03/01/2022 22:45	207.1864699	0	0
03/01/2022 22:50	208.8442859	0	0
03/01/2022 22:55	208.7432365	0	0
03/01/2022 23:00	208.0572954	0	0
03/01/2022 23:05	207.1416006	0	0
03/01/2022 23:10	205.8821817	0	0
03/01/2022 23:15	202.5448091	0	0
03/01/2022 23:20	196.9661914	0	0
03/01/2022 23:25	189.5720678	0	0
03/01/2022 23:30	182.437194	0	0
03/01/2022 23:35	175.9506035	0	0
03/01/2022 23:40	170.1684067	0	0
03/01/2022 23:45	165.103057	0	0
03/01/2022 23:50	160.7891952	0	0
03/01/2022 23:55	157.1746616	0	0
04/01/2022 00:00	153.7566192	0	0
04/01/2022 00:05	150.4712019	0	0
04/01/2022 00:10	147.3291744	0	0
04/01/2022 00:15	144.3139803	0	0
04/01/2022 00:20	141.4294519	0	0
04/01/2022 00:25	138.6847556	0	0
04/01/2022 00:30	136.1061382	0	0
04/01/2022 00:35	133.6986459	0	0
04/01/2022 00:40	131.3360911	0	0
04/01/2022 00:45	128.2185837	0	0
04/01/2022 00:50	124.2177245	0	0
04/01/2022 00:55	119.6697753	0	0
04/01/2022 01:00	116.720258	0	0
04/01/2022 01:05	115.7043722	0	0
04/01/2022 01:10	116.3642437	0	0
04/01/2022 01:15	117.0903609	0	0
04/01/2022 01:20	117.6244616	0	0
04/01/2022 01:25	117.8715517	0	0
04/01/2022 01:30	117.256142	0	0
04/01/2022 01:35	115.6831844	0	0
04/01/2022 01:40	113.2756781	0	0
04/01/2022 01:45	110.8404161	0	0
04/01/2022 01:50	108.500435	0	0
04/01/2022 01:55	106.3493089	0	0
04/01/2022 02:00	105.0063082	0	0
04/01/2022 02:05	104.56565	0	0
04/01/2022 02:10	104.8713334	0	0
04/01/2022 02:15	104.9568575	0	0
04/01/2022 02:20	104.6667648	0	0
04/01/2022 02:25	104.069311	0	0
04/01/2022 02:30	103.6140934	0	0
04/01/2022 02:35	103.3697398	0	0
04/01/2022 02:40	103.2744633	0	0
04/01/2022 02:45	102.9513968	0	0
04/01/2022 02:50	102.3390078	0	0
04/01/2022 02:55	101.4054629	0	0
04/01/2022 03:00	99.96163126	0	0
04/01/2022 03:05	97.97586595	0	0
04/01/2022 03:10	95.63698752	0	0
04/01/2022 03:15	94.15188745	0	0
04/01/2022 03:20	93.70953557	0	0
04/01/2022 03:25	94.17193784	0	0
04/01/2022 03:30	94.67498627	0	0
04/01/2022 03:35	95.08081496	0	0
04/01/2022 03:40	95.3519216	0	0
04/01/2022 03:45	95.25963354	0	0
04/01/2022 03:50	94.76656275	0	0
04/01/2022 03:55	94.09408933	0	0
04/01/2022 04:00	94.65222628	0	0
04/01/2022 04:05	96.66241536	0	0
04/01/2022 04:10	99.75925686	0	0
04/01/2022 04:15	101.6356232	0	0
04/01/2022 04:20	101.9262096	0	0
04/01/2022 04:25	100.6840304	0	0
04/01/2022 04:30	98.25119966	0	0
04/01/2022 04:35	94.68080447	0	0
04/01/2022 04:40	90.28618835	0	0
04/01/2022 04:45	87.05763167	0	0
04/01/2022 04:50	85.30854831	0	0
04/01/2022 04:55	84.96583275	0	0
04/01/2022 05:00	85.57169719	0	0
04/01/2022 05:05	87.05310002	0	0
04/01/2022 05:10	89.24962876	0	0
04/01/2022 05:15	91.15004513	0	0
04/01/2022 05:20	92.59399571	0	0
04/01/2022 05:25	93.60438188	0	0
04/01/2022 05:30	94.33048339	0	0
04/01/2022 05:35	94.79525827	0	0
04/01/2022 05:40	95.10289751	0	0
04/01/2022 05:45	95.91706272	0	0
04/01/2022 05:50	97.3420013	0	0
04/01/2022 05:55	99.16919151	0	0
04/01/2022 06:00	100.0813289	0	0
04/01/2022 06:05	99.86994927	0	0
04/01/2022 06:10	98.66889642	0	0
04/01/2022 06:15	97.32872033	0	0
04/01/2022 06:20	95.98332359	0	0
04/01/2022 06:25	94.70047774	0	0
04/01/2022 06:30	93.91180438	0	0
04/01/2022 06:35	93.68513411	0	0
04/01/2022 06:40	93.92348701	0	0
04/01/2022 06:45	94.01458673	0	0
04/01/2022 06:50	93.86151105	0	0
04/01/2022 06:55	93.58578269	0	0
04/01/2022 07:00	93.958516	28	1.318279646
04/01/2022 07:05	96.27334354	0	0
04/01/2022 07:10	100.6362621	0	0
04/01/2022 07:15	105.0557022	0	0
04/01/2022 07:20	108.8975024	0	0
04/01/2022 07:25	112.1126741	0	0
04/01/2022 07:30	116.1576818	0	0
04/01/2022 07:35	121.1319143	0	0
04/01/2022 07:40	126.7012715	0	0
04/01/2022 07:45	131.3664511	0	0
04/01/2022 07:50	134.8795805	0	0
04/01/2022 07:55	137.1381684	0	0
04/01/2022 08:00	137.4763714	0	0
04/01/2022 08:05	135.8280568	0	0
04/01/2022 08:10	132.7578398	0	0
04/01/2022 08:15	131.5463107	0	0
04/01/2022 08:20	132.8399148	0	0
04/01/2022 08:25	136.6089297	0	0
04/01/2022 08:30	141.1288078	0	0
04/01/2022 08:35	145.8922063	0	0
04/01/2022 08:40	150.0629295	0	0
04/01/2022 08:45	152.1989311	0	0
04/01/2022 08:50	152.0254604	0	0
04/01/2022 08:55	150.0011803	0	0
04/01/2022 09:00	148.80426	0	0
04/01/2022 09:05	148.9621208	0	0
04/01/2022 09:10	150.1365471	0	0
04/01/2022 09:15	149.5792887	0	0
04/01/2022 09:20	146.9166481	0	0
04/01/2022 09:25	142.5567796	0	0
04/01/2022 09:30	138.7549436	0	0
04/01/2022 09:35	135.8957699	0	0
04/01/2022 09:40	133.8821264	0	0
04/01/2022 09:45	131.9465133	0	0
04/01/2022 09:50	129.9792201	0	0
04/01/2022 09:55	127.9092223	0	0
04/01/2022 10:00	125.2288204	0	0
04/01/2022 10:05	121.8605862	0	0
04/01/2022 10:10	118.0004596	0	0
04/01/2022 10:15	114.8786453	0	0
04/01/2022 10:20	112.6877778	0	0
04/01/2022 10:25	111.2919016	0	0
04/01/2022 10:30	109.8441813	0	0
04/01/2022 10:35	108.2074727	0	0
04/01/2022 10:40	106.3730628	0	0
04/01/2022 10:45	104.3081432	0	0
04/01/2022 10:50	102.0039219	0	0
04/01/2022 10:55	99.60976993	0	0
04/01/2022 11:00	98.09439796	0	0
04/01/2022 11:05	97.60734869	0	0
04/01/2022 11:10	97.98922053	0	0
04/01/2022 11:15	98.25171687	0	0
04/01/2022 11:20	98.23567357	0	0
04/01/2022 11:25	98.02421649	0	0
04/01/2022 11:30	98.16312871	0	0
04/01/2022 11:35	98.73579863	0	0
04/01/2022 11:40	99.74843356	0	0
04/01/2022 11:45	101.2575568	0	0
04/01/2022 11:50	103.2696428	0	0
04/01/2022 11:55	105.5982485	0	0
04/01/2022 12:00	107.0776333	0	0
04/01/2022 12:05	107.5216166	0	0
04/01/2022 12:10	107.0166703	0	0
04/01/2022 12:15	106.1234604	0	0
04/01/2022 12:20	104.9286758	0	0
04/01/2022 12:25	103.4966984	0	0
04/01/2022 12:30	102.2465812	0	0
04/01/2022 12:35	101.2428936	0	0
04/01/2022 12:40	100.4404174	0	0
04/01/2022 12:45	99.56259595	0	0
04/01/2022 12:50	98.56437036	0	0
04/01/2022 12:55	97.55660815	0	0
04/01/2022 13:00	97.25004352	56	3.017781857
04/01/2022 13:05	98.18553601	0	0
04/01/2022 13:10	101.4278325	0	0
04/01/2022 13:15	106.6417836	0	0
04/01/2022 13:20	113.0183693	0	0
04/01/2022 13:25	119.5160195	0	0
04/01/2022 13:30	125.0722378	0	0
04/01/2022 13:35	129.2356798	0	0
04/01/2022 13:40	132.102586	0	0
04/01/2022 13:45	135.3956003	0	0
04/01/2022 13:50	139.4090242	0	0
04/01/2022 13:55	143.9111134	0	0
04/01/2022 14:00	147.1632419	0	0
04/01/2022 14:05	148.9822253	0	0
04/01/2022 14:10	149.6418374	0	0
04/01/2022 14:15	150.2247708	0	0
04/01/2022 14:20	151.0981912	0	0
04/01/2022 14:25	152.3949033	0	0
04/01/2022 14:30	154.2148089	0	0
04/01/2022 14:35	156.4411455	0	0
04/01/2022 14:40	158.8243647	0	0
04/01/2022 14:45	160.3921262	0	0
04/01/2022 14:50	160.9917823	0	0
04/01/2022 14:55	160.698496	0	0
04/01/2022 15:00	159.9104206	0	0
04/01/2022 15:05	158.7169391	0	0
04/01/2022 15:10	157.2263628	0	0
04/01/2022 15:15	155.9608545	0	0
04/01/2022 15:20	155.0229301	0	0
04/01/2022 15:25	154.2890163	0	0
04/01/2022 15:30	152.8609811	0	0
04/01/2022 15:35	150.6091428	0	0
04/01/2022 15:40	147.9302941	0	0
04/01/2022 15:45	147.2691269	0	0
04/01/2022 15:50	149.0183555	0	0
04/01/2022 15:55	152.7596024	0	0
04/01/2022 16:00	155.8056833	0	0
04/01/2022 16:05	157.7353986	0	0
04/01/2022 16:10	158.6578702	0	0
04/01/2022 16:15	159.2463195	0	0
04/01/2022 16:20	159.6086218	0	0
04/01/2022 16:25	159.8059737	0	0
04/01/2022 16:30	160.2176192	0	0
04/01/2022 16:35	160.9040196	0	0
04/01/2022 16:40	161.7187346	0	0
04/01/2022 16:45	161.7314853	0	0
04/01/2022 16:50	160.7954726	0	0
04/01/2022 16:55	158.9561646	0	0
04/01/2022 17:00	156.50136	0	0
04/01/2022 17:05	153.4763811	0	0
04/01/2022 17:10	150.1938367	0	0
04/01/2022 17:15	148.6344683	0	0
04/01/2022 17:20	149.1108495	0	0
04/01/2022 17:25	151.2676889	0	0
04/01/2022 17:30	152.8559161	0	0
04/01/2022 17:35	153.5202561	0	0
04/01/2022 17:40	153.4795837	0	0
04/01/2022 17:45	154.1210608	0	0
04/01/2022 17:50	155.6635974	0	0
04/01/2022 17:55	158.041587	0	0
04/01/2022 18:00	160.840194	0	0
04/01/2022 18:05	163.9938486	0	0
04/01/2022 18:10	167.3459075	0	0
04/01/2022 18:15	169.9046793	0	0
04/01/2022 18:20	171.5135511	0	0
04/01/2022 18:25	172.0215868	0	0
04/01/2022 18:30	170.4730064	0	0
04/01/2022 18:35	166.7168955	0	0
04/01/2022 18:40	161.1785022	0	0
04/01/2022 18:45	156.5510482	0	0
04/01/2022 18:50	153.2597946	0	0
04/01/2022 18:55	151.3278767	0	0
04/01/2022 19:00	150.9017054	0	0
04/01/2022 19:05	152.004422	0	0
04/01/2022 19:10	154.1159541	0	0
04/01/2022 19:15	153.9423559	0	0
04/01/2022 19:20	150.9635555	0	0
04/01/2022 19:25	145.6075931	0	0
04/01/2022 19:30	140.5852368	0	0
04/01/2022 19:35	136.3245235	0	0
04/01/2022 19:40	132.8734272	0	0
04/01/2022 19:45	130.5356592	0	0
04/01/2022 19:50	129.3591881	0	0
04/01/2022 19:55	129.2394422	0	0
04/01/2022 20:00	129.5140573	0	0
04/01/2022 20:05	130.0121939	0	0
04/01/2022 20:10	130.6912858	0	0
04/01/2022 20:15	131.3184677	0	0
04/01/2022 20:20	131.8661713	0	0
04/01/2022 20:25	132.4164069	0	0
04/01/2022 20:30	133.4571876	0	0
04/01/2022 20:35	135.065024	0	0
04/01/2022 20:40	136.8998671	0	0
04/01/2022 20:45	136.8119556	0	0
04/01/2022 20:50	134.4612727	0	0
04/01/2022 20:55	130.2809976	0	0
04/01/2022 21:00	127.0180384	103	4.805767034
04/01/2022 21:05	125.8501718	0	0
04/01/2022 21:10	127.4360196	0	0
04/01/2022 21:15	130.9641149	0	0
04/01/2022 21:20	136.3433892	0	0
04/01/2022 21:25	143.4241513	0	0
04/01/2022 21:30	152.6472353	0	0
04/01/2022 21:35	163.5595156	0	0
04/01/2022 21:40	175.5183792	0	0
04/01/2022 21:45	187.5665795	0	0
04/01/2022 21:50	199.2531039	0	0
04/01/2022 21:55	210.1411684	0	0
04/01/2022 22:00	219.0170543	0	0
04/01/2022 22:05	225.614268	0	0
04/01/2022 22:10	230.0983004	0	0
04/01/2022 22:15	233.7683978	0	0
04/01/2022 22:20	236.9311359	0	0
04/01/2022 22:25	239.5949461	0	0
04/01/2022 22:30	240.8180805	0	0
04/01/2022 22:35	240.7450728	0	0
04/01/2022 22:40	239.5374259	0	0
04/01/2022 22:45	238.1880205	0	0
04/01/2022 22:50	236.5712201	0	0
04/01/2022 22:55	234.4869942	0	0
04/01/2022 23:00	231.6604266	0	0
04/01/2022 23:05	228.1574109	0	0
04/01/2022 23:10	224.0433788	0	0
04/01/2022 23:15	218.8983594	0	0
04/01/2022 23:20	212.7952777	0	0
04/01/2022 23:25	206.0087785	0	0
04/01/2022 23:30	199.4542826	0	0
04/01/2022 23:35	193.3675289	0	0
04/01/2022 23:40	187.820831	0	0
04/01/2022 23:45	182.7568783	0	0
04/01/2022 23:50	178.2152754	0	0
04/01/2022 23:55	173.9078091	0	0
05/01/2022 00:00	167.7625376	0	0
05/01/2022 00:05	159.4750631	0	0
05/01/2022 00:10	149.6167581	0	0
05/01/2022 00:15	141.686794	0	0
05/01/2022 00:20	136.2447645	0	0
05/01/2022 00:25	132.8321358	0	0
05/01/2022 00:30	128.5149108	0	0
05/01/2022 00:35	122.8278053	0	0
05/01/2022 00:40	116.066627	0	0
05/01/2022 00:45	110.1243986	0	0
05/01/2022 00:50	105.2870755	0	0
05/01/2022 00:55	101.395526	0	0
05/01/2022 01:00	97.54570751	0	0
05/01/2022 01:05	93.57689166	0	0
05/01/2022 01:10	89.66352632	0	0
05/01/2022 01:15	87.01610726	0	0
05/01/2022 01:20	85.8147908	0	0
05/01/2022 01:25	85.80226188	0	0
05/01/2022 01:30	85.40931092	0	0
05/01/2022 01:35	84.38299035	0	0
05/01/2022 01:40	82.75531611	0	0
05/01/2022 01:45	80.75630028	0	0
05/01/2022 01:50	78.42042566	0	0
05/01/2022 01:55	75.78987709	0	0
05/01/2022 02:00	73.14060598	0	0
05/01/2022 02:05	70.51592206	0	0
05/01/2022 02:10	67.94045656	0	0
05/01/2022 02:15	65.57084066	0	0
05/01/2022 02:20	63.43193747	0	0
05/01/2022 02:25	61.55898436	0	0
05/01/2022 02:30	60.1744807	0	0
05/01/2022 02:35	59.31333968	0	0
05/01/2022 02:40	58.85678765	0	0
05/01/2022 02:45	58.05481674	0	0
05/01/2022 02:50	56.78805457	0	0
05/01/2022 02:55	55.15426423	0	0
05/01/2022 03:00	53.7797232	0	0
05/01/2022 03:05	52.76154644	0	0
05/01/2022 03:10	52.1753369	0	0
05/01/2022 03:15	52.51221743	0	0
05/01/2022 03:20	53.84783409	0	0
05/01/2022 03:25	56.06392743	0	0
05/01/2022 03:30	58.42458769	0	0
05/01/2022 03:35	60.80975916	0	0
05/01/2022 03:40	63.0242078	0	0
05/01/2022 03:45	63.85315495	0	0
05/01/2022 03:50	63.10177638	0	0
05/01/2022 03:55	61.10267627	0	0
05/01/2022 04:00	59.98186125	0	0
05/01/2022 04:05	60.0717585	0	0
05/01/2022 04:10	61.09529233	0	0
05/01/2022 04:15	61.31779128	0	0
05/01/2022 04:20	60.46229734	0	0
05/01/2022 04:25	58.81293331	0	0
05/01/2022 04:30	58.18827197	0	0
05/01/2022 04:35	58.87265277	0	0
05/01/2022 04:40	60.73620313	0	0
05/01/2022 04:45	62.9737248	0	0
05/01/2022 04:50	65.45561907	0	0
05/01/2022 04:55	68.06168958	0	0
05/01/2022 05:00	70.04581228	0	0
05/01/2022 05:05	71.2880741	0	0
05/01/2022 05:10	72.05285817	0	0
05/01/2022 05:15	74.02745255	0	0
05/01/2022 05:20	77.47650687	0	0
05/01/2022 05:25	82.21470519	0	0
05/01/2022 05:30	87.07913235	0	0
05/01/2022 05:35	91.88470873	0	0
05/01/2022 05:40	96.2821683	0	0
05/01/2022 05:45	98.06838319	0	0
05/01/2022 05:50	96.89429005	0	0
05/01/2022 05:55	93.21245851	0	0
05/01/2022 06:00	89.8964586	0	0
05/01/2022 06:05	87.39903217	0	0
05/01/2022 06:10	85.72976624	0	0
05/01/2022 06:15	84.95531846	0	0
05/01/2022 06:20	85.08542408	0	0
05/01/2022 06:25	85.88905823	0	0
05/01/2022 06:30	85.90783352	0	0
05/01/2022 06:35	84.91085618	0	0
05/01/2022 06:40	83.14569893	0	0
05/01/2022 06:45	82.18405475	0	0
05/01/2022 06:50	82.27361567	0	0
05/01/2022 06:55	83.29295893	0	0
05/01/2022 07:00	84.47585955	66	2.130256734
05/01/2022 07:05	86.69623886	0	0
05/01/2022 07:10	91.88503773	0	0
05/01/2022 07:15	99.13336876	0	0
05/01/2022 07:20	106.4383167	0	0
05/01/2022 07:25	113.0991526	0	0
05/01/2022 07:30	119.5988102	0	0
05/01/2022 07:35	126.0920852	0	0
05/01/2022 07:40	132.3595812	0	0
05/01/2022 07:45	136.5376793	0	0
05/01/2022 07:50	138.3677167	0	0
05/01/2022 07:55	138.2009064	0	0
05/01/2022 08:00	138.0785874	0	0
05/01/2022 08:05	138.3463569	0	0
05/01/2022 08:10	138.9092207	0	0
05/01/2022 08:15	139.0114984	0	0
05/01/2022 08:20	138.5614066	0	0
05/01/2022 08:25	137.7310902	0	0
05/01/2022 08:30	137.4344058	0	0
05/01/2022 08:35	137.8424117	0	0
05/01/2022 08:40	138.593626	0	0
05/01/2022 08:45	137.2340385	0	0
05/01/2022 08:50	133.3983401	0	0
05/01/2022 08:55	127.7680611	0	0
05/01/2022 09:00	124.5264529	0	0
05/01/2022 09:05	124.3506847	0	0
05/01/2022 09:10	126.7509449	0	0
05/01/2022 09:15	128.526614	0	0
05/01/2022 09:20	129.1840282	0	0
05/01/2022 09:25	128.8600832	0	0
05/01/2022 09:30	128.3534673	0	0
05/01/2022 09:35	127.7980351	0	0
05/01/2022 09:40	127.2169037	0	0
05/01/2022 09:45	126.7118057	0	0
05/01/2022 09:50	126.3036056	0	0
05/01/2022 09:55	125.903701	0	0
05/01/2022 10:00	124.923697	0	0
05/01/2022 10:05	123.2733981	0	0
05/01/2022 10:10	121.102661	0	0
05/01/2022 10:15	119.3456003	0	0
05/01/2022 10:20	118.1510135	0	0
05/01/2022 10:25	117.4105947	0	0
05/01/2022 10:30	116.4314989	0	0
05/01/2022 10:35	115.104863	0	0
05/01/2022 10:40	113.582461	0	0
05/01/2022 10:45	112.8225999	0	0
05/01/2022 10:50	112.9772013	0	0
05/01/2022 10:55	113.9497481	0	0
05/01/2022 11:00	115.1239981	0	0
05/01/2022 11:05	116.4050512	0	0
05/01/2022 11:10	117.6904544	0	0
05/01/2022 11:15	118.3112852	0	0
05/01/2022 11:20	118.1715	0	0
05/01/2022 11:25	117.4938912	0	0
05/01/2022 11:30	117.6088117	0	0
05/01/2022 11:35	118.7740763	0	0
05/01/2022 11:40	120.7708139	0	0
05/01/2022 11:45	121.7566244	0	0
05/01/2022 11:50	121.3552449	0	0
05/01/2022 11:55	119.6572537	0	0
05/01/2022 12:00	118.2066768	0	0
05/01/2022 12:05	117.1834296	0	0
05/01/2022 12:10	116.5437857	0	0
05/01/2022 12:15	116.1693864	0	0
05/01/2022 12:20	116.0774273	0	0
05/01/2022 12:25	116.3020181	0	0
05/01/2022 12:30	116.8244982	0	0
05/01/2022 12:35	117.6690469	0	0
05/01/2022 12:40	118.6952549	0	0
05/01/2022 12:45	118.8671486	0	0
05/01/2022 12:50	118.0323073	0	0
05/01/2022 12:55	116.3038815	0	0
05/01/2022 13:00	114.3421487	113	6.089452676
05/01/2022 13:05	113.3122869	0	0
05/01/2022 13:10	114.323144	0	0
05/01/2022 13:15	119.3009554	0	0
05/01/2022 13:20	128.4268908	0	0
05/01/2022 13:25	140.8315737	0	0
05/01/2022 13:30	153.0435879	0	0
05/01/2022 13:35	164.0288462	0	0
05/01/2022 13:40	173.5667007	0	0
05/01/2022 13:45	183.0916006	0	0
05/01/2022 13:50	192.6009972	0	0
05/01/2022 13:55	201.58659	0	0
05/01/2022 14:00	207.9337601	0	0
05/01/2022 14:05	211.2928978	0	0
05/01/2022 14:10	211.8594839	0	0
05/01/2022 14:15	210.7805596	0	0
05/01/2022 14:20	208.3555497	0	0
05/01/2022 14:25	205.0643053	0	0
05/01/2022 14:30	202.9956915	0	0
05/01/2022 14:35	202.9842129	0	0
05/01/2022 14:40	205.1053418	0	0
05/01/2022 14:45	206.1235252	0	0
05/01/2022 14:50	204.8264734	0	0
05/01/2022 14:55	201.0423834	0	0
05/01/2022 15:00	197.6170842	0	0
05/01/2022 15:05	194.9857385	0	0
05/01/2022 15:10	192.842242	0	0
05/01/2022 15:15	188.780353	0	0
05/01/2022 15:20	182.5988659	0	0
05/01/2022 15:25	174.8878841	0	0
05/01/2022 15:30	168.2952587	0	0
05/01/2022 15:35	163.3611415	0	0
05/01/2022 15:40	159.9000575	0	0
05/01/2022 15:45	156.0566084	0	0
05/01/2022 15:50	151.5949752	0	0
05/01/2022 15:55	146.6886635	0	0
05/01/2022 16:00	142.1228242	0	0
05/01/2022 16:05	138.045426	0	0
05/01/2022 16:10	134.5437596	0	0
05/01/2022 16:15	132.0513871	0	0
05/01/2022 16:20	130.6412486	0	0
05/01/2022 16:25	130.168175	0	0
05/01/2022 16:30	129.7008072	0	0
05/01/2022 16:35	129.0871581	0	0
05/01/2022 16:40	128.0656957	0	0
05/01/2022 16:45	125.0184392	0	0
05/01/2022 16:50	119.6811782	0	0
05/01/2022 16:55	112.5505246	0	0
05/01/2022 17:00	106.8299918	0	0
05/01/2022 17:05	103.0135822	0	0
05/01/2022 17:10	100.9164623	0	0
05/01/2022 17:15	99.44246335	0	0
05/01/2022 17:20	98.40864464	0	0
05/01/2022 17:25	97.82390633	0	0
05/01/2022 17:30	97.80294093	0	0
05/01/2022 17:35	98.35674232	0	0
05/01/2022 17:40	99.26862156	0	0
05/01/2022 17:45	99.20855327	0	0
05/01/2022 17:50	97.96107381	0	0
05/01/2022 17:55	95.76711043	0	0
05/01/2022 18:00	94.18564426	0	0
05/01/2022 18:05	93.45827327	0	0
05/01/2022 18:10	93.3677068	0	0
05/01/2022 18:15	92.56578307	0	0
05/01/2022 18:20	90.8356383	0	0
05/01/2022 18:25	88.35582264	0	0
05/01/2022 18:30	86.28184754	0	0
05/01/2022 18:35	84.7926092	0	0
05/01/2022 18:40	83.8344405	0	0
05/01/2022 18:45	83.08939902	0	0
05/01/2022 18:50	82.50415395	0	0
05/01/2022 18:55	82.15211826	0	0
05/01/2022 19:00	82.51747547	0	0
05/01/2022 19:05	83.67396199	0	0
05/01/2022 19:10	85.46394714	0	0
05/01/2022 19:15	86.90577713	0	0
05/01/2022 19:20	87.84212196	0	0
05/01/2022 19:25	88.30134462	0	0
05/01/2022 19:30	88.47735864	0	0
05/01/2022 19:35	88.39880739	0	0
05/01/2022 19:40	88.04263733	0	0
05/01/2022 19:45	87.27490537	0	0
05/01/2022 19:50	86.07280538	0	0
05/01/2022 19:55	84.54580315	0	0
05/01/2022 20:00	83.39729745	0	0
05/01/2022 20:05	82.73687341	0	0
05/01/2022 20:10	82.49411245	0	0
05/01/2022 20:15	82.2315116	0	0
05/01/2022 20:20	81.87883161	0	0
05/01/2022 20:25	81.5433502	0	0
05/01/2022 20:30	81.91162611	0	0
05/01/2022 20:35	83.09106595	0	0
05/01/2022 20:40	85.08557361	0	0
05/01/2022 20:45	87.92598488	0	0
05/01/2022 20:50	91.61631673	0	0
05/01/2022 20:55	95.87557032	0	0
05/01/2022 21:00	98.92930744	58	1.847364682
05/01/2022 21:05	101.4933183	0	0
05/01/2022 21:10	105.7879223	0	0
05/01/2022 21:15	112.6338084	0	0
05/01/2022 21:20	120.3300194	0	0
05/01/2022 21:25	127.9355366	0	0
05/01/2022 21:30	134.2920946	0	0
05/01/2022 21:35	139.2889989	0	0
05/01/2022 21:40	143.0420581	0	0
05/01/2022 21:45	145.8774497	0	0
05/01/2022 21:50	147.8653496	0	0
05/01/2022 21:55	148.9911765	0	0
05/01/2022 22:00	149.0858131	0	0
05/01/2022 22:05	148.1313322	0	0
05/01/2022 22:10	146.630235	0	0
05/01/2022 22:15	147.6974048	0	0
05/01/2022 22:20	151.8419535	0	0
05/01/2022 22:25	158.4818176	0	0
05/01/2022 22:30	163.8148817	0	0
05/01/2022 22:35	167.2615155	0	0
05/01/2022 22:40	168.9617135	0	0
05/01/2022 22:45	169.670667	0	0
05/01/2022 22:50	169.5270497	0	0
05/01/2022 22:55	168.6156612	0	0
05/01/2022 23:00	167.3543188	0	0
05/01/2022 23:05	165.824803	0	0
05/01/2022 23:10	164.2227473	0	0
05/01/2022 23:15	163.6921796	0	0
05/01/2022 23:20	164.4262976	0	0
05/01/2022 23:25	166.0961879	0	0
05/01/2022 23:30	166.5434579	0	0
05/01/2022 23:35	165.4367936	0	0
05/01/2022 23:40	163.0097325	0	0
05/01/2022 23:45	160.6849477	0	0
05/01/2022 23:50	158.6939955	0	0
05/01/2022 23:55	157.0487469	0	0
06/01/2022 00:00	155.7834697	0	0
06/01/2022 00:05	154.9084809	0	0
06/01/2022 00:10	154.3431783	0	0
06/01/2022 00:15	153.5482641	0	0
06/01/2022 00:20	152.441978	0	0
06/01/2022 00:25	151.0189907	0	0
06/01/2022 00:30	149.2256643	0	0
06/01/2022 00:35	147.055942	0	0
06/01/2022 00:40	144.6492411	0	0
06/01/2022 00:45	142.8740271	0	0
06/01/2022 00:50	141.8696674	0	0
06/01/2022 00:55	141.5883861	0	0
06/01/2022 01:00	141.7126328	0	0
06/01/2022 01:05	142.1960521	0	0
06/01/2022 01:10	142.9718064	0	0
06/01/2022 01:15	143.5880987	0	0
06/01/2022 01:20	143.9843235	0	0
06/01/2022 01:25	144.2384982	0	0
06/01/2022 01:30	144.7570226	0	0
06/01/2022 01:35	145.6527964	0	0
06/01/2022 01:40	146.6621102	0	0
06/01/2022 01:45	145.6526139	0	0
06/01/2022 01:50	142.2031373	0	0
06/01/2022 01:55	136.6501283	0	0
06/01/2022 02:00	132.089429	0	0
06/01/2022 02:05	128.9465386	0	0
06/01/2022 02:10	127.1247034	0	0
06/01/2022 02:15	126.1667584	0	0
06/01/2022 02:20	126.036664	0	0
06/01/2022 02:25	126.6477855	0	0
06/01/2022 02:30	127.2152109	0	0
06/01/2022 02:35	127.6423717	0	0
06/01/2022 02:40	127.8678275	0	0
06/01/2022 02:45	127.3541873	0	0
06/01/2022 02:50	126.0280107	0	0
06/01/2022 02:55	124.0366294	0	0
06/01/2022 03:00	122.2551892	0	0
06/01/2022 03:05	120.825263	0	0
06/01/2022 03:10	119.7835182	0	0
06/01/2022 03:15	119.3464915	0	0
06/01/2022 03:20	119.548679	0	0
06/01/2022 03:25	120.4409176	0	0
06/01/2022 03:30	122.3452194	0	0
06/01/2022 03:35	125.3117308	0	0
06/01/2022 03:40	128.8917708	0	0
06/01/2022 03:45	130.2486577	0	0
06/01/2022 03:50	128.9335551	0	0
06/01/2022 03:55	125.4734873	0	0
06/01/2022 04:00	123.2122797	0	0
06/01/2022 04:05	122.6768722	0	0
06/01/2022 04:10	123.5288797	0	0
06/01/2022 04:15	123.6308728	0	0
06/01/2022 04:20	122.6445247	0	0
06/01/2022 04:25	120.6948282	0	0
06/01/2022 04:30	118.5786192	0	0
06/01/2022 04:35	116.4209673	0	0
06/01/2022 04:40	114.2754409	0	0
06/01/2022 04:45	112.485724	0	0
06/01/2022 04:50	111.106184	0	0
06/01/2022 04:55	110.3021044	0	0
06/01/2022 05:00	111.120223	0	0
06/01/2022 05:05	113.7255249	0	0
06/01/2022 05:10	117.5750022	0	0
06/01/2022 05:15	119.2317757	0	0
06/01/2022 05:20	118.1527247	0	0
06/01/2022 05:25	114.8114686	0	0
06/01/2022 05:30	112.2105637	0	0
06/01/2022 05:35	110.8236105	0	0
06/01/2022 05:40	110.4321238	0	0
06/01/2022 05:45	109.6554482	0	0
06/01/2022 05:50	108.2751094	0	0
06/01/2022 05:55	106.4560271	0	0
06/01/2022 06:00	105.2456757	0	0
06/01/2022 06:05	104.8089953	0	0
06/01/2022 06:10	105.3159859	0	0
06/01/2022 06:15	107.8461298	0	0
06/01/2022 06:20	112.5694514	0	0
06/01/2022 06:25	118.7407713	0	0
06/01/2022 06:30	121.6432402	0	0
06/01/2022 06:35	120.5317052	0	0
06/01/2022 06:40	116.3822311	0	0
06/01/2022 06:45	115.3789663	0	0
06/01/2022 06:50	118.4980034	0	0
06/01/2022 06:55	124.8374759	0	0
06/01/2022 07:00	128.6877426	55	2.963892896
06/01/2022 07:05	129.6133123	0	0
06/01/2022 07:10	129.3227389	0	0
06/01/2022 07:15	130.9664578	0	0
06/01/2022 07:20	133.9968122	0	0
06/01/2022 07:25	137.3737956	0	0
06/01/2022 07:30	141.7109522	0	0
06/01/2022 07:35	146.8443033	0	0
06/01/2022 07:40	152.0363572	0	0
06/01/2022 07:45	153.3828912	0	0
06/01/2022 07:50	150.3859275	0	0
06/01/2022 07:55	143.8869268	0	0
06/01/2022 08:00	138.3409707	0	0
06/01/2022 08:05	134.6288639	0	0
06/01/2022 08:10	132.7006299	0	0
06/01/2022 08:15	131.0397328	0	0
06/01/2022 08:20	129.6161331	0	0
06/01/2022 08:25	128.4300114	0	0
06/01/2022 08:30	127.0594243	0	0
06/01/2022 08:35	125.2946058	0	0
06/01/2022 08:40	123.0355285	0	0
06/01/2022 08:45	120.237087	0	0
06/01/2022 08:50	116.9159822	0	0
06/01/2022 08:55	113.3900149	0	0
06/01/2022 09:00	111.4749663	0	0
06/01/2022 09:05	111.4857666	0	0
06/01/2022 09:10	112.9430547	0	0
06/01/2022 09:15	112.6559145	0	0
06/01/2022 09:20	110.1339478	0	0
06/01/2022 09:25	105.586616	0	0
06/01/2022 09:30	100.2668899	0	0
06/01/2022 09:35	94.38111664	0	0
06/01/2022 09:40	88.15902676	0	0
06/01/2022 09:45	83.00186699	0	0
06/01/2022 09:50	79.14073762	0	0
06/01/2022 09:55	76.33655186	0	0
06/01/2022 10:00	73.00898378	0	0
06/01/2022 10:05	68.92087594	0	0
06/01/2022 10:10	64.41192925	0	0
06/01/2022 10:15	61.57418296	0	0
06/01/2022 10:20	60.80339239	0	0
06/01/2022 10:25	61.65823532	0	0
06/01/2022 10:30	61.06352699	0	0
06/01/2022 10:35	58.52490862	0	0
06/01/2022 10:40	54.49866082	0	0
06/01/2022 10:45	51.96589722	0	0
06/01/2022 10:50	51.37669977	0	0
06/01/2022 10:55	52.49179696	0	0
06/01/2022 11:00	53.92247389	0	0
06/01/2022 11:05	55.43336361	0	0
06/01/2022 11:10	57.22376771	0	0
06/01/2022 11:15	60.65051422	0	0
06/01/2022 11:20	65.91669067	0	0
06/01/2022 11:25	72.54464215	0	0
06/01/2022 11:30	77.57465258	0	0
06/01/2022 11:35	80.53158814	0	0
06/01/2022 11:40	81.76447147	0	0
06/01/2022 11:45	83.5298984	0	0
06/01/2022 11:50	86.17851996	0	0
06/01/2022 11:55	89.08036101	0	0
06/01/2022 12:00	88.27921752	0	0
06/01/2022 12:05	83.14617755	0	0
06/01/2022 12:10	74.64491909	0	0
06/01/2022 12:15	68.90421152	0	0
06/01/2022 12:20	66.88893727	0	0
06/01/2022 12:25	68.06518303	0	0
06/01/2022 12:30	69.05609917	0	0
06/01/2022 12:35	69.32703513	0	0
06/01/2022 12:40	68.97832335	0	0
06/01/2022 12:45	68.65965649	0	0
06/01/2022 12:50	68.47013177	0	0
06/01/2022 12:55	68.40366979	0	0
06/01/2022 13:00	68.44400318	48	0.524029142
06/01/2022 13:05	69.0208715	0	0
06/01/2022 13:10	71.56938534	0	0
06/01/2022 13:15	77.72591501	0	0
06/01/2022 13:20	87.11054198	0	0
06/01/2022 13:25	98.62090553	0	0
06/01/2022 13:30	110.4173935	0	0
06/01/2022 13:35	121.8833148	0	0
06/01/2022 13:40	132.7405346	0	0
06/01/2022 13:45	142.662667	0	0
06/01/2022 13:50	151.5875192	0	0
06/01/2022 13:55	159.5013517	0	0
06/01/2022 14:00	166.298782	0	0
06/01/2022 14:05	171.9997956	0	0
06/01/2022 14:10	176.7819655	0	0
06/01/2022 14:15	181.4754574	0	0
06/01/2022 14:20	186.3640963	0	0
06/01/2022 14:25	191.5348249	0	0
06/01/2022 14:30	197.0471708	0	0
06/01/2022 14:35	202.7552334	0	0
06/01/2022 14:40	208.4763544	0	0
06/01/2022 14:45	213.791101	0	0
06/01/2022 14:50	218.6212886	0	0
06/01/2022 14:55	222.9466871	0	0
06/01/2022 15:00	226.6317491	0	0
06/01/2022 15:05	229.6768294	0	0
06/01/2022 15:10	232.1206161	0	0
06/01/2022 15:15	234.06443	0	0
06/01/2022 15:20	235.5463559	0	0
06/01/2022 15:25	236.5855043	0	0
06/01/2022 15:30	237.1675888	0	0
06/01/2022 15:35	237.3088088	0	0
06/01/2022 15:40	237.0461578	0	0
06/01/2022 15:45	236.5018167	0	0
06/01/2022 15:50	235.7101527	0	0
06/01/2022 15:55	234.7483064	0	0
06/01/2022 16:00	234.0133358	0	0
06/01/2022 16:05	233.5802168	0	0
06/01/2022 16:10	233.45199	0	0
06/01/2022 16:15	233.5733776	0	0
06/01/2022 16:20	233.9456482	0	0
06/01/2022 16:25	234.4718859	0	0
06/01/2022 16:30	234.4776426	0	0
06/01/2022 16:35	233.8645513	0	0
06/01/2022 16:40	232.8722443	0	0
06/01/2022 16:45	232.9691193	0	0
06/01/2022 16:50	234.39362	0	0
06/01/2022 16:55	236.7713742	0	0
06/01/2022 17:00	237.6914038	0	0
06/01/2022 17:05	236.7783625	0	0
06/01/2022 17:10	234.4268324	0	0
06/01/2022 17:15	233.1035158	0	0
06/01/2022 17:20	233.2021958	0	0
06/01/2022 17:25	234.4109746	0	0
06/01/2022 17:30	234.7284435	0	0
06/01/2022 17:35	233.8420491	0	0
06/01/2022 17:40	232.0540342	0	0
06/01/2022 17:45	231.2576881	0	0
06/01/2022 17:50	231.7547156	0	0
06/01/2022 17:55	233.1478667	0	0
06/01/2022 18:00	232.9045264	0	0
06/01/2022 18:05	230.6270033	0	0
06/01/2022 18:10	226.6227843	0	0
06/01/2022 18:15	222.82605	0	0
06/01/2022 18:20	219.5439251	0	0
06/01/2022 18:25	216.8467203	0	0
06/01/2022 18:30	215.1693372	0	0
06/01/2022 18:35	214.5817895	0	0
06/01/2022 18:40	214.9441846	0	0
06/01/2022 18:45	215.3624666	0	0
06/01/2022 18:50	215.6964999	0	0
06/01/2022 18:55	215.7199457	0	0
06/01/2022 19:00	213.9931576	0	0
06/01/2022 19:05	210.2895983	0	0
06/01/2022 19:10	205.0527298	0	0
06/01/2022 19:15	201.0865338	0	0
06/01/2022 19:20	198.8343105	0	0
06/01/2022 19:25	197.8876275	0	0
06/01/2022 19:30	195.6564001	0	0
06/01/2022 19:35	191.7320645	0	0
06/01/2022 19:40	186.3788212	0	0
06/01/2022 19:45	181.2676217	0	0
06/01/2022 19:50	176.6625604	0	0
06/01/2022 19:55	172.5773038	0	0
06/01/2022 20:00	169.096917	0	0
06/01/2022 20:05	166.1687732	0	0
06/01/2022 20:10	163.8395372	0	0
06/01/2022 20:15	162.4397896	0	0
06/01/2022 20:20	162.0309114	0	0
06/01/2022 20:25	162.500883	0	0
06/01/2022 20:30	163.1089525	0	0
06/01/2022 20:35	163.7376028	0	0
06/01/2022 20:40	164.3846828	0	0
06/01/2022 20:45	165.0405438	0	0
06/01/2022 20:50	165.7030455	0	0
06/01/2022 20:55	166.1609324	0	0
06/01/2022 21:00	165.0797431	45	2.572512818
06/01/2022 21:05	163.0929795	0	0
06/01/2022 21:10	161.4910007	0	0
06/01/2022 21:15	162.8148784	0	0
06/01/2022 21:20	167.1383609	0	0
06/01/2022 21:25	173.7028789	0	0
06/01/2022 21:30	180.7983111	0	0
06/01/2022 21:35	187.7277715	0	0
06/01/2022 21:40	194.1045119	0	0
06/01/2022 21:45	199.7155123	0	0
06/01/2022 21:50	204.3970242	0	0
06/01/2022 21:55	208.0052733	0	0
06/01/2022 22:00	210.1899221	0	0
06/01/2022 22:05	210.917124	0	0
06/01/2022 22:10	210.4691382	0	0
06/01/2022 22:15	210.3684076	0	0
06/01/2022 22:20	211.0602265	0	0
06/01/2022 22:25	212.7876359	0	0
06/01/2022 22:30	214.2186173	0	0
06/01/2022 22:35	214.7127922	0	0
06/01/2022 22:40	213.8130149	0	0
06/01/2022 22:45	212.2206826	0	0
06/01/2022 22:50	210.0826684	0	0
06/01/2022 22:55	207.5749622	0	0
06/01/2022 23:00	205.1981049	0	0
06/01/2022 23:05	203.165601	0	0
06/01/2022 23:10	201.3096451	0	0
06/01/2022 23:15	197.789947	0	0
06/01/2022 23:20	192.394982	0	0
06/01/2022 23:25	185.4549652	0	0
06/01/2022 23:30	178.6235219	0	0
06/01/2022 23:35	172.2014338	0	0
06/01/2022 23:40	166.3726483	0	0
06/01/2022 23:45	162.0868419	0	0
06/01/2022 23:50	159.5080977	0	0
06/01/2022 23:55	158.329931	0	0
07/01/2022 00:00	156.5323863	0	0
07/01/2022 00:05	153.8011162	0	0
07/01/2022 00:10	150.2509657	0	0
07/01/2022 00:15	146.5911305	0	0
07/01/2022 00:20	142.9316354	0	0
07/01/2022 00:25	139.2975815	0	0
07/01/2022 00:30	135.8658305	0	0
07/01/2022 00:35	132.6592377	0	0
07/01/2022 00:40	129.5472945	0	0
07/01/2022 00:45	125.7378157	0	0
07/01/2022 00:50	121.0995234	0	0
07/01/2022 00:55	115.9483204	0	0
07/01/2022 01:00	112.3246466	0	0
07/01/2022 01:05	110.5444182	0	0
07/01/2022 01:10	110.3851697	0	0
07/01/2022 01:15	110.4771697	0	0
07/01/2022 01:20	110.5983434	0	0
07/01/2022 01:25	110.7457876	0	0
07/01/2022 01:30	110.9371231	0	0
07/01/2022 01:35	111.1703583	0	0
07/01/2022 01:40	111.3563388	0	0
07/01/2022 01:45	110.959542	0	0
07/01/2022 01:50	109.8912864	0	0
07/01/2022 01:55	108.2784663	0	0
07/01/2022 02:00	106.9499653	0	0
07/01/2022 02:05	106.0332355	0	0
07/01/2022 02:10	105.4700177	0	0
07/01/2022 02:15	104.9121343	0	0
07/01/2022 02:20	104.3018041	0	0
07/01/2022 02:25	103.5775247	0	0
07/01/2022 02:30	102.3668491	0	0
07/01/2022 02:35	100.6086421	0	0
07/01/2022 02:40	98.57300065	0	0
07/01/2022 02:45	97.98475183	0	0
07/01/2022 02:50	99.11426915	0	0
07/01/2022 02:55	101.585374	0	0
07/01/2022 03:00	103.0276664	0	0
07/01/2022 03:05	103.0651739	0	0
07/01/2022 03:10	101.9434776	0	0
07/01/2022 03:15	101.2283878	0	0
07/01/2022 03:20	101.1656385	0	0
07/01/2022 03:25	101.5756153	0	0
07/01/2022 03:30	101.3300343	0	0
07/01/2022 03:35	100.2493985	0	0
07/01/2022 03:40	98.48316331	0	0
07/01/2022 03:45	96.98622543	0	0
07/01/2022 03:50	95.90814351	0	0
07/01/2022 03:55	95.19035793	0	0
07/01/2022 04:00	94.46953144	0	0
07/01/2022 04:05	93.68708105	0	0
07/01/2022 04:10	92.9484429	0	0
07/01/2022 04:15	92.92819852	0	0
07/01/2022 04:20	93.73189862	0	0
07/01/2022 04:25	95.1469594	0	0
07/01/2022 04:30	95.83298626	0	0
07/01/2022 04:35	95.57749613	0	0
07/01/2022 04:40	94.49313291	0	0
07/01/2022 04:45	93.2984463	0	0
07/01/2022 04:50	92.10619918	0	0
07/01/2022 04:55	90.80614538	0	0
07/01/2022 05:00	88.70424256	0	0
07/01/2022 05:05	85.69036381	0	0
07/01/2022 05:10	82.19197749	0	0
07/01/2022 05:15	80.91961707	0	0
07/01/2022 05:20	82.30086268	0	0
07/01/2022 05:25	85.83341626	0	0
07/01/2022 05:30	88.3384061	0	0
07/01/2022 05:35	89.31363262	0	0
07/01/2022 05:40	89.04455169	0	0
07/01/2022 05:45	89.34062545	0	0
07/01/2022 05:50	90.48739168	0	0
07/01/2022 05:55	92.32748497	0	0
07/01/2022 06:00	93.86519196	0	0
07/01/2022 06:05	94.94321173	0	0
07/01/2022 06:10	95.57340908	0	0
07/01/2022 06:15	95.83136017	0	0
07/01/2022 06:20	95.72897789	0	0
07/01/2022 06:25	95.31156467	0	0
07/01/2022 06:30	94.86609605	0	0
07/01/2022 06:35	94.43790829	0	0
07/01/2022 06:40	94.07324423	0	0
07/01/2022 06:45	94.06477507	0	0
07/01/2022 06:50	94.45876578	0	0
07/01/2022 06:55	95.24076909	0	0
07/01/2022 07:00	96.31891677	44	2.109523146
07/01/2022 07:05	97.90030047	0	0
07/01/2022 07:10	100.5576322	0	0
07/01/2022 07:15	103.832581	0	0
07/01/2022 07:20	107.2503183	0	0
07/01/2022 07:25	110.3634418	0	0
07/01/2022 07:30	112.8667954	0	0
07/01/2022 07:35	114.5844258	0	0
07/01/2022 07:40	115.6839879	0	0
07/01/2022 07:45	117.896142	0	0
07/01/2022 07:50	121.4379993	0	0
07/01/2022 07:55	125.9816233	0	0
07/01/2022 08:00	129.7421764	0	0
07/01/2022 08:05	132.4363616	0	0
07/01/2022 08:10	134.2390777	0	0
07/01/2022 08:15	136.1604632	0	0
07/01/2022 08:20	138.4208569	0	0
07/01/2022 08:25	140.9710873	0	0
07/01/2022 08:30	143.3669975	0	0
07/01/2022 08:35	145.4859106	0	0
07/01/2022 08:40	147.2564975	0	0
07/01/2022 08:45	148.455635	0	0
07/01/2022 08:50	149.0625805	0	0
07/01/2022 08:55	149.3497566	0	0
07/01/2022 09:00	150.9053751	0	0
07/01/2022 09:05	154.011841	0	0
07/01/2022 09:10	158.1026103	0	0
07/01/2022 09:15	159.3915402	0	0
07/01/2022 09:20	157.3070514	0	0
07/01/2022 09:25	152.3970032	0	0
07/01/2022 09:30	147.9765417	0	0
07/01/2022 09:35	144.5868126	0	0
07/01/2022 09:40	142.1394176	0	0
07/01/2022 09:45	139.9726661	0	0
07/01/2022 09:50	137.9928619	0	0
07/01/2022 09:55	136.2144278	0	0
07/01/2022 10:00	134.6678093	0	0
07/01/2022 10:05	133.3637836	0	0
07/01/2022 10:10	132.2218457	0	0
07/01/2022 10:15	130.6992017	0	0
07/01/2022 10:20	128.7129933	0	0
07/01/2022 10:25	126.4836339	0	0
07/01/2022 10:30	125.3921198	0	0
07/01/2022 10:35	125.6574138	0	0
07/01/2022 10:40	127.0627458	0	0
07/01/2022 10:45	128.2313153	0	0
07/01/2022 10:50	128.945501	0	0
07/01/2022 10:55	129.2918206	0	0
07/01/2022 11:00	129.8207327	0	0
07/01/2022 11:05	130.6182897	0	0
07/01/2022 11:10	131.5408518	0	0
07/01/2022 11:15	131.6847033	0	0
07/01/2022 11:20	130.9059807	0	0
07/01/2022 11:25	129.2927518	0	0
07/01/2022 11:30	127.4104253	0	0
07/01/2022 11:35	125.3469922	0	0
07/01/2022 11:40	123.1344917	0	0
07/01/2022 11:45	120.9840131	0	0
07/01/2022 11:50	118.927605	0	0
07/01/2022 11:55	116.979684	0	0
07/01/2022 12:00	115.2396037	0	0
07/01/2022 12:05	113.721838	0	0
07/01/2022 12:10	112.4096624	0	0
07/01/2022 12:15	111.2047227	0	0
07/01/2022 12:20	110.0903755	0	0
07/01/2022 12:25	109.1715939	0	0
07/01/2022 12:30	109.1201186	0	0
07/01/2022 12:35	110.0410124	0	0
07/01/2022 12:40	111.6701492	0	0
07/01/2022 12:45	112.3409189	0	0
07/01/2022 12:50	111.7892854	0	0
07/01/2022 12:55	110.2025895	0	0
07/01/2022 13:00	108.7727953	76	4.095561092
07/01/2022 13:05	108.7464226	0	0
07/01/2022 13:10	110.8905897	0	0
07/01/2022 13:15	114.8930359	0	0
07/01/2022 13:20	120.6191602	0	0
07/01/2022 13:25	127.8666843	0	0
07/01/2022 13:30	137.2343627	0	0
07/01/2022 13:35	148.3267657	0	0
07/01/2022 13:40	160.4098168	0	0
07/01/2022 13:45	171.7029356	0	0
07/01/2022 13:50	181.6897424	0	0
07/01/2022 13:55	190.2563616	0	0
07/01/2022 14:00	197.8256481	0	0
07/01/2022 14:05	204.4308816	0	0
07/01/2022 14:10	210.0258417	0	0
07/01/2022 14:15	214.2840068	0	0
07/01/2022 14:20	217.2629347	0	0
07/01/2022 14:25	219.3076663	0	0
07/01/2022 14:30	221.7183785	0	0
07/01/2022 14:35	225.1944048	0	0
07/01/2022 14:40	230.0445237	0	0
07/01/2022 14:45	234.5716816	0	0
07/01/2022 14:50	237.8033593	0	0
07/01/2022 14:55	239.1011206	0	0
07/01/2022 15:00	238.373405	0	0
07/01/2022 15:05	235.5828657	0	0
07/01/2022 15:10	231.0739821	0	0
07/01/2022 15:15	226.627291	0	0
07/01/2022 15:20	222.6900314	0	0
07/01/2022 15:25	219.3188977	0	0
07/01/2022 15:30	215.8609428	0	0
07/01/2022 15:35	212.3270052	0	0
07/01/2022 15:40	208.8400709	0	0
07/01/2022 15:45	205.5425776	0	0
07/01/2022 15:50	202.5154235	0	0
07/01/2022 15:55	199.6799847	0	0
07/01/2022 16:00	196.2228436	0	0
07/01/2022 16:05	192.0407506	0	0
07/01/2022 16:10	187.3530287	0	0
07/01/2022 16:15	183.4186986	0	0
07/01/2022 16:20	180.4441932	0	0
07/01/2022 16:25	178.2517146	0	0
07/01/2022 16:30	175.6816326	0	0
07/01/2022 16:35	172.5499005	0	0
07/01/2022 16:40	168.937687	0	0
07/01/2022 16:45	165.3717164	0	0
07/01/2022 16:50	161.9290149	0	0
07/01/2022 16:55	158.6344007	0	0
07/01/2022 17:00	155.684546	0	0
07/01/2022 17:05	153.1047179	0	0
07/01/2022 17:10	150.8718239	0	0
07/01/2022 17:15	148.8765514	0	0
07/01/2022 17:20	147.0958685	0	0
07/01/2022 17:25	145.5339477	0	0
07/01/2022 17:30	144.2533134	0	0
07/01/2022 17:35	143.2585511	0	0
07/01/2022 17:40	142.5108129	0	0
07/01/2022 17:45	141.7966891	0	0
07/01/2022 17:50	141.0778833	0	0
07/01/2022 17:55	140.283039	0	0
07/01/2022 18:00	138.9884182	0	0
07/01/2022 18:05	137.123225	0	0
07/01/2022 18:10	134.8349393	0	0
07/01/2022 18:15	133.081332	0	0
07/01/2022 18:20	132.0103953	0	0
07/01/2022 18:25	131.5254051	0	0
07/01/2022 18:30	131.0334633	0	0
07/01/2022 18:35	130.4382898	0	0
07/01/2022 18:40	129.7093945	0	0
07/01/2022 18:45	128.6698686	0	0
07/01/2022 18:50	127.2895956	0	0
07/01/2022 18:55	125.6938766	0	0
07/01/2022 19:00	124.6895476	0	0
07/01/2022 19:05	124.4022188	0	0
07/01/2022 19:10	124.752565	0	0
07/01/2022 19:15	125.2490317	0	0
07/01/2022 19:20	125.8125468	0	0
07/01/2022 19:25	126.4448018	0	0
07/01/2022 19:30	127.1653654	0	0
07/01/2022 19:35	127.9761354	0	0
07/01/2022 19:40	128.8183814	0	0
07/01/2022 19:45	129.3273812	0	0
07/01/2022 19:50	129.444572	0	0
07/01/2022 19:55	129.1312356	0	0
07/01/2022 20:00	128.1480763	0	0
07/01/2022 20:05	126.4564238	0	0
07/01/2022 20:10	124.204915	0	0
07/01/2022 20:15	122.3397632	0	0
07/01/2022 20:20	121.0097267	0	0
07/01/2022 20:25	120.1279571	0	0
07/01/2022 20:30	119.1483641	0	0
07/01/2022 20:35	117.9841837	0	0
07/01/2022 20:40	116.8889035	0	0
07/01/2022 20:45	117.4712232	0	0
07/01/2022 20:50	119.9847065	0	0
07/01/2022 20:55	123.9686756	0	0
07/01/2022 21:00	126.5081824	49	1.941969926
07/01/2022 21:05	127.3509322	0	0
07/01/2022 21:10	127.6016367	0	0
07/01/2022 21:15	130.4377947	0	0
07/01/2022 21:20	136.0498808	0	0
07/01/2022 21:25	143.4812171	0	0
07/01/2022 21:30	149.6356386	0	0
07/01/2022 21:35	153.8382395	0	0
07/01/2022 21:40	156.2210503	0	0
07/01/2022 21:45	158.4408194	0	0
07/01/2022 21:50	160.7278339	0	0
07/01/2022 21:55	163.0476186	0	0
07/01/2022 22:00	165.3066515	0	0
07/01/2022 22:05	167.5191847	0	0
07/01/2022 22:10	169.6172358	0	0
07/01/2022 22:15	170.8510798	0	0
07/01/2022 22:20	171.1368489	0	0
07/01/2022 22:25	170.6434584	0	0
07/01/2022 22:30	170.5750689	0	0
[truncated: 32,561 more rows]
