# Supplementary material for: Explainable cluster-based learning for prediction of postprandial glycemic events and insulin dose optimization in type 1 diabetes
Source: PLOS Digit Health. 2025 Sep 16;4(9):e0000996. doi: 10.1371/journal.pdig.0000996 (PMC12440209; doi:10.1371/journal.pdig.0000996)
Supplement: S1 Dataset — These datasets were used to train, validate, and evaluate the proposed ML framework for the prediction of postprandial glycemic events and insulin dose optimization. (ZIP) [file pdig.0000996.s001.zip › S1_Datasets/Simulated patient dataset/adult#010.csv]

time	CGM	meal_inGrams	u6_Umin
01/01/2022 00:00	113.314851	0	0
01/01/2022 00:05	106.2155951	0	0
01/01/2022 00:10	108.8440262	0	0
01/01/2022 00:15	110.5572016	0	0
01/01/2022 00:20	111.0714472	0	0
01/01/2022 00:25	110.6163282	0	0
01/01/2022 00:30	110.5842001	0	0
01/01/2022 00:35	111.190174	0	0
01/01/2022 00:40	112.3333521	0	0
01/01/2022 00:45	113.4106001	0	0
01/01/2022 00:50	114.3206333	0	0
01/01/2022 00:55	115.029683	0	0
01/01/2022 01:00	115.3597306	0	0
01/01/2022 01:05	115.2796305	0	0
01/01/2022 01:10	115.051039	0	0
01/01/2022 01:15	116.3413219	0	0
01/01/2022 01:20	119.4130887	0	0
01/01/2022 01:25	123.7621824	0	0
01/01/2022 01:30	126.1997805	0	0
01/01/2022 01:35	126.2218611	0	0
01/01/2022 01:40	124.110787	0	0
01/01/2022 01:45	121.6578409	0	0
01/01/2022 01:50	119.1455708	0	0
01/01/2022 01:55	116.7877682	0	0
01/01/2022 02:00	115.9400007	0	0
01/01/2022 02:05	116.8161751	0	0
01/01/2022 02:10	119.1255152	0	0
01/01/2022 02:15	121.0271314	0	0
01/01/2022 02:20	122.2302994	0	0
01/01/2022 02:25	122.7286114	0	0
01/01/2022 02:30	122.4818024	0	0
01/01/2022 02:35	121.4834786	0	0
01/01/2022 02:40	119.8937344	0	0
01/01/2022 02:45	118.7267285	0	0
01/01/2022 02:50	118.1425499	0	0
01/01/2022 02:55	118.1551482	0	0
01/01/2022 03:00	118.8531542	0	0
01/01/2022 03:05	120.2505038	0	0
01/01/2022 03:10	122.1809959	0	0
01/01/2022 03:15	123.5924196	0	0
01/01/2022 03:20	124.3185576	0	0
01/01/2022 03:25	124.3652546	0	0
01/01/2022 03:30	123.7700521	0	0
01/01/2022 03:35	122.5387797	0	0
01/01/2022 03:40	120.8815844	0	0
01/01/2022 03:45	120.1300436	0	0
01/01/2022 03:50	120.4942917	0	0
01/01/2022 03:55	121.7336897	0	0
01/01/2022 04:00	122.3249375	0	0
01/01/2022 04:05	122.0273862	0	0
01/01/2022 04:10	120.9580322	0	0
01/01/2022 04:15	119.8586735	0	0
01/01/2022 04:20	118.8462995	0	0
01/01/2022 04:25	117.9674527	0	0
01/01/2022 04:30	117.5177772	0	0
01/01/2022 04:35	117.5438114	0	0
01/01/2022 04:40	118.0497949	0	0
01/01/2022 04:45	119.063484	0	0
01/01/2022 04:50	120.5891165	0	0
01/01/2022 04:55	122.5466624	0	0
01/01/2022 05:00	124.4301818	0	0
01/01/2022 05:05	126.1596449	0	0
01/01/2022 05:10	127.7508371	0	0
01/01/2022 05:15	129.304648	0	0
01/01/2022 05:20	130.8368649	0	0
01/01/2022 05:25	132.370558	0	0
01/01/2022 05:30	134.0527357	0	0
01/01/2022 05:35	135.9064715	0	0
01/01/2022 05:40	137.7963448	0	0
01/01/2022 05:45	138.8655603	0	0
01/01/2022 05:50	138.9787019	0	0
01/01/2022 05:55	138.1573444	0	0
01/01/2022 06:00	136.5389612	0	0
01/01/2022 06:05	134.1451326	0	0
01/01/2022 06:10	131.2146538	0	0
01/01/2022 06:15	129.2606836	0	0
01/01/2022 06:20	128.5220234	0	0
01/01/2022 06:25	128.8093395	0	0
01/01/2022 06:30	128.9242588	0	0
01/01/2022 06:35	128.6774543	0	0
01/01/2022 06:40	128.0648312	0	0
01/01/2022 06:45	127.0611391	0	0
01/01/2022 06:50	125.6622902	0	0
01/01/2022 06:55	123.9696406	0	0
01/01/2022 07:00	122.6257391	66	5.103622555
01/01/2022 07:05	122.9002263	0	0
01/01/2022 07:10	125.0416543	0	0
01/01/2022 07:15	127.9816727	0	0
01/01/2022 07:20	131.2554583	0	0
01/01/2022 07:25	134.7459203	0	0
01/01/2022 07:30	139.0843693	0	0
01/01/2022 07:35	144.2619395	0	0
01/01/2022 07:40	149.9457597	0	0
01/01/2022 07:45	154.592809	0	0
01/01/2022 07:50	157.9269749	0	0
01/01/2022 07:55	160.0901102	0	0
01/01/2022 08:00	162.12108	0	0
01/01/2022 08:05	164.1880867	0	0
01/01/2022 08:10	166.1980393	0	0
01/01/2022 08:15	167.508106	0	0
01/01/2022 08:20	168.0351284	0	0
01/01/2022 08:25	167.9013098	0	0
01/01/2022 08:30	167.7560633	0	0
01/01/2022 08:35	167.7238632	0	0
01/01/2022 08:40	167.5674042	0	0
01/01/2022 08:45	165.6443459	0	0
01/01/2022 08:50	161.717692	0	0
01/01/2022 08:55	156.1783247	0	0
01/01/2022 09:00	151.3579993	0	0
01/01/2022 09:05	147.6565217	0	0
01/01/2022 09:10	145.1021744	0	0
01/01/2022 09:15	143.6412904	0	0
01/01/2022 09:20	143.4575915	0	0
01/01/2022 09:25	144.636049	0	0
01/01/2022 09:30	146.1548509	0	0
01/01/2022 09:35	147.5191763	0	0
01/01/2022 09:40	148.4029934	0	0
01/01/2022 09:45	148.1307036	0	0
01/01/2022 09:50	146.6161283	0	0
01/01/2022 09:55	144.2116132	0	0
01/01/2022 10:00	142.924232	0	0
01/01/2022 10:05	143.1131648	0	0
01/01/2022 10:10	144.5668547	0	0
01/01/2022 10:15	145.7006921	0	0
01/01/2022 10:20	146.2905664	0	0
01/01/2022 10:25	146.3613951	0	0
01/01/2022 10:30	145.9231417	0	0
01/01/2022 10:35	144.9924849	0	0
01/01/2022 10:40	143.5859942	0	0
01/01/2022 10:45	141.7235969	0	0
01/01/2022 10:50	139.4167538	0	0
01/01/2022 10:55	136.703364	0	0
01/01/2022 11:00	133.777471	0	0
01/01/2022 11:05	130.6737712	0	0
01/01/2022 11:10	127.5021697	0	0
01/01/2022 11:15	124.9371971	0	0
01/01/2022 11:20	123.0867822	0	0
01/01/2022 11:25	121.8496661	0	0
01/01/2022 11:30	120.5780543	0	0
01/01/2022 11:35	119.1695137	0	0
01/01/2022 11:40	117.6554132	0	0
01/01/2022 11:45	116.2368292	0	0
01/01/2022 11:50	114.9445479	0	0
01/01/2022 11:55	113.799003	0	0
01/01/2022 12:00	112.934449	0	0
01/01/2022 12:05	112.3707975	0	0
01/01/2022 12:10	112.3569174	0	0
01/01/2022 12:15	114.4781862	0	0
01/01/2022 12:20	118.9833131	0	0
01/01/2022 12:25	125.0898979	0	0
01/01/2022 12:30	127.8527611	0	0
01/01/2022 12:35	126.4896808	0	0
01/01/2022 12:40	121.6352843	0	0
01/01/2022 12:45	117.3174364	0	0
01/01/2022 12:50	114.1709441	0	0
01/01/2022 12:55	112.195017	0	0
01/01/2022 13:00	111.3918062	69	3.585399921
01/01/2022 13:05	113.0570514	0	0
01/01/2022 13:10	118.1617042	0	0
01/01/2022 13:15	126.7312216	0	0
01/01/2022 13:20	138.723239	0	0
01/01/2022 13:25	153.1077354	0	0
01/01/2022 13:30	165.489881	0	0
01/01/2022 13:35	174.5642758	0	0
01/01/2022 13:40	180.5588733	0	0
01/01/2022 13:45	188.4808815	0	0
01/01/2022 13:50	198.8084104	0	0
01/01/2022 13:55	210.600301	0	0
01/01/2022 14:00	219.4644737	0	0
01/01/2022 14:05	224.6396634	0	0
01/01/2022 14:10	226.5880676	0	0
01/01/2022 14:15	228.3853355	0	0
01/01/2022 14:20	230.6246347	0	0
01/01/2022 14:25	233.2389253	0	0
01/01/2022 14:30	234.8739919	0	0
01/01/2022 14:35	235.8873598	0	0
01/01/2022 14:40	237.197604	0	0
01/01/2022 14:45	240.4575802	0	0
01/01/2022 14:50	245.0607767	0	0
01/01/2022 14:55	249.7714294	0	0
01/01/2022 15:00	251.3728949	0	0
01/01/2022 15:05	249.3979068	0	0
01/01/2022 15:10	244.329204	0	0
01/01/2022 15:15	238.3622016	0	0
01/01/2022 15:20	232.0716766	0	0
01/01/2022 15:25	225.6039475	0	0
01/01/2022 15:30	218.525429	0	0
01/01/2022 15:35	210.9131637	0	0
01/01/2022 15:40	203.00542	0	0
01/01/2022 15:45	195.5208047	0	0
01/01/2022 15:50	188.6498263	0	0
01/01/2022 15:55	182.5232573	0	0
01/01/2022 16:00	177.5486726	0	0
01/01/2022 16:05	173.8256075	0	0
01/01/2022 16:10	170.9501656	0	0
01/01/2022 16:15	166.180201	0	0
01/01/2022 16:20	159.0943819	0	0
01/01/2022 16:25	150.0677476	0	0
01/01/2022 16:30	141.42274	0	0
01/01/2022 16:35	133.5252317	0	0
01/01/2022 16:40	126.4251372	0	0
01/01/2022 16:45	120.4534529	0	0
01/01/2022 16:50	115.6563861	0	0
01/01/2022 16:55	111.8715843	0	0
01/01/2022 17:00	108.1217597	0	0
01/01/2022 17:05	104.2365053	0	0
01/01/2022 17:10	100.4544437	0	0
01/01/2022 17:15	98.3878324	0	0
01/01/2022 17:20	98.27946563	0	0
01/01/2022 17:25	99.71108746	0	0
01/01/2022 17:30	100.0994946	0	0
01/01/2022 17:35	99.03071578	0	0
01/01/2022 17:40	96.69114716	0	0
01/01/2022 17:45	94.2946533	0	0
01/01/2022 17:50	92.02976955	0	0
01/01/2022 17:55	90.10080033	0	0
01/01/2022 18:00	89.81937814	0	0
01/01/2022 18:05	91.39047277	0	0
01/01/2022 18:10	94.24914905	0	0
01/01/2022 18:15	94.83067372	0	0
01/01/2022 18:20	92.57001187	0	0
01/01/2022 18:25	87.87338905	0	0
01/01/2022 18:30	83.32789802	0	0
01/01/2022 18:35	79.33938223	0	0
01/01/2022 18:40	75.95606365	0	0
01/01/2022 18:45	73.50078972	0	0
01/01/2022 18:50	72.02140461	0	0
01/01/2022 18:55	71.41095136	0	0
01/01/2022 19:00	71.01240623	0	0
01/01/2022 19:05	70.7185704	0	0
01/01/2022 19:10	70.45753625	0	0
01/01/2022 19:15	69.79605984	0	0
01/01/2022 19:20	68.66218292	0	0
01/01/2022 19:25	67.18152667	0	0
01/01/2022 19:30	66.17206195	0	0
01/01/2022 19:35	65.75945704	0	0
01/01/2022 19:40	65.88050149	0	0
01/01/2022 19:45	66.15684643	0	0
01/01/2022 19:50	66.52536822	0	0
01/01/2022 19:55	66.94825939	0	0
01/01/2022 20:00	67.2073072	0	0
01/01/2022 20:05	67.26473608	0	0
01/01/2022 20:10	67.18863774	0	0
01/01/2022 20:15	67.43030006	0	0
01/01/2022 20:20	68.05797472	0	0
01/01/2022 20:25	69.01931378	0	0
01/01/2022 20:30	70.00158844	0	0
01/01/2022 20:35	70.95260064	0	0
01/01/2022 20:40	71.92884215	0	0
01/01/2022 20:45	73.30568845	0	0
01/01/2022 20:50	75.13979334	0	0
01/01/2022 20:55	77.24050453	0	0
01/01/2022 21:00	78.41664597	60	2.470010832
01/01/2022 21:05	80.65995213	0	0
01/01/2022 21:10	84.74247257	0	0
01/01/2022 21:15	91.3861599	0	0
01/01/2022 21:20	100.1951553	0	0
01/01/2022 21:25	110.375796	0	0
01/01/2022 21:30	119.7692721	0	0
01/01/2022 21:35	127.7924937	0	0
01/01/2022 21:40	134.5626244	0	0
01/01/2022 21:45	141.9819462	0	0
01/01/2022 21:50	150.3254839	0	0
01/01/2022 21:55	159.221547	0	0
01/01/2022 22:00	166.3155697	0	0
01/01/2022 22:05	171.3009531	0	0
01/01/2022 22:10	174.2078567	0	0
01/01/2022 22:15	174.7389698	0	0
01/01/2022 22:20	173.0384647	0	0
01/01/2022 22:25	169.7922938	0	0
01/01/2022 22:30	167.5188558	0	0
01/01/2022 22:35	166.5314594	0	0
01/01/2022 22:40	165.7015353	0	0
01/01/2022 22:45	164.5642813	0	0
01/01/2022 22:50	162.8894813	0	0
01/01/2022 22:55	160.6915963	0	0
01/01/2022 23:00	157.7379454	0	0
01/01/2022 23:05	154.2070477	0	0
01/01/2022 23:10	150.3207131	0	0
01/01/2022 23:15	146.2546753	0	0
01/01/2022 23:20	142.1521966	0	0
01/01/2022 23:25	138.2048649	0	0
01/01/2022 23:30	135.0015793	0	0
01/01/2022 23:35	132.6873783	0	0
01/01/2022 23:40	131.2435873	0	0
01/01/2022 23:45	130.2758804	0	0
01/01/2022 23:50	129.7423992	0	0
01/01/2022 23:55	129.5395682	0	0
02/01/2022 00:00	128.9087054	0	0
02/01/2022 00:05	127.7348993	0	0
02/01/2022 00:10	126.0610365	0	0
02/01/2022 00:15	124.1404888	0	0
02/01/2022 00:20	122.0112259	0	0
02/01/2022 00:25	119.5760673	0	0
02/01/2022 00:30	116.2357343	0	0
02/01/2022 00:35	111.8901408	0	0
02/01/2022 00:40	106.838964	0	0
02/01/2022 00:45	103.0164405	0	0
02/01/2022 00:50	100.722324	0	0
02/01/2022 00:55	99.80007051	0	0
02/01/2022 01:00	99.29306181	0	0
02/01/2022 01:05	99.04531086	0	0
02/01/2022 01:10	98.92973996	0	0
02/01/2022 01:15	98.17201857	0	0
02/01/2022 01:20	96.64546935	0	0
02/01/2022 01:25	94.51988773	0	0
02/01/2022 01:30	92.89804546	0	0
02/01/2022 01:35	91.95003838	0	0
02/01/2022 01:40	91.5247432	0	0
02/01/2022 01:45	90.69008676	0	0
02/01/2022 01:50	89.29520159	0	0
02/01/2022 01:55	87.46013739	0	0
02/01/2022 02:00	85.96824046	0	0
02/01/2022 02:05	84.93981903	0	0
02/01/2022 02:10	84.41525727	0	0
02/01/2022 02:15	84.6713774	0	0
02/01/2022 02:20	85.74869997	0	0
02/01/2022 02:25	87.4880728	0	0
02/01/2022 02:30	88.90156453	0	0
02/01/2022 02:35	89.83010347	0	0
02/01/2022 02:40	90.24275585	0	0
02/01/2022 02:45	89.96301405	0	0
02/01/2022 02:50	88.96001468	0	0
02/01/2022 02:55	87.48964689	0	0
02/01/2022 03:00	87.19137332	0	0
02/01/2022 03:05	88.32118361	0	0
02/01/2022 03:10	90.70455852	0	0
02/01/2022 03:15	93.25418539	0	0
02/01/2022 03:20	95.79572163	0	0
02/01/2022 03:25	98.35148497	0	0
02/01/2022 03:30	101.0793004	0	0
02/01/2022 03:35	104.0017668	0	0
02/01/2022 03:40	107.0007788	0	0
02/01/2022 03:45	109.3424774	0	0
02/01/2022 03:50	110.9091359	0	0
02/01/2022 03:55	111.7291705	0	0
02/01/2022 04:00	111.9935989	0	0
02/01/2022 04:05	111.7312131	0	0
02/01/2022 04:10	110.9249427	0	0
02/01/2022 04:15	109.4742078	0	0
02/01/2022 04:20	107.3623697	0	0
02/01/2022 04:25	104.7555683	0	0
02/01/2022 04:30	102.7101663	0	0
02/01/2022 04:35	101.3926705	0	0
02/01/2022 04:40	100.7976489	0	0
02/01/2022 04:45	100.8919722	0	0
02/01/2022 04:50	101.6704871	0	0
02/01/2022 04:55	103.0567365	0	0
02/01/2022 05:00	104.5656195	0	0
02/01/2022 05:05	106.1208589	0	0
02/01/2022 05:10	107.6526531	0	0
02/01/2022 05:15	108.7152121	0	0
02/01/2022 05:20	109.2419564	0	0
02/01/2022 05:25	109.336519	0	0
02/01/2022 05:30	109.636877	0	0
02/01/2022 05:35	110.244428	0	0
02/01/2022 05:40	111.0997388	0	0
02/01/2022 05:45	111.8241527	0	0
02/01/2022 05:50	112.3576448	0	0
02/01/2022 05:55	112.7258985	0	0
02/01/2022 06:00	113.0934367	0	0
02/01/2022 06:05	113.4858552	0	0
02/01/2022 06:10	113.8140136	0	0
02/01/2022 06:15	113.5157821	0	0
02/01/2022 06:20	112.5020392	0	0
02/01/2022 06:25	110.9016635	0	0
02/01/2022 06:30	109.5331338	0	0
02/01/2022 06:35	108.5253668	0	0
02/01/2022 06:40	107.9049073	0	0
02/01/2022 06:45	107.8418128	0	0
02/01/2022 06:50	108.3626666	0	0
02/01/2022 06:55	109.2937003	0	0
02/01/2022 07:00	109.5360173	46	3.143514861
02/01/2022 07:05	109.3092412	0	0
02/01/2022 07:10	109.9559879	0	0
02/01/2022 07:15	113.3992069	0	0
02/01/2022 07:20	119.2261888	0	0
02/01/2022 07:25	126.3667737	0	0
02/01/2022 07:30	133.3789342	0	0
02/01/2022 07:35	139.7836882	0	0
02/01/2022 07:40	145.3162982	0	0
02/01/2022 07:45	149.2346013	0	0
02/01/2022 07:50	151.4448525	0	0
02/01/2022 07:55	152.1926821	0	0
02/01/2022 08:00	152.8002227	0	0
02/01/2022 08:05	153.5324809	0	0
02/01/2022 08:10	154.4715819	0	0
02/01/2022 08:15	155.7817007	0	0
02/01/2022 08:20	157.538664	0	0
02/01/2022 08:25	159.6774052	0	0
02/01/2022 08:30	161.4865241	0	0
02/01/2022 08:35	162.8902866	0	0
02/01/2022 08:40	163.8033383	0	0
02/01/2022 08:45	163.4709704	0	0
02/01/2022 08:50	161.7982434	0	0
02/01/2022 08:55	159.0818475	0	0
02/01/2022 09:00	157.061449	0	0
02/01/2022 09:05	156.0265695	0	0
02/01/2022 09:10	155.9057639	0	0
02/01/2022 09:15	156.1624748	0	0
02/01/2022 09:20	156.7203963	0	0
02/01/2022 09:25	157.5951102	0	0
02/01/2022 09:30	158.8384659	0	0
02/01/2022 09:35	160.4629678	0	0
02/01/2022 09:40	162.2092668	0	0
02/01/2022 09:45	162.4114231	0	0
02/01/2022 09:50	160.8082543	0	0
02/01/2022 09:55	157.5871519	0	0
02/01/2022 10:00	153.9254162	0	0
02/01/2022 10:05	150.0094196	0	0
02/01/2022 10:10	146.0820278	0	0
02/01/2022 10:15	143.6795332	0	0
02/01/2022 10:20	143.0442901	0	0
02/01/2022 10:25	143.8602611	0	0
02/01/2022 10:30	144.1278103	0	0
02/01/2022 10:35	143.5306922	0	0
02/01/2022 10:40	142.2640667	0	0
02/01/2022 10:45	141.5673741	0	0
02/01/2022 10:50	141.6357394	0	0
02/01/2022 10:55	142.1238387	0	0
02/01/2022 11:00	140.8482345	0	0
02/01/2022 11:05	137.4636629	0	0
02/01/2022 11:10	132.4402868	0	0
02/01/2022 11:15	128.7588871	0	0
02/01/2022 11:20	126.8897405	0	0
02/01/2022 11:25	126.6020139	0	0
02/01/2022 11:30	126.4359007	0	0
02/01/2022 11:35	126.1607242	0	0
02/01/2022 11:40	125.7871742	0	0
02/01/2022 11:45	125.3837913	0	0
02/01/2022 11:50	124.9614912	0	0
02/01/2022 11:55	124.6404915	0	0
02/01/2022 12:00	125.1811047	0	0
02/01/2022 12:05	126.7039593	0	0
02/01/2022 12:10	128.8348461	0	0
02/01/2022 12:15	129.1991226	0	0
02/01/2022 12:20	127.4236449	0	0
02/01/2022 12:25	123.9704041	0	0
02/01/2022 12:30	121.7509624	0	0
02/01/2022 12:35	121.2319242	0	0
02/01/2022 12:40	122.1129628	0	0
02/01/2022 12:45	122.4323847	0	0
02/01/2022 12:50	121.9214955	0	0
02/01/2022 12:55	120.8770143	0	0
02/01/2022 13:00	120.9564968	86	4.619635547
02/01/2022 13:05	122.8862194	0	0
02/01/2022 13:10	127.8271757	0	0
02/01/2022 13:15	134.7304325	0	0
02/01/2022 13:20	142.4799692	0	0
02/01/2022 13:25	149.8644377	0	0
02/01/2022 13:30	155.9110664	0	0
02/01/2022 13:35	160.1565153	0	0
02/01/2022 13:40	162.6907191	0	0
02/01/2022 13:45	165.2957764	0	0
02/01/2022 13:50	168.2636757	0	0
02/01/2022 13:55	171.5710991	0	0
02/01/2022 14:00	174.8806831	0	0
02/01/2022 14:05	177.9912979	0	0
02/01/2022 14:10	180.8916271	0	0
02/01/2022 14:15	182.9018714	0	0
02/01/2022 14:20	184.1545781	0	0
02/01/2022 14:25	185.0017755	0	0
02/01/2022 14:30	186.876947	0	0
02/01/2022 14:35	189.8411989	0	0
02/01/2022 14:40	193.2332578	0	0
02/01/2022 14:45	193.5791584	0	0
02/01/2022 14:50	190.3455166	0	0
02/01/2022 14:55	184.0360866	0	0
02/01/2022 15:00	177.6588112	0	0
02/01/2022 15:05	171.7334361	0	0
02/01/2022 15:10	166.2676661	0	0
02/01/2022 15:15	161.0331672	0	0
02/01/2022 15:20	156.0298749	0	0
02/01/2022 15:25	151.3938549	0	0
02/01/2022 15:30	147.7743125	0	0
02/01/2022 15:35	145.2987955	0	0
02/01/2022 15:40	143.7446831	0	0
02/01/2022 15:45	141.5561284	0	0
02/01/2022 15:50	138.5039065	0	0
02/01/2022 15:55	134.7583181	0	0
02/01/2022 16:00	131.3032451	0	0
02/01/2022 16:05	128.3041882	0	0
02/01/2022 16:10	125.7662	0	0
02/01/2022 16:15	123.6636965	0	0
02/01/2022 16:20	121.9985195	0	0
02/01/2022 16:25	120.7530922	0	0
02/01/2022 16:30	119.7822757	0	0
02/01/2022 16:35	119.0660988	0	0
02/01/2022 16:40	118.4231388	0	0
02/01/2022 16:45	116.6888462	0	0
02/01/2022 16:50	113.6780939	0	0
02/01/2022 16:55	109.6662133	0	0
02/01/2022 17:00	106.4159578	0	0
02/01/2022 17:05	104.2008096	0	0
02/01/2022 17:10	102.9296773	0	0
02/01/2022 17:15	102.0544036	0	0
02/01/2022 17:20	101.485656	0	0
02/01/2022 17:25	101.1256106	0	0
02/01/2022 17:30	100.3692159	0	0
02/01/2022 17:35	99.12021745	0	0
02/01/2022 17:40	97.29385943	0	0
02/01/2022 17:45	94.35582641	0	0
02/01/2022 17:50	90.22231729	0	0
02/01/2022 17:55	85.1966758	0	0
02/01/2022 18:00	81.19536994	0	0
02/01/2022 18:05	78.52219283	0	0
02/01/2022 18:10	77.00366851	0	0
02/01/2022 18:15	75.53316724	0	0
02/01/2022 18:20	73.93727172	0	0
02/01/2022 18:25	72.24257602	0	0
02/01/2022 18:30	70.60936142	0	0
02/01/2022 18:35	69.0639914	0	0
02/01/2022 18:40	67.70967679	0	0
02/01/2022 18:45	67.19396746	0	0
02/01/2022 18:50	67.61965892	0	0
02/01/2022 18:55	68.77966749	0	0
02/01/2022 19:00	69.35976266	0	0
02/01/2022 19:05	69.15236548	0	0
02/01/2022 19:10	68.35842568	0	0
02/01/2022 19:15	68.25190005	0	0
02/01/2022 19:20	69.03325413	0	0
02/01/2022 19:25	70.60948561	0	0
02/01/2022 19:30	72.39667942	0	0
02/01/2022 19:35	74.30142474	0	0
02/01/2022 19:40	76.08632945	0	0
02/01/2022 19:45	76.25619168	0	0
02/01/2022 19:50	74.57332031	0	0
02/01/2022 19:55	71.32810848	0	0
02/01/2022 20:00	68.37027424	0	0
02/01/2022 20:05	65.90912992	0	0
02/01/2022 20:10	63.97139474	0	0
02/01/2022 20:15	62.75160754	0	0
02/01/2022 20:20	62.28843591	0	0
02/01/2022 20:25	62.56030839	0	0
02/01/2022 20:30	63.41098755	0	0
02/01/2022 20:35	64.81281391	0	0
02/01/2022 20:40	66.69526599	0	0
02/01/2022 20:45	68.63074387	0	0
02/01/2022 20:50	70.54888094	0	0
02/01/2022 20:55	72.41175113	0	0
02/01/2022 21:00	73.99680972	47	1.391548171
02/01/2022 21:05	75.51784481	0	0
02/01/2022 21:10	77.87202538	0	0
02/01/2022 21:15	82.33308242	0	0
02/01/2022 21:20	88.65274002	0	0
02/01/2022 21:25	95.95960852	0	0
02/01/2022 21:30	102.2938505	0	0
02/01/2022 21:35	107.2085279	0	0
02/01/2022 21:40	110.7802383	0	0
02/01/2022 21:45	114.0282949	0	0
02/01/2022 21:50	117.0895681	0	0
02/01/2022 21:55	119.8424329	0	0
02/01/2022 22:00	121.6491319	0	0
02/01/2022 22:05	122.4326209	0	0
02/01/2022 22:10	122.4344924	0	0
02/01/2022 22:15	122.8641039	0	0
02/01/2022 22:20	123.9401965	0	0
02/01/2022 22:25	125.5457621	0	0
02/01/2022 22:30	127.1862601	0	0
02/01/2022 22:35	128.7224644	0	0
02/01/2022 22:40	130.0259673	0	0
02/01/2022 22:45	130.5122018	0	0
02/01/2022 22:50	130.1103626	0	0
02/01/2022 22:55	129.019532	0	0
02/01/2022 23:00	128.3247318	0	0
02/01/2022 23:05	128.231696	0	0
02/01/2022 23:10	128.6891831	0	0
02/01/2022 23:15	129.1612039	0	0
02/01/2022 23:20	129.5900298	0	0
02/01/2022 23:25	130.020472	0	0
02/01/2022 23:30	130.5784924	0	0
02/01/2022 23:35	131.3020051	0	0
02/01/2022 23:40	132.056355	0	0
02/01/2022 23:45	131.884657	0	0
02/01/2022 23:50	130.64716	0	0
02/01/2022 23:55	128.5073866	0	0
03/01/2022 00:00	126.436164	0	0
03/01/2022 00:05	124.5935832	0	0
03/01/2022 00:10	122.8919466	0	0
03/01/2022 00:15	120.7373474	0	0
03/01/2022 00:20	118.039852	0	0
03/01/2022 00:25	114.9129365	0	0
03/01/2022 00:30	112.0539211	0	0
03/01/2022 00:35	109.5748456	0	0
03/01/2022 00:40	107.5512481	0	0
03/01/2022 00:45	106.4511626	0	0
03/01/2022 00:50	106.3492146	0	0
03/01/2022 00:55	107.1356768	0	0
03/01/2022 01:00	108.1115897	0	0
03/01/2022 01:05	109.1670889	0	0
03/01/2022 01:10	110.2188679	0	0
03/01/2022 01:15	110.7375612	0	0
03/01/2022 01:20	110.6392929	0	0
03/01/2022 01:25	110.1067583	0	0
03/01/2022 01:30	110.299494	0	0
03/01/2022 01:35	111.3999246	0	0
03/01/2022 01:40	113.1810873	0	0
03/01/2022 01:45	114.2100715	0	0
03/01/2022 01:50	114.2597451	0	0
03/01/2022 01:55	113.444761	0	0
03/01/2022 02:00	112.4970867	0	0
03/01/2022 02:05	111.5312477	0	0
03/01/2022 02:10	110.5728541	0	0
03/01/2022 02:15	109.7909332	0	0
03/01/2022 02:20	109.2109937	0	0
03/01/2022 02:25	108.8006937	0	0
03/01/2022 02:30	108.3627986	0	0
03/01/2022 02:35	107.864901	0	0
03/01/2022 02:40	107.3388712	0	0
03/01/2022 02:45	106.9947075	0	0
03/01/2022 02:50	106.8641979	0	0
03/01/2022 02:55	106.9485712	0	0
03/01/2022 03:00	107.2644038	0	0
03/01/2022 03:05	107.812869	0	0
03/01/2022 03:10	108.5967068	0	0
03/01/2022 03:15	109.6424793	0	0
03/01/2022 03:20	110.9529098	0	0
03/01/2022 03:25	112.4174563	0	0
03/01/2022 03:30	113.3453264	0	0
03/01/2022 03:35	113.6260075	0	0
03/01/2022 03:40	113.3993238	0	0
03/01/2022 03:45	113.559862	0	0
03/01/2022 03:50	114.2475274	0	0
03/01/2022 03:55	115.4852505	0	0
03/01/2022 04:00	117.4265961	0	0
03/01/2022 04:05	120.0781593	0	0
03/01/2022 04:10	123.0767449	0	0
03/01/2022 04:15	124.129565	0	0
03/01/2022 04:20	122.8756787	0	0
03/01/2022 04:25	119.6779597	0	0
03/01/2022 04:30	116.8341106	0	0
03/01/2022 04:35	114.7058665	0	0
03/01/2022 04:40	113.3009978	0	0
03/01/2022 04:45	112.6755128	0	0
03/01/2022 04:50	112.8395928	0	0
03/01/2022 04:55	113.6687218	0	0
03/01/2022 05:00	114.3626572	0	0
03/01/2022 05:05	114.7956096	0	0
03/01/2022 05:10	114.9377174	0	0
03/01/2022 05:15	114.5981928	0	0
03/01/2022 05:20	113.7465833	0	0
03/01/2022 05:25	112.5244828	0	0
03/01/2022 05:30	111.8311021	0	0
03/01/2022 05:35	111.8079499	0	0
03/01/2022 05:40	112.4095902	0	0
03/01/2022 05:45	113.3512506	0	0
03/01/2022 05:50	114.5875217	0	0
03/01/2022 05:55	116.0698156	0	0
03/01/2022 06:00	117.4931574	0	0
03/01/2022 06:05	118.8090042	0	0
03/01/2022 06:10	119.9033814	0	0
03/01/2022 06:15	120.0568339	0	0
03/01/2022 06:20	119.1554313	0	0
03/01/2022 06:25	117.4145528	0	0
03/01/2022 06:30	116.2002988	0	0
03/01/2022 06:35	115.7280884	0	0
03/01/2022 06:40	115.9883897	0	0
03/01/2022 06:45	116.9225502	0	0
03/01/2022 06:50	118.521073	0	0
03/01/2022 06:55	120.5274626	0	0
03/01/2022 07:00	121.3186852	50	5.002382193
03/01/2022 07:05	121.8064797	0	0
03/01/2022 07:10	122.6147681	0	0
03/01/2022 07:15	125.0589808	0	0
03/01/2022 07:20	129.0429298	0	0
03/01/2022 07:25	134.1988569	0	0
03/01/2022 07:30	139.6144812	0	0
03/01/2022 07:35	145.0363016	0	0
03/01/2022 07:40	150.3274318	0	0
03/01/2022 07:45	155.1819618	0	0
03/01/2022 07:50	159.5235115	0	0
03/01/2022 07:55	163.209617	0	0
03/01/2022 08:00	165.4477952	0	0
03/01/2022 08:05	166.1222083	0	0
03/01/2022 08:10	165.4919591	0	0
03/01/2022 08:15	165.1136822	0	0
03/01/2022 08:20	165.2551396	0	0
03/01/2022 08:25	165.8415842	0	0
03/01/2022 08:30	166.2546161	0	0
03/01/2022 08:35	166.4202465	0	0
03/01/2022 08:40	166.2935393	0	0
03/01/2022 08:45	165.4419446	0	0
03/01/2022 08:50	163.8196504	0	0
03/01/2022 08:55	161.5079659	0	0
03/01/2022 09:00	158.8785654	0	0
03/01/2022 09:05	156.0209469	0	0
03/01/2022 09:10	153.0676124	0	0
03/01/2022 09:15	150.6310326	0	0
03/01/2022 09:20	148.9987697	0	0
03/01/2022 09:25	148.2335271	0	0
03/01/2022 09:30	147.1814482	0	0
03/01/2022 09:35	145.325278	0	0
03/01/2022 09:40	142.7741146	0	0
03/01/2022 09:45	141.6176918	0	0
03/01/2022 09:50	142.2054054	0	0
03/01/2022 09:55	144.1413183	0	0
03/01/2022 10:00	144.6995826	0	0
03/01/2022 10:05	143.4912109	0	0
03/01/2022 10:10	140.7850677	0	0
03/01/2022 10:15	138.044646	0	0
03/01/2022 10:20	135.5263015	0	0
03/01/2022 10:25	133.3300341	0	0
03/01/2022 10:30	131.9463365	0	0
03/01/2022 10:35	131.4670901	0	0
03/01/2022 10:40	131.7274118	0	0
03/01/2022 10:45	131.6020254	0	0
03/01/2022 10:50	130.9210993	0	0
03/01/2022 10:55	129.7039569	0	0
03/01/2022 11:00	128.0297044	0	0
03/01/2022 11:05	125.9146177	0	0
03/01/2022 11:10	123.5736234	0	0
03/01/2022 11:15	122.3478801	0	0
03/01/2022 11:20	122.4504658	0	0
03/01/2022 11:25	123.6141217	0	0
03/01/2022 11:30	124.1402167	0	0
03/01/2022 11:35	123.7604115	0	0
03/01/2022 11:40	122.6263047	0	0
03/01/2022 11:45	121.7002535	0	0
03/01/2022 11:50	121.1337379	0	0
03/01/2022 11:55	120.735418	0	0
03/01/2022 12:00	119.2961892	0	0
03/01/2022 12:05	116.624066	0	0
03/01/2022 12:10	112.9327174	0	0
03/01/2022 12:15	109.5827372	0	0
03/01/2022 12:20	106.7877316	0	0
03/01/2022 12:25	104.6041166	0	0
03/01/2022 12:30	103.3967967	0	0
03/01/2022 12:35	103.2223088	0	0
03/01/2022 12:40	103.8776304	0	0
03/01/2022 12:45	104.083573	0	0
03/01/2022 12:50	103.637233	0	0
03/01/2022 12:55	102.5849062	0	0
03/01/2022 13:00	101.2254906	121	4.4654071
03/01/2022 13:05	100.5151585	0	0
03/01/2022 13:10	101.4902379	0	0
03/01/2022 13:15	104.8390185	0	0
03/01/2022 13:20	110.6886229	0	0
03/01/2022 13:25	118.7629828	0	0
03/01/2022 13:30	129.2074066	0	0
03/01/2022 13:35	141.4221683	0	0
03/01/2022 13:40	154.6480039	0	0
03/01/2022 13:45	167.7374366	0	0
03/01/2022 13:50	180.179544	0	0
03/01/2022 13:55	191.6550141	0	0
03/01/2022 14:00	201.8133167	0	0
03/01/2022 14:05	210.523347	0	0
03/01/2022 14:10	217.5476472	0	0
03/01/2022 14:15	221.5847901	0	0
03/01/2022 14:20	222.5575304	0	0
03/01/2022 14:25	221.148928	0	0
03/01/2022 14:30	220.4760906	0	0
03/01/2022 14:35	221.352615	0	0
03/01/2022 14:40	223.412637	0	0
03/01/2022 14:45	224.5850748	0	0
03/01/2022 14:50	224.214245	0	0
03/01/2022 14:55	222.1465864	0	0
03/01/2022 15:00	218.4607794	0	0
03/01/2022 15:05	213.3170206	0	0
03/01/2022 15:10	206.9553536	0	0
03/01/2022 15:15	199.8288444	0	0
03/01/2022 15:20	192.166963	0	0
03/01/2022 15:25	184.1506651	0	0
03/01/2022 15:30	175.9980373	0	0
03/01/2022 15:35	167.8414423	0	0
03/01/2022 15:40	159.8463203	0	0
03/01/2022 15:45	152.514393	0	0
03/01/2022 15:50	145.9755135	0	0
03/01/2022 15:55	140.2463808	0	0
03/01/2022 16:00	135.1584885	0	0
03/01/2022 16:05	130.7060795	0	0
03/01/2022 16:10	126.7133303	0	0
03/01/2022 16:15	121.9627903	0	0
03/01/2022 16:20	116.2659486	0	0
03/01/2022 16:25	109.9491105	0	0
03/01/2022 16:30	105.0685686	0	0
03/01/2022 16:35	101.9286043	0	0
03/01/2022 16:40	100.2870302	0	0
03/01/2022 16:45	98.75955148	0	0
03/01/2022 16:50	97.1063514	0	0
03/01/2022 16:55	95.18651088	0	0
03/01/2022 17:00	92.22669862	0	0
03/01/2022 17:05	88.09489472	0	0
03/01/2022 17:10	82.92881159	0	0
03/01/2022 17:15	77.65055698	0	0
03/01/2022 17:20	72.40391848	0	0
03/01/2022 17:25	67.37914335	0	0
03/01/2022 17:30	63.78503605	0	0
03/01/2022 17:35	61.81501878	0	0
03/01/2022 17:40	61.28319939	0	0
03/01/2022 17:45	61.0082816	0	0
03/01/2022 17:50	60.84539342	0	0
03/01/2022 17:55	60.80102426	0	0
03/01/2022 18:00	60.7435257	0	0
03/01/2022 18:05	60.64329547	0	0
03/01/2022 18:10	60.32832803	0	0
03/01/2022 18:15	58.78703057	0	0
03/01/2022 18:20	55.84429754	0	0
03/01/2022 18:25	51.97352649	0	0
03/01/2022 18:30	50.26648943	0	0
03/01/2022 18:35	51.19963054	0	0
03/01/2022 18:40	54.20556702	0	0
03/01/2022 18:45	55.75988025	0	0
03/01/2022 18:50	55.29794171	0	0
03/01/2022 18:55	53.18256589	0	0
03/01/2022 19:00	51.75924752	0	0
03/01/2022 19:05	51.39276982	0	0
03/01/2022 19:10	51.93863588	0	0
03/01/2022 19:15	52.51432586	0	0
03/01/2022 19:20	52.97658508	0	0
03/01/2022 19:25	53.21803759	0	0
03/01/2022 19:30	52.5817362	0	0
03/01/2022 19:35	50.96112776	0	0
03/01/2022 19:40	48.65634388	0	0
03/01/2022 19:45	47.58499034	0	0
03/01/2022 19:50	48.047751	0	0
03/01/2022 19:55	49.77253275	0	0
03/01/2022 20:00	51.04861021	0	0
03/01/2022 20:05	51.60416422	0	0
03/01/2022 20:10	51.64265158	0	0
03/01/2022 20:15	52.46234128	0	0
03/01/2022 20:20	54.26692149	0	0
03/01/2022 20:25	56.89279122	0	0
03/01/2022 20:30	59.31179806	0	0
03/01/2022 20:35	61.36047003	0	0
03/01/2022 20:40	63.02767414	0	0
03/01/2022 20:45	64.2500039	0	0
03/01/2022 20:50	65.0179103	0	0
03/01/2022 20:55	65.49079945	0	0
03/01/2022 21:00	66.66981331	64	2.45227302
03/01/2022 21:05	70.8938217	0	0
03/01/2022 21:10	78.36280665	0	0
03/01/2022 21:15	86.24279046	0	0
03/01/2022 21:20	93.58232087	0	0
03/01/2022 21:25	100.0370827	0	0
03/01/2022 21:30	106.0923481	0	0
03/01/2022 21:35	111.5909703	0	0
03/01/2022 21:40	116.5894226	0	0
03/01/2022 21:45	122.7248698	0	0
03/01/2022 21:50	130.2151037	0	0
03/01/2022 21:55	138.4682035	0	0
03/01/2022 22:00	143.7935173	0	0
03/01/2022 22:05	145.6748258	0	0
03/01/2022 22:10	144.6662976	0	0
03/01/2022 22:15	143.7735311	0	0
03/01/2022 22:20	143.6649908	0	0
03/01/2022 22:25	144.618973	0	0
03/01/2022 22:30	146.5571898	0	0
03/01/2022 22:35	149.3820459	0	0
03/01/2022 22:40	152.0088121	0	0
03/01/2022 22:45	154.2642553	0	0
03/01/2022 22:50	155.9640435	0	0
03/01/2022 22:55	157.0846329	0	0
03/01/2022 23:00	157.1449891	0	0
03/01/2022 23:05	156.287386	0	0
03/01/2022 23:10	154.6801831	0	0
03/01/2022 23:15	152.1434792	0	0
03/01/2022 23:20	148.7654584	0	0
03/01/2022 23:25	144.7749965	0	0
03/01/2022 23:30	140.993034	0	0
03/01/2022 23:35	137.6007836	0	0
03/01/2022 23:40	134.5954522	0	0
03/01/2022 23:45	131.687297	0	0
03/01/2022 23:50	128.8502304	0	0
03/01/2022 23:55	125.9789983	0	0
04/01/2022 00:00	122.3071804	0	0
04/01/2022 00:05	117.7176847	0	0
04/01/2022 00:10	112.3561438	0	0
04/01/2022 00:15	107.1384411	0	0
04/01/2022 00:20	102.2046573	0	0
04/01/2022 00:25	97.64118065	0	0
04/01/2022 00:30	94.02582704	0	0
04/01/2022 00:35	91.44496415	0	0
04/01/2022 00:40	89.83433284	0	0
04/01/2022 00:45	88.8170365	0	0
04/01/2022 00:50	88.32913597	0	0
04/01/2022 00:55	88.32137436	0	0
04/01/2022 01:00	88.5095534	0	0
04/01/2022 01:05	88.84449396	0	0
04/01/2022 01:10	89.28347137	0	0
04/01/2022 01:15	89.58312853	0	0
04/01/2022 01:20	89.70077416	0	0
04/01/2022 01:25	89.61790286	0	0
04/01/2022 01:30	89.24423015	0	0
04/01/2022 01:35	88.56136005	0	0
04/01/2022 01:40	87.83918286	0	0
04/01/2022 01:45	88.81297443	0	0
04/01/2022 01:50	91.75284669	0	0
04/01/2022 01:55	96.05197808	0	0
04/01/2022 02:00	97.89127616	0	0
04/01/2022 02:05	96.6641243	0	0
04/01/2022 02:10	93.01661608	0	0
04/01/2022 02:15	91.06321275	0	0
04/01/2022 02:20	91.45015886	0	0
04/01/2022 02:25	93.72723481	0	0
04/01/2022 02:30	95.06440393	0	0
04/01/2022 02:35	95.01156331	0	0
04/01/2022 02:40	93.82032394	0	0
04/01/2022 02:45	93.10467301	0	0
04/01/2022 02:50	93.11631018	0	0
04/01/2022 02:55	93.74004944	0	0
04/01/2022 03:00	94.26612627	0	0
04/01/2022 03:05	94.57945546	0	0
04/01/2022 03:10	94.81743039	0	0
04/01/2022 03:15	95.86910853	0	0
04/01/2022 03:20	97.8720524	0	0
04/01/2022 03:25	100.671289	0	0
04/01/2022 03:30	103.3027849	0	0
04/01/2022 03:35	105.6118462	0	0
04/01/2022 03:40	107.5425967	0	0
04/01/2022 03:45	108.7562845	0	0
04/01/2022 03:50	109.1974259	0	0
04/01/2022 03:55	108.9656201	0	0
04/01/2022 04:00	108.7035741	0	0
04/01/2022 04:05	108.5112961	0	0
04/01/2022 04:10	108.41135	0	0
04/01/2022 04:15	108.5547573	0	0
04/01/2022 04:20	108.964561	0	0
04/01/2022 04:25	109.6592976	0	0
04/01/2022 04:30	110.7607052	0	0
04/01/2022 04:35	112.2877385	0	0
04/01/2022 04:40	114.1296118	0	0
04/01/2022 04:45	115.5857428	0	0
04/01/2022 04:50	116.5456697	0	0
04/01/2022 04:55	117.013315	0	0
04/01/2022 05:00	117.0120855	0	0
04/01/2022 05:05	116.5461126	0	0
04/01/2022 05:10	115.7427336	0	0
04/01/2022 05:15	115.4054055	0	0
04/01/2022 05:20	115.6615757	0	0
04/01/2022 05:25	116.3381125	0	0
04/01/2022 05:30	116.3324138	0	0
04/01/2022 05:35	115.4743568	0	0
04/01/2022 05:40	114.0490158	0	0
04/01/2022 05:45	113.8428123	0	0
04/01/2022 05:50	115.1385018	0	0
04/01/2022 05:55	117.6937969	0	0
04/01/2022 06:00	119.9718472	0	0
04/01/2022 06:05	121.7297628	0	0
04/01/2022 06:10	123.0260807	0	0
04/01/2022 06:15	124.2333553	0	0
04/01/2022 06:20	125.4100351	0	0
04/01/2022 06:25	126.5494619	0	0
04/01/2022 06:30	127.6118572	0	0
04/01/2022 06:35	128.5905828	0	0
04/01/2022 06:40	129.3729638	0	0
04/01/2022 06:45	129.2475973	0	0
04/01/2022 06:50	128.1018477	0	0
04/01/2022 06:55	126.1199449	0	0
04/01/2022 07:00	124.4705682	28	2.928829805
04/01/2022 07:05	124.771905	0	0
04/01/2022 07:10	127.2350214	0	0
04/01/2022 07:15	130.273086	0	0
04/01/2022 07:20	133.3193808	0	0
04/01/2022 07:25	136.2376147	0	0
04/01/2022 07:30	140.0138148	0	0
04/01/2022 07:35	144.636176	0	0
04/01/2022 07:40	149.7331664	0	0
04/01/2022 07:45	153.7982648	0	0
04/01/2022 07:50	156.5560637	0	0
04/01/2022 07:55	158.2050767	0	0
04/01/2022 08:00	160.1323587	0	0
04/01/2022 08:05	162.5843867	0	0
04/01/2022 08:10	165.3994884	0	0
04/01/2022 08:15	167.3126125	0	0
04/01/2022 08:20	168.2645205	0	0
04/01/2022 08:25	168.7609153	0	0
04/01/2022 08:30	170.2333406	0	0
04/01/2022 08:35	172.5674795	0	0
04/01/2022 08:40	174.8803811	0	0
04/01/2022 08:45	176.4030725	0	0
04/01/2022 08:50	177.0011334	0	0
04/01/2022 08:55	176.7058207	0	0
04/01/2022 09:00	175.2162482	0	0
04/01/2022 09:05	172.6183383	0	0
04/01/2022 09:10	169.2775241	0	0
04/01/2022 09:15	166.7557191	0	0
04/01/2022 09:20	165.370272	0	0
04/01/2022 09:25	165.0159084	0	0
04/01/2022 09:30	164.6398211	0	0
04/01/2022 09:35	164.1096627	0	0
04/01/2022 09:40	163.3626472	0	0
04/01/2022 09:45	161.8182608	0	0
04/01/2022 09:50	159.3996461	0	0
04/01/2022 09:55	156.2196146	0	0
04/01/2022 10:00	152.9155635	0	0
04/01/2022 10:05	149.5929374	0	0
04/01/2022 10:10	146.2860828	0	0
04/01/2022 10:15	143.1907271	0	0
04/01/2022 10:20	140.337509	0	0
04/01/2022 10:25	137.775176	0	0
04/01/2022 10:30	135.8182949	0	0
04/01/2022 10:35	134.513925	0	0
04/01/2022 10:40	133.6774714	0	0
04/01/2022 10:45	132.1580642	0	0
04/01/2022 10:50	129.7705109	0	0
04/01/2022 10:55	126.7270525	0	0
04/01/2022 11:00	124.3943131	0	0
04/01/2022 11:05	122.9844979	0	0
04/01/2022 11:10	122.2800139	0	0
04/01/2022 11:15	120.9252063	0	0
04/01/2022 11:20	118.7027116	0	0
04/01/2022 11:25	115.9344827	0	0
04/01/2022 11:30	114.6800319	0	0
04/01/2022 11:35	115.2616457	0	0
04/01/2022 11:40	117.2376331	0	0
04/01/2022 11:45	117.8283928	0	0
04/01/2022 11:50	116.5925863	0	0
04/01/2022 11:55	113.8577811	0	0
04/01/2022 12:00	111.7140437	0	0
04/01/2022 12:05	110.4907149	0	0
04/01/2022 12:10	110.0922489	0	0
04/01/2022 12:15	109.9177836	0	0
04/01/2022 12:20	109.8714718	0	0
04/01/2022 12:25	109.9168063	0	0
04/01/2022 12:30	109.8289665	0	0
04/01/2022 12:35	109.5714791	0	0
04/01/2022 12:40	109.2148792	0	0
04/01/2022 12:45	109.2118537	0	0
04/01/2022 12:50	109.6330751	0	0
04/01/2022 12:55	110.3680731	0	0
04/01/2022 13:00	110.7220801	56	3.168066992
04/01/2022 13:05	111.1108875	0	0
04/01/2022 13:10	113.076683	0	0
04/01/2022 13:15	117.7419828	0	0
04/01/2022 13:20	124.3025886	0	0
04/01/2022 13:25	131.5572284	0	0
04/01/2022 13:30	138.7521172	0	0
04/01/2022 13:35	145.465164	0	0
04/01/2022 13:40	151.371335	0	0
04/01/2022 13:45	155.5387876	0	0
04/01/2022 13:50	157.8577092	0	0
04/01/2022 13:55	158.6172217	0	0
04/01/2022 14:00	159.2891959	0	0
04/01/2022 14:05	160.2100307	0	0
04/01/2022 14:10	161.4501801	0	0
04/01/2022 14:15	162.7182408	0	0
04/01/2022 14:20	164.1890345	0	0
04/01/2022 14:25	165.8705023	0	0
04/01/2022 14:30	167.063216	0	0
04/01/2022 14:35	167.4935249	0	0
04/01/2022 14:40	167.087295	0	0
04/01/2022 14:45	166.0845391	0	0
04/01/2022 14:50	164.5355259	0	0
04/01/2022 14:55	162.4847934	0	0
04/01/2022 15:00	160.0540922	0	0
04/01/2022 15:05	157.3015783	0	0
04/01/2022 15:10	154.3427062	0	0
04/01/2022 15:15	151.6718109	0	0
04/01/2022 15:20	149.3954915	0	0
04/01/2022 15:25	147.4896621	0	0
04/01/2022 15:30	145.6369372	0	0
04/01/2022 15:35	143.8049804	0	0
04/01/2022 15:40	141.9364466	0	0
04/01/2022 15:45	139.5669439	0	0
04/01/2022 15:50	136.6336053	0	0
04/01/2022 15:55	133.232219	0	0
04/01/2022 16:00	129.9104485	0	0
04/01/2022 16:05	126.7606435	0	0
04/01/2022 16:10	123.7975945	0	0
04/01/2022 16:15	121.0821649	0	0
04/01/2022 16:20	118.6270814	0	0
04/01/2022 16:25	116.4180675	0	0
04/01/2022 16:30	114.3475653	0	0
04/01/2022 16:35	112.4001002	0	0
04/01/2022 16:40	110.4954007	0	0
04/01/2022 16:45	108.1170089	0	0
04/01/2022 16:50	105.1839815	0	0
04/01/2022 16:55	101.7941065	0	0
04/01/2022 17:00	98.56390737	0	0
04/01/2022 17:05	95.59141351	0	0
04/01/2022 17:10	92.89929257	0	0
04/01/2022 17:15	90.62840377	0	0
04/01/2022 17:20	88.80085275	0	0
04/01/2022 17:25	87.27122945	0	0
04/01/2022 17:30	85.11933414	0	0
04/01/2022 17:35	82.20003502	0	0
04/01/2022 17:40	78.88586429	0	0
04/01/2022 17:45	77.5346015	0	0
04/01/2022 17:50	78.51903594	0	0
04/01/2022 17:55	81.39467715	0	0
04/01/2022 18:00	83.34292212	0	0
04/01/2022 18:05	83.91935738	0	0
04/01/2022 18:10	83.29295008	0	0
04/01/2022 18:15	82.52984978	0	0
04/01/2022 18:20	81.79895244	0	0
04/01/2022 18:25	81.0719675	0	0
04/01/2022 18:30	80.16641381	0	0
04/01/2022 18:35	79.05382315	0	0
04/01/2022 18:40	77.82550583	0	0
04/01/2022 18:45	77.05794561	0	0
04/01/2022 18:50	76.84219597	0	0
04/01/2022 18:55	77.2742028	0	0
04/01/2022 19:00	78.96191906	0	0
04/01/2022 19:05	82.0009719	0	0
04/01/2022 19:10	86.04889298	0	0
04/01/2022 19:15	88.9396049	0	0
04/01/2022 19:20	90.33027598	0	0
04/01/2022 19:25	90.34922608	0	0
04/01/2022 19:30	89.81496722	0	0
04/01/2022 19:35	88.85543986	0	0
04/01/2022 19:40	87.57687072	0	0
04/01/2022 19:45	86.660838	0	0
04/01/2022 19:50	86.21324043	0	0
04/01/2022 19:55	86.1272438	0	0
04/01/2022 20:00	85.73768288	0	0
04/01/2022 20:05	84.85657969	0	0
04/01/2022 20:10	83.59314822	0	0
04/01/2022 20:15	82.66250234	0	0
04/01/2022 20:20	82.1855819	0	0
04/01/2022 20:25	82.15510532	0	0
04/01/2022 20:30	82.50620429	0	0
04/01/2022 20:35	83.22507243	0	0
04/01/2022 20:40	84.37306669	0	0
04/01/2022 20:45	86.36176362	0	0
04/01/2022 20:50	89.25264728	0	0
04/01/2022 20:55	92.81448994	0	0
04/01/2022 21:00	95.60444342	103	5.991849667
04/01/2022 21:05	98.3005256	0	0
04/01/2022 21:10	101.9255553	0	0
04/01/2022 21:15	107.2019762	0	0
04/01/2022 21:20	114.2293691	0	0
04/01/2022 21:25	122.7377623	0	0
04/01/2022 21:30	132.9663666	0	0
04/01/2022 21:35	144.3500153	0	0
04/01/2022 21:40	156.1629738	0	0
04/01/2022 21:45	167.3449655	0	0
04/01/2022 21:50	177.4155405	0	0
04/01/2022 21:55	186.1245185	0	0
04/01/2022 22:00	193.4497287	0	0
04/01/2022 22:05	199.3315715	0	0
04/01/2022 22:10	203.9144066	0	0
04/01/2022 22:15	208.2455714	0	0
04/01/2022 22:20	212.6265214	0	0
04/01/2022 22:25	216.9608959	0	0
04/01/2022 22:30	219.3821353	0	0
04/01/2022 22:35	219.9217432	0	0
04/01/2022 22:40	218.8314599	0	0
04/01/2022 22:45	217.9271664	0	0
04/01/2022 22:50	217.1682663	0	0
04/01/2022 22:55	216.1622225	0	0
04/01/2022 23:00	213.4674622	0	0
04/01/2022 23:05	209.0042388	0	0
04/01/2022 23:10	203.2112574	0	0
04/01/2022 23:15	197.8060381	0	0
04/01/2022 23:20	193.2171607	0	0
04/01/2022 23:25	189.3417399	0	0
04/01/2022 23:30	184.6108813	0	0
04/01/2022 23:35	178.8716501	0	0
04/01/2022 23:40	172.3120019	0	0
04/01/2022 23:45	165.5973569	0	0
04/01/2022 23:50	158.8796861	0	0
04/01/2022 23:55	152.2604921	0	0
05/01/2022 00:00	146.1322828	0	0
05/01/2022 00:05	140.5745176	0	0
05/01/2022 00:10	135.4935186	0	0
05/01/2022 00:15	130.2123265	0	0
05/01/2022 00:20	124.6252849	0	0
05/01/2022 00:25	118.9291522	0	0
05/01/2022 00:30	114.3761831	0	0
05/01/2022 00:35	111.1568987	0	0
05/01/2022 00:40	109.1749666	0	0
05/01/2022 00:45	107.8835387	0	0
05/01/2022 00:50	107.1789977	0	0
05/01/2022 00:55	106.7325255	0	0
05/01/2022 01:00	104.5678349	0	0
05/01/2022 01:05	100.3607043	0	0
05/01/2022 01:10	94.57307022	0	0
05/01/2022 01:15	90.19908101	0	0
05/01/2022 01:20	87.70465878	0	0
05/01/2022 01:25	86.81199043	0	0
05/01/2022 01:30	85.8002283	0	0
05/01/2022 01:35	84.39341024	0	0
05/01/2022 01:40	82.68952488	0	0
05/01/2022 01:45	81.33432122	0	0
05/01/2022 01:50	80.42634165	0	0
05/01/2022 01:55	79.98417121	0	0
05/01/2022 02:00	80.14689466	0	0
05/01/2022 02:05	80.93305196	0	0
05/01/2022 02:10	82.18701802	0	0
05/01/2022 02:15	82.94514358	0	0
05/01/2022 02:20	83.05158102	0	0
05/01/2022 02:25	82.63699019	0	0
05/01/2022 02:30	82.55264312	0	0
05/01/2022 02:35	82.92902834	0	0
05/01/2022 02:40	83.9011496	0	0
05/01/2022 02:45	86.34896267	0	0
05/01/2022 02:50	90.40747897	0	0
05/01/2022 02:55	95.58782881	0	0
05/01/2022 03:00	98.81868394	0	0
05/01/2022 03:05	99.6112595	0	0
05/01/2022 03:10	98.33239966	0	0
05/01/2022 03:15	97.32949735	0	0
05/01/2022 03:20	96.96962155	0	0
05/01/2022 03:25	97.23262117	0	0
05/01/2022 03:30	98.01302393	0	0
05/01/2022 03:35	99.29099863	0	0
05/01/2022 03:40	100.7555896	0	0
05/01/2022 03:45	100.4569565	0	0
05/01/2022 03:50	98.08450111	0	0
05/01/2022 03:55	94.00207907	0	0
05/01/2022 04:00	90.5307902	0	0
05/01/2022 04:05	88.03475251	0	0
05/01/2022 04:10	86.38396686	0	0
05/01/2022 04:15	84.76895619	0	0
05/01/2022 04:20	83.06004161	0	0
05/01/2022 04:25	81.37602562	0	0
05/01/2022 04:30	80.48068904	0	0
05/01/2022 04:35	80.49310043	0	0
05/01/2022 04:40	81.29067431	0	0
05/01/2022 04:45	82.10630161	0	0
05/01/2022 04:50	82.81762085	0	0
05/01/2022 04:55	83.5880279	0	0
05/01/2022 05:00	85.45987698	0	0
05/01/2022 05:05	88.59674201	0	0
05/01/2022 05:10	92.71096787	0	0
05/01/2022 05:15	95.98686223	0	0
05/01/2022 05:20	98.13691008	0	0
05/01/2022 05:25	99.3719693	0	0
05/01/2022 05:30	101.0325021	0	0
05/01/2022 05:35	103.329478	0	0
05/01/2022 05:40	106.0315794	0	0
05/01/2022 05:45	107.6779473	0	0
05/01/2022 05:50	108.0373567	0	0
05/01/2022 05:55	107.3053779	0	0
05/01/2022 06:00	106.7240438	0	0
05/01/2022 06:05	106.489007	0	0
05/01/2022 06:10	106.6970114	0	0
05/01/2022 06:15	107.9635361	0	0
05/01/2022 06:20	110.3854039	0	0
05/01/2022 06:25	113.7432492	0	0
05/01/2022 06:30	116.6498935	0	0
05/01/2022 06:35	118.8860512	0	0
05/01/2022 06:40	120.3420351	0	0
05/01/2022 06:45	120.3246531	0	0
05/01/2022 06:50	118.7243012	0	0
05/01/2022 06:55	115.7121887	0	0
05/01/2022 07:00	112.373465	66	6.185881095
05/01/2022 07:05	110.0918388	0	0
05/01/2022 07:10	111.310511	0	0
05/01/2022 07:15	115.9218172	0	0
05/01/2022 07:20	121.5049305	0	0
05/01/2022 07:25	126.9720297	0	0
05/01/2022 07:30	131.6589526	0	0
05/01/2022 07:35	135.6342356	0	0
05/01/2022 07:40	138.8731148	0	0
05/01/2022 07:45	140.0766466	0	0
05/01/2022 07:50	139.1872012	0	0
05/01/2022 07:55	136.6705429	0	0
05/01/2022 08:00	134.6174565	0	0
05/01/2022 08:05	133.457873	0	0
05/01/2022 08:10	133.0948002	0	0
05/01/2022 08:15	132.3364709	0	0
05/01/2022 08:20	131.055134	0	0
05/01/2022 08:25	129.2846469	0	0
05/01/2022 08:30	126.9028585	0	0
05/01/2022 08:35	123.9204023	0	0
05/01/2022 08:40	120.416262	0	0
05/01/2022 08:45	116.7321924	0	0
05/01/2022 08:50	112.9328533	0	0
05/01/2022 08:55	109.221218	0	0
05/01/2022 09:00	106.8323788	0	0
05/01/2022 09:05	105.9618619	0	0
05/01/2022 09:10	106.4074666	0	0
05/01/2022 09:15	106.8932006	0	0
05/01/2022 09:20	107.2120488	0	0
05/01/2022 09:25	107.3898562	0	0
05/01/2022 09:30	107.6317793	0	0
05/01/2022 09:35	107.9633575	0	0
05/01/2022 09:40	108.3639099	0	0
05/01/2022 09:45	108.7434008	0	0
05/01/2022 09:50	109.082697	0	0
05/01/2022 09:55	109.4755319	0	0
05/01/2022 10:00	110.5443736	0	0
05/01/2022 10:05	112.384068	0	0
05/01/2022 10:10	114.8086635	0	0
05/01/2022 10:15	116.6607936	0	0
05/01/2022 10:20	117.7552387	0	0
05/01/2022 10:25	118.1986575	0	0
05/01/2022 10:30	118.68118	0	0
05/01/2022 10:35	119.3101379	0	0
05/01/2022 10:40	119.932255	0	0
05/01/2022 10:45	119.5858584	0	0
05/01/2022 10:50	118.1187508	0	0
05/01/2022 10:55	115.9729589	0	0
05/01/2022 11:00	115.9476973	0	0
05/01/2022 11:05	118.4874722	0	0
05/01/2022 11:10	122.6566706	0	0
05/01/2022 11:15	122.5073658	0	0
05/01/2022 11:20	117.111682	0	0
05/01/2022 11:25	107.8701551	0	0
05/01/2022 11:30	103.5580184	0	0
05/01/2022 11:35	105.6164117	0	0
05/01/2022 11:40	112.9177974	0	0
05/01/2022 11:45	117.7902298	0	0
05/01/2022 11:50	118.9099663	0	0
05/01/2022 11:55	116.6246818	0	0
05/01/2022 12:00	114.3370334	0	0
05/01/2022 12:05	112.5208234	0	0
05/01/2022 12:10	110.9194432	0	0
05/01/2022 12:15	108.012162	0	0
05/01/2022 12:20	103.609934	0	0
05/01/2022 12:25	98.18861559	0	0
05/01/2022 12:30	94.44057416	0	0
05/01/2022 12:35	92.82580777	0	0
05/01/2022 12:40	93.04499723	0	0
05/01/2022 12:45	93.01455533	0	0
05/01/2022 12:50	92.41991315	0	0
05/01/2022 12:55	91.33688592	0	0
05/01/2022 13:00	90.17202364	113	3.530054613
05/01/2022 13:05	90.28934456	0	0
05/01/2022 13:10	92.65233084	0	0
05/01/2022 13:15	97.29359431	0	0
05/01/2022 13:20	104.150903	0	0
05/01/2022 13:25	112.799349	0	0
05/01/2022 13:30	122.747588	0	0
05/01/2022 13:35	133.3033012	0	0
05/01/2022 13:40	143.9483904	0	0
05/01/2022 13:45	154.9675041	0	0
05/01/2022 13:50	166.1058041	0	0
05/01/2022 13:55	176.9790933	0	0
05/01/2022 14:00	186.6260312	0	0
05/01/2022 14:05	194.8537832	0	0
05/01/2022 14:10	201.634598	0	0
05/01/2022 14:15	206.8405227	0	0
05/01/2022 14:20	210.5740826	0	0
05/01/2022 14:25	213.129819	0	0
05/01/2022 14:30	215.3544536	0	0
05/01/2022 14:35	217.9604288	0	0
05/01/2022 14:40	221.6258857	0	0
05/01/2022 14:45	226.4472858	0	0
05/01/2022 14:50	231.5711088	0	0
05/01/2022 14:55	235.9134962	0	0
05/01/2022 15:00	237.2331102	0	0
05/01/2022 15:05	235.2130287	0	0
05/01/2022 15:10	230.3325094	0	0
05/01/2022 15:15	224.7910815	0	0
05/01/2022 15:20	219.157679	0	0
05/01/2022 15:25	213.5515155	0	0
05/01/2022 15:30	207.4103433	0	0
05/01/2022 15:35	200.7818558	0	0
05/01/2022 15:40	193.853656	0	0
05/01/2022 15:45	187.047201	0	0
05/01/2022 15:50	180.4986464	0	0
05/01/2022 15:55	174.2822992	0	0
05/01/2022 16:00	168.4939883	0	0
05/01/2022 16:05	163.1783182	0	0
05/01/2022 16:10	158.2031856	0	0
05/01/2022 16:15	152.5807023	0	0
05/01/2022 16:20	146.1632409	0	0
05/01/2022 16:25	139.2054162	0	0
05/01/2022 16:30	133.2847823	0	0
05/01/2022 16:35	128.6483658	0	0
05/01/2022 16:40	125.1231554	0	0
05/01/2022 16:45	121.6347552	0	0
05/01/2022 16:50	118.0070965	0	0
05/01/2022 16:55	114.0877665	0	0
05/01/2022 17:00	108.9531952	0	0
05/01/2022 17:05	102.4478629	0	0
05/01/2022 17:10	94.99272377	0	0
05/01/2022 17:15	89.31461651	0	0
05/01/2022 17:20	85.83667449	0	0
05/01/2022 17:25	84.27118746	0	0
05/01/2022 17:30	82.83849065	0	0
05/01/2022 17:35	81.25297652	0	0
05/01/2022 17:40	79.57200662	0	0
05/01/2022 17:45	78.18563418	0	0
05/01/2022 17:50	77.15212129	0	0
05/01/2022 17:55	76.38538715	0	0
05/01/2022 18:00	75.3605773	0	0
05/01/2022 18:05	73.99177129	0	0
05/01/2022 18:10	72.37838032	0	0
05/01/2022 18:15	71.16941117	0	0
05/01/2022 18:20	70.46410519	0	0
05/01/2022 18:25	70.21668115	0	0
05/01/2022 18:30	70.15808967	0	0
05/01/2022 18:35	70.24225986	0	0
05/01/2022 18:40	70.37311564	0	0
05/01/2022 18:45	69.96543411	0	0
05/01/2022 18:50	68.92281409	0	0
05/01/2022 18:55	67.54431814	0	0
05/01/2022 19:00	67.74988199	0	0
05/01/2022 19:05	69.838313	0	0
05/01/2022 19:10	73.40455468	0	0
05/01/2022 19:15	75.91121701	0	0
05/01/2022 19:20	76.95294349	0	0
05/01/2022 19:25	76.75483829	0	0
05/01/2022 19:30	76.77286899	0	0
05/01/2022 19:35	77.23196941	0	0
05/01/2022 19:40	78.05790849	0	0
05/01/2022 19:45	78.81204716	0	0
05/01/2022 19:50	79.42022038	0	0
05/01/2022 19:55	79.74341049	0	0
05/01/2022 20:00	78.9319127	0	0
05/01/2022 20:05	76.84693532	0	0
05/01/2022 20:10	73.88428608	0	0
05/01/2022 20:15	72.57854597	0	0
05/01/2022 20:20	73.32609834	0	0
05/01/2022 20:25	75.83871334	0	0
05/01/2022 20:30	78.31402074	0	0
05/01/2022 20:35	80.46450885	0	0
05/01/2022 20:40	82.25985261	0	0
05/01/2022 20:45	83.52525234	0	0
05/01/2022 20:50	84.23114886	0	0
05/01/2022 20:55	84.54491063	0	0
05/01/2022 21:00	85.53770032	58	2.51020542
05/01/2022 21:05	88.59192913	0	0
05/01/2022 21:10	95.83088137	0	0
05/01/2022 21:15	105.0401077	0	0
05/01/2022 21:20	113.5739121	0	0
05/01/2022 21:25	120.5755916	0	0
05/01/2022 21:30	126.2266038	0	0
05/01/2022 21:35	130.7200734	0	0
05/01/2022 21:40	134.1391978	0	0
05/01/2022 21:45	136.0866457	0	0
05/01/2022 21:50	136.5706956	0	0
05/01/2022 21:55	135.862098	0	0
05/01/2022 22:00	135.2958216	0	0
05/01/2022 22:05	135.1269924	0	0
05/01/2022 22:10	135.32271	0	0
05/01/2022 22:15	135.4028687	0	0
05/01/2022 22:20	135.330143	0	0
05/01/2022 22:25	135.2232224	0	0
05/01/2022 22:30	135.5987318	0	0
05/01/2022 22:35	136.5688263	0	0
05/01/2022 22:40	137.9891096	0	0
05/01/2022 22:45	138.7637623	0	0
05/01/2022 22:50	138.7410169	0	0
05/01/2022 22:55	137.9703356	0	0
05/01/2022 23:00	136.6419986	0	0
05/01/2022 23:05	134.7992848	0	0
05/01/2022 23:10	132.6042702	0	0
05/01/2022 23:15	131.0084708	0	0
05/01/2022 23:20	130.1695362	0	0
05/01/2022 23:25	130.073501	0	0
05/01/2022 23:30	130.5909608	0	0
05/01/2022 23:35	131.7050773	0	0
05/01/2022 23:40	133.2946383	0	0
05/01/2022 23:45	134.5729204	0	0
05/01/2022 23:50	135.4169814	0	0
05/01/2022 23:55	135.8321989	0	0
06/01/2022 00:00	135.8466906	0	0
06/01/2022 00:05	135.4648711	0	0
06/01/2022 00:10	134.6504523	0	0
06/01/2022 00:15	133.174895	0	0
06/01/2022 00:20	131.0014573	0	0
06/01/2022 00:25	128.2939816	0	0
06/01/2022 00:30	126.0947044	0	0
06/01/2022 00:35	124.5674439	0	0
06/01/2022 00:40	123.6849047	0	0
06/01/2022 00:45	123.2785597	0	0
06/01/2022 00:50	123.3217406	0	0
06/01/2022 00:55	123.7550834	0	0
06/01/2022 01:00	124.2011097	0	0
06/01/2022 01:05	124.6027548	0	0
06/01/2022 01:10	124.6973491	0	0
06/01/2022 01:15	122.7990614	0	0
06/01/2022 01:20	118.6525301	0	0
06/01/2022 01:25	112.8694382	0	0
06/01/2022 01:30	109.2325249	0	0
06/01/2022 01:35	108.3936934	0	0
06/01/2022 01:40	110.1665237	0	0
06/01/2022 01:45	112.8466763	0	0
06/01/2022 01:50	116.0516104	0	0
06/01/2022 01:55	119.3486259	0	0
06/01/2022 02:00	121.1972007	0	0
06/01/2022 02:05	121.2923314	0	0
06/01/2022 02:10	119.9929977	0	0
06/01/2022 02:15	119.6695803	0	0
06/01/2022 02:20	120.7459256	0	0
06/01/2022 02:25	122.9752123	0	0
06/01/2022 02:30	124.4857556	0	0
06/01/2022 02:35	125.0139347	0	0
06/01/2022 02:40	124.638761	0	0
06/01/2022 02:45	123.6917368	0	0
06/01/2022 02:50	122.2369556	0	0
06/01/2022 02:55	120.4180864	0	0
06/01/2022 03:00	119.0873034	0	0
06/01/2022 03:05	118.3817891	0	0
06/01/2022 03:10	118.3002715	0	0
06/01/2022 03:15	118.8242585	0	0
06/01/2022 03:20	119.950239	0	0
06/01/2022 03:25	121.3538399	0	0
06/01/2022 03:30	120.9863425	0	0
06/01/2022 03:35	118.5227675	0	0
06/01/2022 03:40	114.4447496	0	0
06/01/2022 03:45	111.8125019	0	0
06/01/2022 03:50	111.1076067	0	0
06/01/2022 03:55	112.0971538	0	0
06/01/2022 04:00	113.3161283	0	0
06/01/2022 04:05	114.5316032	0	0
06/01/2022 04:10	115.6010121	0	0
06/01/2022 04:15	115.6303955	0	0
06/01/2022 04:20	114.4773029	0	0
06/01/2022 04:25	112.3737171	0	0
06/01/2022 04:30	110.796887	0	0
06/01/2022 04:35	109.9789354	0	0
06/01/2022 04:40	109.8206232	0	0
06/01/2022 04:45	109.7003414	0	0
06/01/2022 04:50	109.5189804	0	0
06/01/2022 04:55	109.2288753	0	0
06/01/2022 05:00	108.5340338	0	0
06/01/2022 05:05	107.3869004	0	0
06/01/2022 05:10	105.9832863	0	0
06/01/2022 05:15	105.5683582	0	0
06/01/2022 05:20	106.3380205	0	0
06/01/2022 05:25	108.0561129	0	0
06/01/2022 05:30	109.2312489	0	0
06/01/2022 05:35	109.6273477	0	0
06/01/2022 05:40	109.4031609	0	0
06/01/2022 05:45	109.5677855	0	0
06/01/2022 05:50	110.2800414	0	0
06/01/2022 05:55	111.5132072	0	0
06/01/2022 06:00	113.1011786	0	0
06/01/2022 06:05	115.017293	0	0
06/01/2022 06:10	117.136851	0	0
06/01/2022 06:15	118.672759	0	0
06/01/2022 06:20	119.5003686	0	0
06/01/2022 06:25	119.8317799	0	0
06/01/2022 06:30	121.012561	0	0
06/01/2022 06:35	123.2548561	0	0
06/01/2022 06:40	126.1582933	0	0
06/01/2022 06:45	127.1891047	0	0
06/01/2022 06:50	125.9469571	0	0
06/01/2022 06:55	122.9175152	0	0
06/01/2022 07:00	121.1782733	55	5.613754132
06/01/2022 07:05	121.7906361	0	0
06/01/2022 07:10	126.0774984	0	0
06/01/2022 07:15	132.7284524	0	0
06/01/2022 07:20	140.356905	0	0
06/01/2022 07:25	147.7265281	0	0
06/01/2022 07:30	155.1266521	0	0
06/01/2022 07:35	162.3149774	0	0
06/01/2022 07:40	169.0173549	0	0
06/01/2022 07:45	174.4633224	0	0
06/01/2022 07:50	178.5875874	0	0
06/01/2022 07:55	181.4920148	0	0
06/01/2022 08:00	183.3675949	0	0
06/01/2022 08:05	184.3638558	0	0
06/01/2022 08:10	184.71501	0	0
06/01/2022 08:15	185.0181755	0	0
06/01/2022 08:20	185.554406	0	0
06/01/2022 08:25	186.3955201	0	0
06/01/2022 08:30	187.8718157	0	0
06/01/2022 08:35	189.8592648	0	0
06/01/2022 08:40	191.9213184	0	0
06/01/2022 08:45	191.9602744	0	0
06/01/2022 08:50	189.6922727	0	0
06/01/2022 08:55	185.4101286	0	0
06/01/2022 09:00	180.5828398	0	0
06/01/2022 09:05	175.5114074	0	0
06/01/2022 09:10	170.3796127	0	0
06/01/2022 09:15	165.9392354	0	0
06/01/2022 09:20	162.3561728	0	0
06/01/2022 09:25	159.6459773	0	0
06/01/2022 09:30	157.6378303	0	0
06/01/2022 09:35	156.3321352	0	0
06/01/2022 09:40	155.499593	0	0
06/01/2022 09:45	153.5354169	0	0
06/01/2022 09:50	150.2001924	0	0
06/01/2022 09:55	145.5463804	0	0
06/01/2022 10:00	139.8310272	0	0
06/01/2022 10:05	133.1003002	0	0
06/01/2022 10:10	125.7737784	0	0
06/01/2022 10:15	120.4809521	0	0
06/01/2022 10:20	117.6377614	0	0
06/01/2022 10:25	116.7069982	0	0
06/01/2022 10:30	114.2863749	0	0
06/01/2022 10:35	109.8365773	0	0
06/01/2022 10:40	103.8999527	0	0
06/01/2022 10:45	99.92700659	0	0
06/01/2022 10:50	98.45826964	0	0
06/01/2022 10:55	99.16412083	0	0
06/01/2022 11:00	99.98890236	0	0
06/01/2022 11:05	100.602438	0	0
06/01/2022 11:10	100.887643	0	0
06/01/2022 11:15	100.1369426	0	0
06/01/2022 11:20	98.23439282	0	0
06/01/2022 11:25	95.44070345	0	0
06/01/2022 11:30	93.43185837	0	0
06/01/2022 11:35	92.4695319	0	0
06/01/2022 11:40	92.32585091	0	0
06/01/2022 11:45	91.57503353	0	0
06/01/2022 11:50	89.989829	0	0
06/01/2022 11:55	87.70080621	0	0
06/01/2022 12:00	85.54756688	0	0
06/01/2022 12:05	83.66106388	0	0
06/01/2022 12:10	81.95908461	0	0
06/01/2022 12:15	79.93068744	0	0
06/01/2022 12:20	77.49389582	0	0
06/01/2022 12:25	74.87158761	0	0
06/01/2022 12:30	73.48325948	0	0
06/01/2022 12:35	73.55193684	0	0
06/01/2022 12:40	74.84608688	0	0
06/01/2022 12:45	75.90614195	0	0
06/01/2022 12:50	76.50066629	0	0
06/01/2022 12:55	76.77643951	0	0
06/01/2022 13:00	77.66912374	48	3.711725495
06/01/2022 13:05	79.84951039	0	0
06/01/2022 13:10	84.56833018	0	0
06/01/2022 13:15	91.28672337	0	0
06/01/2022 13:20	98.91184903	0	0
06/01/2022 13:25	106.2614772	0	0
06/01/2022 13:30	112.6834017	0	0
06/01/2022 13:35	117.7656528	0	0
06/01/2022 13:40	121.5423989	0	0
06/01/2022 13:45	125.3274832	0	0
06/01/2022 13:50	129.4016501	0	0
06/01/2022 13:55	133.6559961	0	0
06/01/2022 14:00	136.7989245	0	0
06/01/2022 14:05	138.7612331	0	0
06/01/2022 14:10	139.7496626	0	0
06/01/2022 14:15	140.1675575	0	0
06/01/2022 14:20	140.3088998	0	0
06/01/2022 14:25	140.1317917	0	0
06/01/2022 14:30	138.5900357	0	0
06/01/2022 14:35	135.3489363	0	0
06/01/2022 14:40	130.4565248	0	0
06/01/2022 14:45	124.9684455	0	0
06/01/2022 14:50	119.0596859	0	0
06/01/2022 14:55	113.0904979	0	0
06/01/2022 15:00	109.2035269	0	0
06/01/2022 15:05	107.7735802	0	0
06/01/2022 15:10	108.4037915	0	0
06/01/2022 15:15	108.3609143	0	0
06/01/2022 15:20	107.2381612	0	0
06/01/2022 15:25	105.1722399	0	0
06/01/2022 15:30	102.8886984	0	0
06/01/2022 15:35	100.5126834	0	0
06/01/2022 15:40	98.14204978	0	0
06/01/2022 15:45	96.34803788	0	0
06/01/2022 15:50	95.22313183	0	0
06/01/2022 15:55	94.52404857	0	0
06/01/2022 16:00	92.69819137	0	0
06/01/2022 16:05	89.50199121	0	0
06/01/2022 16:10	85.0844001	0	0
06/01/2022 16:15	80.37794844	0	0
06/01/2022 16:20	75.53226516	0	0
06/01/2022 16:25	70.87943191	0	0
06/01/2022 16:30	68.50629453	0	0
06/01/2022 16:35	68.7455621	0	0
06/01/2022 16:40	71.10631168	0	0
06/01/2022 16:45	72.45824332	0	0
06/01/2022 16:50	72.31072632	0	0
06/01/2022 16:55	70.92082463	0	0
06/01/2022 17:00	69.89349081	0	0
06/01/2022 17:05	69.4856721	0	0
06/01/2022 17:10	69.54225857	0	0
06/01/2022 17:15	69.05902864	0	0
06/01/2022 17:20	67.88039891	0	0
06/01/2022 17:25	66.2194678	0	0
06/01/2022 17:30	65.4080188	0	0
06/01/2022 17:35	65.65845331	0	0
06/01/2022 17:40	66.67325739	0	0
06/01/2022 17:45	66.55601134	0	0
06/01/2022 17:50	65.00843723	0	0
06/01/2022 17:55	62.30699358	0	0
06/01/2022 18:00	60.19651141	0	0
06/01/2022 18:05	58.95274274	0	0
06/01/2022 18:10	58.46493794	0	0
06/01/2022 18:15	58.03117091	0	0
06/01/2022 18:20	57.54010354	0	0
06/01/2022 18:25	57.08496585	0	0
06/01/2022 18:30	57.26030676	0	0
06/01/2022 18:35	58.15888176	0	0
06/01/2022 18:40	59.64931999	0	0
06/01/2022 18:45	60.90741315	0	0
06/01/2022 18:50	61.80143799	0	0
06/01/2022 18:55	62.41106288	0	0
06/01/2022 19:00	63.25152609	0	0
06/01/2022 19:05	64.40208062	0	0
06/01/2022 19:10	65.77394719	0	0
06/01/2022 19:15	66.818875	0	0
06/01/2022 19:20	67.44766211	0	0
06/01/2022 19:25	67.76572735	0	0
06/01/2022 19:30	68.45810399	0	0
06/01/2022 19:35	69.62982611	0	0
06/01/2022 19:40	71.20113123	0	0
06/01/2022 19:45	72.68725476	0	0
06/01/2022 19:50	74.00815014	0	0
06/01/2022 19:55	75.13863212	0	0
06/01/2022 20:00	75.94173577	0	0
06/01/2022 20:05	76.31132959	0	0
06/01/2022 20:10	76.2592227	0	0
06/01/2022 20:15	75.89304665	0	0
06/01/2022 20:20	75.23677814	0	0
06/01/2022 20:25	74.37429794	0	0
06/01/2022 20:30	73.82428601	0	0
06/01/2022 20:35	73.66435901	0	0
06/01/2022 20:40	73.79498394	0	0
06/01/2022 20:45	73.61277516	0	0
06/01/2022 20:50	73.01869126	0	0
06/01/2022 20:55	72.21227767	0	0
06/01/2022 21:00	72.47996678	45	1.251978065
06/01/2022 21:05	75.05703031	0	0
06/01/2022 21:10	80.77713998	0	0
06/01/2022 21:15	88.2034248	0	0
06/01/2022 21:20	96.75264727	0	0
06/01/2022 21:25	105.9957471	0	0
06/01/2022 21:30	116.6464526	0	0
06/01/2022 21:35	128.3379805	0	0
06/01/2022 21:40	140.4624999	0	0
06/01/2022 21:45	151.6982812	0	0
06/01/2022 21:50	161.6774359	0	0
06/01/2022 21:55	170.3439098	0	0
06/01/2022 22:00	178.067561	0	0
06/01/2022 22:05	184.9034187	0	0
06/01/2022 22:10	190.8159731	0	0
06/01/2022 22:15	195.4638821	0	0
06/01/2022 22:20	199.0037999	0	0
06/01/2022 22:25	202.1715795	0	0
06/01/2022 22:30	206.3835735	0	0
06/01/2022 22:35	211.2747442	0	0
06/01/2022 22:40	215.9645697	0	0
06/01/2022 22:45	219.3880664	0	0
06/01/2022 22:50	221.4487217	0	0
06/01/2022 22:55	222.1582294	0	0
06/01/2022 23:00	220.7274498	0	0
06/01/2022 23:05	217.1895221	0	0
06/01/2022 23:10	211.8212726	0	0
06/01/2022 23:15	205.4799306	0	0
06/01/2022 23:20	198.3868973	0	0
06/01/2022 23:25	190.8012554	0	0
06/01/2022 23:30	183.8769137	0	0
06/01/2022 23:35	177.8437106	0	0
06/01/2022 23:40	172.823318	0	0
06/01/2022 23:45	169.3213793	0	0
06/01/2022 23:50	167.4426105	0	0
06/01/2022 23:55	166.9251056	0	0
07/01/2022 00:00	165.9737193	0	0
07/01/2022 00:05	164.3167576	0	0
07/01/2022 00:10	162.0686212	0	0
07/01/2022 00:15	159.8916401	0	0
07/01/2022 00:20	157.8946045	0	0
07/01/2022 00:25	156.1052214	0	0
07/01/2022 00:30	154.6792041	0	0
07/01/2022 00:35	153.6411403	0	0
07/01/2022 00:40	152.8149847	0	0
07/01/2022 00:45	151.089515	0	0
07/01/2022 00:50	148.2870516	0	0
07/01/2022 00:55	144.633973	0	0
07/01/2022 01:00	141.5799527	0	0
07/01/2022 01:05	139.3506089	0	0
07/01/2022 01:10	137.7314323	0	0
07/01/2022 01:15	135.385391	0	0
07/01/2022 01:20	132.0977186	0	0
07/01/2022 01:25	128.1110675	0	0
07/01/2022 01:30	124.9855399	0	0
07/01/2022 01:35	122.9638106	0	0
07/01/2022 01:40	121.8745642	0	0
07/01/2022 01:45	120.6557777	0	0
07/01/2022 01:50	119.1363039	0	0
07/01/2022 01:55	117.4911296	0	0
07/01/2022 02:00	116.8500577	0	0
07/01/2022 02:05	117.388311	0	0
07/01/2022 02:10	118.8635632	0	0
07/01/2022 02:15	119.7607169	0	0
07/01/2022 02:20	119.8377047	0	0
07/01/2022 02:25	119.2190459	0	0
07/01/2022 02:30	118.7109257	0	0
07/01/2022 02:35	118.4381201	0	0
07/01/2022 02:40	118.350548	0	0
07/01/2022 02:45	118.146551	0	0
07/01/2022 02:50	117.7762893	0	0
07/01/2022 02:55	117.2578535	0	0
07/01/2022 03:00	116.7194275	0	0
07/01/2022 03:05	116.1793217	0	0
07/01/2022 03:10	115.6876168	0	0
07/01/2022 03:15	115.5733593	0	0
07/01/2022 03:20	115.8868263	0	0
07/01/2022 03:25	116.4863791	0	0
07/01/2022 03:30	116.4852906	0	0
07/01/2022 03:35	115.7420955	0	0
07/01/2022 03:40	114.4907064	0	0
07/01/2022 03:45	114.2215203	0	0
07/01/2022 03:50	115.1686015	0	0
07/01/2022 03:55	117.1614798	0	0
07/01/2022 04:00	119.1282635	0	0
07/01/2022 04:05	120.8984755	0	0
07/01/2022 04:10	122.225145	0	0
07/01/2022 04:15	121.5507834	0	0
07/01/2022 04:20	118.6285384	0	0
07/01/2022 04:25	113.9920586	0	0
07/01/2022 04:30	111.0269051	0	0
07/01/2022 04:35	110.2668163	0	0
07/01/2022 04:40	111.3883144	0	0
07/01/2022 04:45	112.3477681	0	0
07/01/2022 04:50	112.8217872	0	0
07/01/2022 04:55	112.6917252	0	0
07/01/2022 05:00	111.2105258	0	0
07/01/2022 05:05	108.2596176	0	0
07/01/2022 05:10	104.345703	0	0
07/01/2022 05:15	102.6816758	0	0
07/01/2022 05:20	103.7743031	0	0
07/01/2022 05:25	107.149426	0	0
07/01/2022 05:30	109.8073068	0	0
07/01/2022 05:35	111.2738427	0	0
07/01/2022 05:40	111.7146143	0	0
07/01/2022 05:45	112.181126	0	0
07/01/2022 05:50	112.839007	0	0
07/01/2022 05:55	113.7333027	0	0
07/01/2022 06:00	115.1517412	0	0
07/01/2022 06:05	117.1394102	0	0
07/01/2022 06:10	119.5712304	0	0
07/01/2022 06:15	121.6571394	0	0
07/01/2022 06:20	123.2720951	0	0
07/01/2022 06:25	124.4061889	0	0
07/01/2022 06:30	124.998482	0	0
07/01/2022 06:35	125.0390984	0	0
07/01/2022 06:40	124.6958084	0	0
07/01/2022 06:45	125.0327115	0	0
07/01/2022 06:50	126.2176069	0	0
07/01/2022 06:55	128.0431532	0	0
07/01/2022 07:00	129.1975169	44	3.402415037
07/01/2022 07:05	129.7447248	0	0
07/01/2022 07:10	130.6906944	0	0
07/01/2022 07:15	133.3871961	0	0
07/01/2022 07:20	137.5361695	0	0
07/01/2022 07:25	142.4672518	0	0
07/01/2022 07:30	147.0182002	0	0
07/01/2022 07:35	150.8655994	0	0
07/01/2022 07:40	154.0001521	0	0
07/01/2022 07:45	157.1000613	0	0
07/01/2022 07:50	160.2077415	0	0
07/01/2022 07:55	163.2737387	0	0
07/01/2022 08:00	166.3262723	0	0
07/01/2022 08:05	169.3656889	0	0
07/01/2022 08:10	172.4053497	0	0
07/01/2022 08:15	175.4329244	0	0
07/01/2022 08:20	178.5100294	0	0
07/01/2022 08:25	181.5986044	0	0
07/01/2022 08:30	184.3737828	0	0
07/01/2022 08:35	186.7181376	0	0
07/01/2022 08:40	188.5587657	0	0
07/01/2022 08:45	189.7086081	0	0
07/01/2022 08:50	190.1578987	0	0
07/01/2022 08:55	189.9685903	0	0
07/01/2022 09:00	189.3572911	0	0
07/01/2022 09:05	188.3958712	0	0
07/01/2022 09:10	187.0651108	0	0
07/01/2022 09:15	185.009456	0	0
07/01/2022 09:20	182.203368	0	0
07/01/2022 09:25	178.8114039	0	0
07/01/2022 09:30	175.6951552	0	0
07/01/2022 09:35	173.0116965	0	0
07/01/2022 09:40	170.7533091	0	0
07/01/2022 09:45	168.749133	0	0
07/01/2022 09:50	166.9856736	0	0
07/01/2022 09:55	165.3257838	0	0
07/01/2022 10:00	162.8235269	0	0
07/01/2022 10:05	159.3377425	0	0
07/01/2022 10:10	155.2904855	0	0
07/01/2022 10:15	153.3082901	0	0
07/01/2022 10:20	153.8105416	0	0
07/01/2022 10:25	156.2380181	0	0
07/01/2022 10:30	157.0229717	0	0
07/01/2022 10:35	155.6044529	0	0
07/01/2022 10:40	152.1819231	0	0
07/01/2022 10:45	148.0058443	0	0
07/01/2022 10:50	143.2745882	0	0
07/01/2022 10:55	138.3012396	0	0
07/01/2022 11:00	135.0641907	0	0
07/01/2022 11:05	133.8758603	0	0
07/01/2022 11:10	134.4627356	0	0
07/01/2022 11:15	135.0931539	0	0
07/01/2022 11:20	135.4932135	0	0
07/01/2022 11:25	135.5939077	0	0
07/01/2022 11:30	134.9617199	0	0
07/01/2022 11:35	133.5274332	0	0
07/01/2022 11:40	131.5172301	0	0
07/01/2022 11:45	130.3686999	0	0
07/01/2022 11:50	130.3079278	0	0
07/01/2022 11:55	131.0738005	0	0
07/01/2022 12:00	131.0184078	0	0
07/01/2022 12:05	129.880609	0	0
07/01/2022 12:10	127.8104379	0	0
07/01/2022 12:15	125.7640916	0	0
07/01/2022 12:20	123.8916185	0	0
07/01/2022 12:25	122.2082326	0	0
07/01/2022 12:30	120.8161304	0	0
07/01/2022 12:35	119.7305645	0	0
07/01/2022 12:40	118.8628914	0	0
07/01/2022 12:45	117.6572227	0	0
07/01/2022 12:50	116.0249649	0	0
07/01/2022 12:55	114.1713315	0	0
07/01/2022 13:00	113.4018414	76	4.346581682
07/01/2022 13:05	115.2205765	0	0
07/01/2022 13:10	120.3092842	0	0
07/01/2022 13:15	126.8527493	0	0
07/01/2022 13:20	134.5001588	0	0
07/01/2022 13:25	143.0364826	0	0
07/01/2022 13:30	153.3152898	0	0
07/01/2022 13:35	164.8577522	0	0
07/01/2022 13:40	177.0477264	0	0
07/01/2022 13:45	189.5533489	0	0
07/01/2022 13:50	202.0132777	0	0
07/01/2022 13:55	213.8371761	0	0
07/01/2022 14:00	222.8535076	0	0
07/01/2022 14:05	228.6566289	0	0
07/01/2022 14:10	231.5638348	0	0
07/01/2022 14:15	233.6674811	0	0
07/01/2022 14:20	235.4156815	0	0
07/01/2022 14:25	236.938427	0	0
07/01/2022 14:30	238.069588	0	0
07/01/2022 14:35	239.3611323	0	0
07/01/2022 14:40	241.4961733	0	0
07/01/2022 14:45	244.5980266	0	0
07/01/2022 14:50	247.8211806	0	0
07/01/2022 14:55	250.1329492	0	0
07/01/2022 15:00	249.5905318	0	0
07/01/2022 15:05	245.9294722	0	0
07/01/2022 15:10	239.6373254	0	0
07/01/2022 15:15	232.9291505	0	0
07/01/2022 15:20	226.3838149	0	0
07/01/2022 15:25	220.0451225	0	0
07/01/2022 15:30	212.8261385	0	0
07/01/2022 15:35	204.6976711	0	0
07/01/2022 15:40	195.9799602	0	0
07/01/2022 15:45	187.9136658	0	0
07/01/2022 15:50	180.769549	0	0
07/01/2022 15:55	174.6181633	0	0
07/01/2022 16:00	169.5011265	0	0
07/01/2022 16:05	165.4572883	0	0
07/01/2022 16:10	162.2037435	0	0
07/01/2022 16:15	157.7831392	0	0
07/01/2022 16:20	151.8952685	0	0
07/01/2022 16:25	144.8209806	0	0
07/01/2022 16:30	138.3033897	0	0
07/01/2022 16:35	132.615111	0	0
07/01/2022 16:40	127.5832271	0	0
07/01/2022 16:45	122.1371704	0	0
07/01/2022 16:50	116.0986344	0	0
07/01/2022 16:55	109.6475791	0	0
07/01/2022 17:00	104.0042552	0	0
07/01/2022 17:05	99.34372599	0	0
07/01/2022 17:10	95.48474485	0	0
07/01/2022 17:15	91.38437684	0	0
07/01/2022 17:20	86.86701106	0	0
07/01/2022 17:25	82.06625334	0	0
07/01/2022 17:30	77.88822256	0	0
07/01/2022 17:35	74.4707641	0	0
07/01/2022 17:40	71.77994676	0	0
07/01/2022 17:45	69.62910789	0	0
07/01/2022 17:50	67.98619173	0	0
07/01/2022 17:55	66.72049347	0	0
07/01/2022 18:00	65.01891306	0	0
07/01/2022 18:05	62.75117309	0	0
07/01/2022 18:10	60.07710337	0	0
07/01/2022 18:15	58.02098959	0	0
07/01/2022 18:20	56.74239738	0	0
07/01/2022 18:25	56.08017747	0	0
07/01/2022 18:30	55.02813696	0	0
07/01/2022 18:35	53.42465928	0	0
07/01/2022 18:40	51.2208233	0	0
07/01/2022 18:45	48.12494754	0	0
07/01/2022 18:50	44.08771074	0	0
07/01/2022 18:55	40	0	0
07/01/2022 19:00	40	0	0
07/01/2022 19:05	40	0	0
07/01/2022 19:10	43.23080716	0	0
07/01/2022 19:15	47.1848184	0	0
07/01/2022 19:20	50.56205077	0	0
07/01/2022 19:25	53.31899728	0	0
07/01/2022 19:30	55.20294344	0	0
07/01/2022 19:35	56.17041847	0	0
07/01/2022 19:40	56.36627894	0	0
07/01/2022 19:45	56.73045475	0	0
07/01/2022 19:50	57.40789149	0	0
07/01/2022 19:55	58.454989	0	0
07/01/2022 20:00	60.25069606	0	0
07/01/2022 20:05	62.85143132	0	0
07/01/2022 20:10	65.99525754	0	0
07/01/2022 20:15	68.04391123	0	0
07/01/2022 20:20	68.73559165	0	0
07/01/2022 20:25	68.29091175	0	0
07/01/2022 20:30	68.12671652	0	0
07/01/2022 20:35	68.46374867	0	0
07/01/2022 20:40	69.20390998	0	0
07/01/2022 20:45	69.74447781	0	0
07/01/2022 20:50	69.98751279	0	0
07/01/2022 20:55	70.01000414	0	0
07/01/2022 21:00	70.31681632	49	1.479259123
07/01/2022 21:05	71.24343444	0	0
07/01/2022 21:10	73.67519541	0	0
07/01/2022 21:15	78.335702	0	0
07/01/2022 21:20	84.97206039	0	0
07/01/2022 21:25	92.77722715	0	0
07/01/2022 21:30	100.3638412	0	0
07/01/2022 21:35	107.2476667	0	0
07/01/2022 21:40	113.4287194	0	0
07/01/2022 21:45	120.0069044	0	0
07/01/2022 21:50	127.1324831	0	0
07/01/2022 21:55	134.5758476	0	0
07/01/2022 22:00	140.9596745	0	0
07/01/2022 22:05	146.1049394	0	0
07/01/2022 22:10	150.2043824	0	0
07/01/2022 22:15	154.1119063	0	0
07/01/2022 22:20	157.981445	0	0
07/01/2022 22:25	161.7780892	0	0
07/01/2022 22:30	165.5851852	0	0
[truncated: 32,561 more rows]
