# Supplementary material for: Explainable cluster-based learning for prediction of postprandial glycemic events and insulin dose optimization in type 1 diabetes
Source: PLOS Digit Health. 2025 Sep 16;4(9):e0000996. doi: 10.1371/journal.pdig.0000996 (PMC12440209; doi:10.1371/journal.pdig.0000996)
Supplement: S1 Dataset — These datasets were used to train, validate, and evaluate the proposed ML framework for the prediction of postprandial glycemic events and insulin dose optimization. (ZIP) [file pdig.0000996.s001.zip › S1_Datasets/Simulated patient dataset/Readme.txt]

##############################################################################################################################################
# Simulated Dataset

This folder contains a synthetic dataset generated using a simulator based on "Dalla Man model" [Dalla Man et al., IEEE TBME, 2007], customized to mimic realistic daily variability in type 1 diabetes.

## Simulation Setup
- **Population:** 10 adult virtual patients
- **Duration:** 120 simulated days per patient
- **Meals:** 3 per day (breakfast, lunch, dinner)
- **Added variability:**
  - Meal timing variation
  - Meal carbohydrate content variation
  - Circadian variability in insulin sensitivity and glucose absorption

## Variables Collected
- CGM glucose values
- Meal timestamps and carbohydrate intake
- Insulin bolus doses

## Usage
This dataset was used for **in silico evaluation** of our predictive framework and **bolus adjustment algorithm**, enabling testing under controlled but realistic conditions.
